# Supplementary material for: RNA-Seq comparative study reveals molecular effectors linked to the resistance of Pinna nobilis to Haplosporidium pinnae parasite
Source: Sci Rep. 2022 Dec 8;12:21229. doi: 10.1038/s41598-022-25555-x (PMC9731998; doi:10.1038/s41598-022-25555-x)
Supplement: Supplementary file 2 — Supplementary Table S2. [file 41598_2022_25555_MOESM2_ESM.xlsx]

## Sheet: (RS - SS)
Differentially expressed genes (adjusted p-value below 0.05) for modality (RS - SS)
ID	log2(fc)	fc	p	Symbol	Description
sp|SOX15	11.3851	x 2670	0.00182993	sp|SOX15	-
UniRef90_UPI0012DCDE7E	10.841	x 1830	0.00169136	UniRef90_UPI0012DCDE7E	-
UniRef90_A0A210R3U7	-10.5631	/ 1510	0.000258093	UniRef90_A0A210R3U7	-
UniRef90_UPI000BAF9E4A	-10.2353	/ 1210	0.0198395	UniRef90_UPI000BAF9E4A	-
UniRef90_A0A3B4EKW4	10.2032	x 1180	0.0142242	UniRef90_A0A3B4EKW4	-
UniRef90_UPI0009751627	9.94852	x 988	0.0272806	UniRef90_UPI0009751627	-
UniRef90_A0A4W3H2U0	9.814	x 900	5.70771e-05	UniRef90_A0A4W3H2U0	-
UniRef90_UPI000B45F8A3	9.35347	x 654	0.000609551	UniRef90_UPI000B45F8A3	-
sp|CP2DP	8.86404	x 466	0.0439049	sp|CP2DP	-
UniRef90_UPI000BB0986C	8.69422	x 414	0.00692076	UniRef90_UPI000BB0986C	-
UniRef90_UPI000B4585A1	8.52524	x 368	0.000156722	UniRef90_UPI000B4585A1	-
UniRef90_UPI000BAEAC6E	8.30418	x 316	0.0112267	UniRef90_UPI000BAEAC6E	-
UniRef90_A0A210QBT4	8.28655	x 312	0.00220954	UniRef90_A0A210QBT4	-
sp|DAPKR	7.98173	x 253	0.021386	sp|DAPKR	-
UniRef90_UPI0005C3BC1F	7.95232	x 248	0.0205634	UniRef90_UPI0005C3BC1F	-
UniRef90_V4AXV0	7.93533	x 245	0.00094909	UniRef90_V4AXV0	-
UniRef90_A0A1T2KYQ8	7.71326	x 210	0.00520243	UniRef90_A0A1T2KYQ8	-
UniRef90_A0A210QBT8	7.70306	x 208	0.00303473	UniRef90_A0A210QBT8	-
UniRef90_A0A210QE32	7.66121	x 202	0.00526935	UniRef90_A0A210QE32	-
UniRef90_UPI000D73F2EB	7.5678	x 190	0.0177713	UniRef90_UPI000D73F2EB	-
UniRef90_A0A3B1IGY4	7.55534	x 188	0.00567222	UniRef90_A0A3B1IGY4	-
UniRef90_K1R8P9	7.52122	x 184	0.0204687	UniRef90_K1R8P9	-
UniRef90_A0A4Z2I959	-7.51237	/ 183	0.0431058	UniRef90_A0A4Z2I959	-
UniRef90_UPI000BAE908A	7.38462	x 167	0.0191914	UniRef90_UPI000BAE908A	-
UniRef90_A0A4W3GEY7	7.38352	x 167	0.000147131	UniRef90_A0A4W3GEY7	-
UniRef90_UPI000694082C	7.29003	x 157	0.0245854	UniRef90_UPI000694082C	-
UniRef90_R7UDG8	7.27178	x 155	0.0391102	UniRef90_R7UDG8	-
UniRef90_UPI0012DC52C5	7.23847	x 151	0.0071158	UniRef90_UPI0012DC52C5	-
UniRef90_UPI000BAE7D4C	-7.18606	/ 146	0.0384181	UniRef90_UPI000BAE7D4C	-
UniRef90_A0A1I7VC70	7.17538	x 145	0.0179261	UniRef90_A0A1I7VC70	-
UniRef90_A0A5M9JGK6	-7.16517	/ 144	0.0122451	UniRef90_A0A5M9JGK6	-
UniRef90_K1R877	-7.0834	/ 136	0.047922	UniRef90_K1R877	-
sp|C12C1	7.08293	x 136	0.0261037	sp|C12C1	-
UniRef90_A0A0C9R4F1	6.94174	x 123	0.0156331	UniRef90_A0A0C9R4F1	-
UniRef90_K1PHC1	6.88619	x 118	0.00338413	UniRef90_K1PHC1	-
UniRef90_UPI000BAF5A52	6.87682	x 118	0.0333051	UniRef90_UPI000BAF5A52	-
LotgiP228602	6.8459	x 115	0.00712575	LotgiP228602	-
UniRef90_UPI000BAEFFD9	6.8385	x 114	0.00536862	UniRef90_UPI000BAEFFD9	-
sp|H14	-6.83221	/ 114	0.00167184	sp|H14	-
sp|LCBK1	6.7485	x 108	0.0321846	sp|LCBK1	-
UniRef90_A0A1S3K4X7	6.72895	x 106	8.53709e-05	UniRef90_A0A1S3K4X7	-
UniRef90_A0A210QJ98	6.69574	x 104	0.0124421	UniRef90_A0A210QJ98	-
sp|GAAP	-6.68692	/ 103	0.0461998	sp|GAAP	-
DERM	6.66792	x 102	0.00181207	DERM	-
sp|T23OA	6.61556	x 98.1	0.0237161	sp|T23OA	-
UniRef90_UPI000BAED2E7	6.54334	x 93.3	0.000218786	UniRef90_UPI000BAED2E7	-
UniRef90_UPI00019245CE	6.49065	x 89.9	0.0157354	UniRef90_UPI00019245CE	-
UniRef90_G5AKR2	6.48059	x 89.3	0.000147106	UniRef90_G5AKR2	-
sp|GLH1	-6.43584	/ 86.6	0.0346884	sp|GLH1	-
UniRef90_A0A5N6MPN5	-6.4325	/ 86.4	0.0366331	UniRef90_A0A5N6MPN5	-
UniRef90_A0A482SEF4	6.36661	x 82.5	0.0308469	UniRef90_A0A482SEF4	-
UniRef90_A0A4Z2ETW3	6.36176	x 82.2	0.0236131	UniRef90_A0A4Z2ETW3	-
sp|PI15A	-6.34517	/ 81.3	0.0222647	sp|PI15A	-
UniRef90_K1R8G3	6.27199	x 77.3	0.000934911	UniRef90_K1R8G3	-
sp|K1C16	-6.26568	/ 76.9	0.016339	sp|K1C16	-
sp|IAN9	6.25579	x 76.4	0.0129712	sp|IAN9	-
UniRef90_A0A3R5TPV4	6.24818	x 76	0.000579608	UniRef90_A0A3R5TPV4	-
sp|Y4797	6.1817	x 72.6	0.0250609	sp|Y4797	-
UniRef90_K1QSJ7	6.15905	x 71.5	0.00338413	UniRef90_K1QSJ7	-
UniRef90_UPI000BAED6A8	6.15236	x 71.1	0.0203132	UniRef90_UPI000BAED6A8	-
sp|ACN1	-6.08754	/ 68	0.0261843	sp|ACN1	-
UniRef90_A0A5D2MQG7	-6.06699	/ 67	0.0351576	UniRef90_A0A5D2MQG7	-
UniRef90_K1S6U9	6.00594	x 64.3	0.0119887	UniRef90_K1S6U9	-
UniRef90_A0A210PZ67	5.98472	x 63.3	0.0198395	UniRef90_A0A210PZ67	-
sp|MISSL	-5.93126	/ 61	0.0126557	sp|MISSL	-
UniRef90_A0A2V2WRN8	5.92383	x 60.7	0.0108148	UniRef90_A0A2V2WRN8	-
UniRef90_UPI00097520AC	5.91555	x 60.4	0.00800182	UniRef90_UPI00097520AC	-
UniRef90_U9VWM2	-5.9104	/ 60.1	0.0211996	UniRef90_U9VWM2	-
UniRef90_K1PNS7	5.90821	x 60.1	0.0429866	UniRef90_K1PNS7	-
UniRef90_UPI0005C3602F	5.89034	x 59.3	0.0131552	UniRef90_UPI0005C3602F	-
UniRef90_UPI000D72E592	5.88707	x 59.2	0.00914105	UniRef90_UPI000D72E592	-
UniRef90_A0A251QMD2	5.85517	x 57.9	0.0136611	UniRef90_A0A251QMD2	-
UniRef90_UPI000BAF6E89	-5.84194	/ 57.4	0.00941612	UniRef90_UPI000BAF6E89	-
UniRef90_UPI0010F43B5E	5.76625	x 54.4	0.0305624	UniRef90_UPI0010F43B5E	-
UniRef90_A0A4W5MUG5	-5.74068	/ 53.5	0.0127642	UniRef90_A0A4W5MUG5	-
sp|CRSPL	-5.71519	/ 52.5	0.00182993	sp|CRSPL	-
UniRef90_UPI0009751264	5.67433	x 51.1	0.0192398	UniRef90_UPI0009751264	-
UniRef90_UPI000BAF1D5A	-5.64192	/ 49.9	0.04161	UniRef90_UPI000BAF1D5A	-
UniRef90_A0A0A8ZKD9	5.63293	x 49.6	0.0107398	UniRef90_A0A0A8ZKD9	-
UniRef90_UPI0005C3B054	-5.62195	/ 49.2	0.011966	UniRef90_UPI0005C3B054	-
UniRef90_A0A210PUJ4	5.62172	x 49.2	0.012916	UniRef90_A0A210PUJ4	-
UniRef90_A0A401W893	-5.62065	/ 49.2	0.0469907	UniRef90_A0A401W893	-
UniRef90_A0A2B4STK3	5.60501	x 48.7	0.00840963	UniRef90_A0A2B4STK3	-
UniRef90_UPI000BAFECC8	5.58964	x 48.2	0.000176466	UniRef90_UPI000BAFECC8	-
sp|FA47B	-5.56392	/ 47.3	0.0237161	sp|FA47B	-
UniRef90_UPI0005C3821F	5.55064	x 46.9	0.000974432	UniRef90_UPI0005C3821F	-
UniRef90_UPI0005C3BD4B	5.54002	x 46.5	0.00392041	UniRef90_UPI0005C3BD4B	-
UniRef90_K1PWK9	5.53072	x 46.2	0.0447701	UniRef90_K1PWK9	-
sp|Y2902	5.52928	x 46.2	0.001734	sp|Y2902	-
UniRef90_A0A0K2TDV7	5.50636	x 45.5	0.0487476	UniRef90_A0A0K2TDV7	-
sp|MZT2B	5.46431	x 44.1	0.00780544	sp|MZT2B	-
UniRef90_UPI000BAEA409	5.43578	x 43.3	0.00702691	UniRef90_UPI000BAEA409	-
UniRef90_A0A140CZM4	5.41508	x 42.7	0.00984419	UniRef90_A0A140CZM4	-
UniRef90_UPI000BB009CF	5.4096	x 42.5	0.04584	UniRef90_UPI000BB009CF	-
sp|RAPH1	-5.40314	/ 42.3	0.0469774	sp|RAPH1	-
UniRef90_K1QFK8	5.40164	x 42.3	0.0101361	UniRef90_K1QFK8	-
sp|CAH8	5.37514	x 41.5	0.000591546	sp|CAH8	-
UniRef90_UPI000BB0247B	5.35789	x 41	0.0447941	UniRef90_UPI000BB0247B	-
sp|PTPR	5.3318	x 40.3	0.0461026	sp|PTPR	-
UniRef90_A0A0N0U3T3	-5.32461	/ 40.1	0.0423685	UniRef90_A0A0N0U3T3	-
UniRef90_UPI00097518E6	5.32258	x 40	0.000232435	UniRef90_UPI00097518E6	-
sp|CYM1	5.31378	x 39.8	0.0115136	sp|CYM1	-
UniRef90_A0A3B3ZEL6	5.30628	x 39.6	0.00432297	UniRef90_A0A3B3ZEL6	-
UniRef90_A0A210Q968	5.30264	x 39.5	0.0193974	UniRef90_A0A210Q968	-
UniRef90_A0A397J9F9	-5.29965	/ 39.4	0.0162663	UniRef90_A0A397J9F9	-
sp|PR04	-5.28687	/ 39	0.0432959	sp|PR04	-
UniRef90_A0A2V2W1R7	5.2779	x 38.8	0.0146732	UniRef90_A0A2V2W1R7	-
sp|BRUN	-5.27264	/ 38.7	0.0158558	sp|BRUN	-
UniRef90_K1QIQ8	5.24382	x 37.9	0.00515074	UniRef90_K1QIQ8	-
Sema	5.17043	x 36	0.016339	Sema	-
UniRef90_UPI0005C3AB83	-5.1496	/ 35.5	0.0420077	UniRef90_UPI0005C3AB83	-
sp|SYWC	5.10943	x 34.5	0.000371853	sp|SYWC	-
UniRef90_UPI000BB007A1	5.09512	x 34.2	0.0456829	UniRef90_UPI000BB007A1	-
UniRef90_UPI000C30F1CA	5.08866	x 34	0.0214229	UniRef90_UPI000C30F1CA	-
sp|Y3934	-5.06421	/ 33.5	0.0275959	sp|Y3934	-
EKC33743	5.06403	x 33.5	0.0179282	EKC33743	-
UniRef90_A0A2K3D8X3	-5.06089	/ 33.4	0.0222647	UniRef90_A0A2K3D8X3	-
UniRef90_A0A0L6VAF9	-5.05648	/ 33.3	0.0171888	UniRef90_A0A0L6VAF9	-
UniRef90_A0A3L5TUL6	5.04838	x 33.1	0.00730872	UniRef90_A0A3L5TUL6	-
sp|IRG1	5.03745	x 32.8	0.000454373	sp|IRG1	-
UniRef90_UPI0009750B32	5.02263	x 32.5	0.00319559	UniRef90_UPI0009750B32	-
LotgiP238951	5.01967	x 32.4	0.00540105	LotgiP238951	-
UniRef90_K1PNW8	-4.98473	/ 31.7	0.0345589	UniRef90_K1PNW8	-
UniRef90_K1RZS5	4.97033	x 31.3	0.0191914	UniRef90_K1RZS5	-
UniRef90_K1QH93	-4.97013	/ 31.3	0.0269456	UniRef90_K1QH93	-
sp|ITA8	4.95357	x 31	0.012749	sp|ITA8	-
UniRef90_A0A2C9JL64	4.93912	x 30.7	0.00718911	UniRef90_A0A2C9JL64	-
UniRef90_A0A085LLY2	4.9352	x 30.6	0.0232983	UniRef90_A0A085LLY2	-
UniRef90_UPI000B9109D4	-4.93317	/ 30.6	0.0303015	UniRef90_UPI000B9109D4	-
sp|ST6B1	4.92051	x 30.3	0.0182324	sp|ST6B1	-
UniRef90_K1QM54	-4.91566	/ 30.2	0.0265365	UniRef90_K1QM54	-
UniRef90_UPI000BAF0FD4	4.90661	x 30	0.0429154	UniRef90_UPI000BAF0FD4	-
UniRef90_UPI00106A1A10	4.89942	x 29.8	0.0032973	UniRef90_UPI00106A1A10	-
sp|KRA62	-4.87866	/ 29.4	0.0262722	sp|KRA62	-
UniRef90_A0A0P8Y104	4.87021	x 29.2	0.0216932	UniRef90_A0A0P8Y104	-
EKC31648	4.86209	x 29.1	0.0108351	EKC31648	-
UniRef90_A0A210PPW9	4.83781	x 28.6	0.00864528	UniRef90_A0A210PPW9	-
UniRef90_A0A2C9L3A9	4.83504	x 28.5	0.000501994	UniRef90_A0A2C9L3A9	-
UniRef90_A0A210PZS5	4.83362	x 28.5	0.00276324	UniRef90_A0A210PZS5	-
UniRef90_A0A0K2TYW6	4.82772	x 28.4	0.014022	UniRef90_A0A0K2TYW6	-
UniRef90_K1PCI5	4.81022	x 28.1	0.0100578	UniRef90_K1PCI5	-
sp|SLP1	-4.80119	/ 27.9	0.0485324	sp|SLP1	-
UniRef90_A0A0M9A9L2	4.78087	x 27.5	0.0135788	UniRef90_A0A0M9A9L2	-
UniRef90_X6P6J2	4.77381	x 27.4	0.0147961	UniRef90_X6P6J2	-
sp|Y7728	4.77347	x 27.4	0.020488	sp|Y7728	-
sp|HHEX	4.77056	x 27.3	4.02879e-06	sp|HHEX	-
UniRef90_A0A210Q6U9	-4.74412	/ 26.8	0.0442277	UniRef90_A0A210Q6U9	-
UniRef90_UPI000BB096AF	4.7125	x 26.2	0.00191068	UniRef90_UPI000BB096AF	-
UniRef90_UPI000BAF0B75	4.70952	x 26.2	0.0351272	UniRef90_UPI000BAF0B75	-
sp|PG10	-4.70644	/ 26.1	0.0140532	sp|PG10	-
UniRef90_A0A1S3JJ41	4.70397	x 26.1	0.038371	UniRef90_A0A1S3JJ41	-
UniRef90_A0A3P8SYZ1	4.69957	x 26	0.025647	UniRef90_A0A3P8SYZ1	-
UniRef90_UPI0005C36E9B	4.63602	x 24.9	8.39766e-05	UniRef90_UPI0005C36E9B	-
UniRef90_UPI000BAEB534	4.62898	x 24.7	0.0277823	UniRef90_UPI000BAEB534	-
UniRef90_D8FWC5	-4.62866	/ 24.7	0.0255185	UniRef90_D8FWC5	-
UniRef90_J4GVU9	-4.62599	/ 24.7	0.0323512	UniRef90_J4GVU9	-
UniRef90_A0A5N3W2Q2	4.62286	x 24.6	0.0350604	UniRef90_A0A5N3W2Q2	-
UniRef90_UPI000BAFFD37	4.61893	x 24.6	0.000700392	UniRef90_UPI000BAFFD37	-
UniRef90_UPI000BB0930C	4.60532	x 24.3	0.0381523	UniRef90_UPI000BB0930C	-
sp|ITIH4	4.59837	x 24.2	0.0206758	sp|ITIH4	-
UniRef90_A0A210R0R0	-4.59402	/ 24.2	0.0487476	UniRef90_A0A210R0R0	-
sp|PRP	-4.59169	/ 24.1	0.00336223	sp|PRP	-
sp|YP204	4.57284	x 23.8	0.0258348	sp|YP204	-
UniRef90_A0A4W3HJA8	4.50636	x 22.7	0.0433348	UniRef90_A0A4W3HJA8	-
UniRef90_UPI000BB06EA7	-4.47668	/ 22.3	0.0293459	UniRef90_UPI000BB06EA7	-
UniRef90_K1QRC4	-4.47355	/ 22.2	0.0419576	UniRef90_K1QRC4	-
UniRef90_A0A0L7QSI2	4.46337	x 22.1	0.020856	UniRef90_A0A0L7QSI2	-
UniRef90_A0A1Y1VNG5	4.4591	x 22	0.0439049	UniRef90_A0A1Y1VNG5	-
UniRef90_UPI00123934C7	-4.45882	/ 22	0.0337958	UniRef90_UPI00123934C7	-
BGLTMP005369-PA	4.43744	x 21.7	0.0288649	BGLTMP005369-PA	-
sp|ACHA5	4.43207	x 21.6	0.0236131	sp|ACHA5	-
UniRef90_UPI000BB0046B	-4.42872	/ 21.5	0.027314	UniRef90_UPI000BB0046B	-
UniRef90_UPI00097513D9	4.41253	x 21.3	0.0264609	UniRef90_UPI00097513D9	-
UniRef90_UPI000BAEB6E3	-4.40491	/ 21.2	0.0439637	UniRef90_UPI000BAEB6E3	-
sp|NOL4	4.39085	x 21	0.040548	sp|NOL4	-
UniRef90_UPI0012ABC291	4.3859	x 20.9	7.40474e-05	UniRef90_UPI0012ABC291	-
UniRef90_A0A662YQQ0	-4.37861	/ 20.8	0.0433215	UniRef90_A0A662YQQ0	-
sp|CALL3	4.37733	x 20.8	0.0145278	sp|CALL3	-
VWA	4.37538	x 20.8	9.97999e-05	VWA	-
UniRef90_K1RVJ9	4.35407	x 20.5	2.90853e-05	UniRef90_K1RVJ9	-
UniRef90_UPI000BAEFBE0	4.34069	x 20.3	0.0237328	UniRef90_UPI000BAEFBE0	-
UniRef90_UPI000BAF40E1	4.33654	x 20.2	0.000624906	UniRef90_UPI000BAF40E1	-
UniRef90_A0A482XUP9	4.3184	x 20	0.00283291	UniRef90_A0A482XUP9	-
sp|TBB4B	-4.31214	/ 19.9	0.0415679	sp|TBB4B	-
sp|Y8624	-4.29343	/ 19.6	0.038982	sp|Y8624	-
sp|CBR3	4.27682	x 19.4	0.000330316	sp|CBR3	-
UniRef90_UPI001292D477	-4.27232	/ 19.3	0.0449088	UniRef90_UPI001292D477	-
UniRef90_A0A2G8JGY7	4.26943	x 19.3	0.0113572	UniRef90_A0A2G8JGY7	-
UniRef90_A0A0Q9X3N5	4.24783	x 19	0.0185433	UniRef90_A0A0Q9X3N5	-
sp|NAS34	-4.23375	/ 18.8	0.00964675	sp|NAS34	-
sp|SKA1	4.2337	x 18.8	0.0423685	sp|SKA1	-
sp|DPF1	4.22889	x 18.8	0.0243488	sp|DPF1	-
UniRef90_A0A423S9K7	4.21023	x 18.5	0.0384221	UniRef90_A0A423S9K7	-
UniRef90_C3ZTY4	4.19788	x 18.4	0.0490354	UniRef90_C3ZTY4	-
sp|REPS2	4.19051	x 18.3	0.0215677	sp|REPS2	-
DUF3432	4.18762	x 18.2	0.047922	DUF3432	-
sp|MYO1	4.17459	x 18.1	0.0472588	sp|MYO1	-
UniRef90_A0A5C2FYH3	4.15939	x 17.9	0.0237328	UniRef90_A0A5C2FYH3	-
UniRef90_V4AWI8	4.15568	x 17.8	0.0301119	UniRef90_V4AWI8	-
sp|KR191	-4.14429	/ 17.7	0.0424159	sp|KR191	-
UniRef90_A0A423SQ78	-4.12951	/ 17.5	0.0171562	UniRef90_A0A423SQ78	-
sp|SMS1	4.12639	x 17.5	0.00942912	sp|SMS1	-
UniRef90_A0A3P6FFY5	4.11772	x 17.4	0.0359651	UniRef90_A0A3P6FFY5	-
sp|GP1	-4.10577	/ 17.2	0.00635295	sp|GP1	-
UniRef90_W4Y1T6	4.09786	x 17.1	0.0159022	UniRef90_W4Y1T6	-
sp|PTPRJ	4.08838	x 17	0.000345416	sp|PTPRJ	-
UniRef90_A0A2T7P312	4.06088	x 16.7	9.97999e-05	UniRef90_A0A2T7P312	-
UniRef90_UPI0005C3B0FA	4.05575	x 16.6	0.0499025	UniRef90_UPI0005C3B0FA	-
UniRef90_UPI000BAF1F6D	4.05302	x 16.6	0.00567198	UniRef90_UPI000BAF1F6D	-
UniRef90_K1PHV3	-4.04817	/ 16.5	0.0470772	UniRef90_K1PHV3	-
UniRef90_A0A4Y2A2C4	4.03453	x 16.4	0.00149913	UniRef90_A0A4Y2A2C4	-
UniRef90_A0A210QE43	4.03129	x 16.4	0.0368382	UniRef90_A0A210QE43	-
sp|P2Y14	4.0222	x 16.2	0.00163795	sp|P2Y14	-
sp|PTPRC	4.01371	x 16.2	0.00017218	sp|PTPRC	-
UniRef90_UPI000BAFF487	4.01163	x 16.1	0.0174387	UniRef90_UPI000BAFF487	-
sp|K2C5	-3.99884	/ 16	0.0105263	sp|K2C5	-
UniRef90_A0A5C0PWV8	3.99859	x 16	5.30944e-05	UniRef90_A0A5C0PWV8	-
UniRef90_K1PKW6	-3.98843	/ 15.9	0.0205637	UniRef90_K1PKW6	-
sp|HYDL	-3.97098	/ 15.7	0.000220779	sp|HYDL	-
UniRef90_K1RW92	3.96845	x 15.7	0.047922	UniRef90_K1RW92	-
UniRef90_UPI000BAEED70	3.96093	x 15.6	0.000147106	UniRef90_UPI000BAEED70	-
UniRef90_K1QU07	3.95784	x 15.5	1.57904e-05	UniRef90_K1QU07	-
UniRef90_UPI000BB0C0C8	3.9561	x 15.5	0.0410093	UniRef90_UPI000BB0C0C8	-
UniRef90_A0A2C9KVQ0	3.95606	x 15.5	0.035358	UniRef90_A0A2C9KVQ0	-
UniRef90_UPI000BAE717D	-3.92144	/ 15.2	0.0337958	UniRef90_UPI000BAE717D	-
UniRef90_R7VH71	3.90703	x 15	0.0298887	UniRef90_R7VH71	-
UniRef90_UPI000BAF40E7	-3.89642	/ 14.9	0.0413062	UniRef90_UPI000BAF40E7	-
UniRef90_A8I1E4	-3.8959	/ 14.9	0.0294519	UniRef90_A8I1E4	-
UniRef90_UPI000BAFF52D	3.89466	x 14.9	0.0493752	UniRef90_UPI000BAFF52D	-
UniRef90_A0A210PJZ4	3.88985	x 14.8	0.0023325	UniRef90_A0A210PJZ4	-
UniRef90_UPI000BAFDB51	3.88788	x 14.8	0.0261612	UniRef90_UPI000BAFDB51	-
UniRef90_UPI0005C36155	3.87734	x 14.7	0.00811575	UniRef90_UPI0005C36155	-
UniRef90_UPI00123884BB	3.87269	x 14.6	0.0409939	UniRef90_UPI00123884BB	-
sp|RQC2	3.87157	x 14.6	0.00403154	sp|RQC2	-
UniRef90_A0A194AK81	3.86112	x 14.5	9.82371e-05	UniRef90_A0A194AK81	-
zf-TAZ	3.85202	x 14.4	0.0127081	zf-TAZ	-
UniRef90_A0A210R253	-3.84074	/ 14.3	0.0100081	UniRef90_A0A210R253	-
UniRef90_UPI0005C37DDB	3.83427	x 14.3	0.000329679	UniRef90_UPI0005C37DDB	-
PDZ	3.83171	x 14.2	0.035318	PDZ	-
UniRef90_K1Q1I5	-3.81303	/ 14.1	0.0216991	UniRef90_K1Q1I5	-
UniRef90_UPI0005C3A165	3.80526	x 14	0.012896	UniRef90_UPI0005C3A165	-
UniRef90_K1Q1C4	3.79883	x 13.9	0.000256341	UniRef90_K1Q1C4	-
UniRef90_K1QBS3	3.77837	x 13.7	0.0337958	UniRef90_K1QBS3	-
sp|DUS2	3.77676	x 13.7	0.0249262	sp|DUS2	-
sp|Y6504	3.77412	x 13.7	0.000404933	sp|Y6504	-
UniRef90_A0A498SVV9	3.76433	x 13.6	0.0171562	UniRef90_A0A498SVV9	-
UniRef90_K1RPE5	3.76409	x 13.6	0.000818262	UniRef90_K1RPE5	-
UniRef90_UPI0005C3555C	3.75842	x 13.5	0.0038784	UniRef90_UPI0005C3555C	-
sp|NAS13	3.75277	x 13.5	0.000187708	sp|NAS13	-
UniRef90_UPI0009751710	3.75187	x 13.5	0.0210165	UniRef90_UPI0009751710	-
sp|PEK10	-3.74741	/ 13.4	0.0222647	sp|PEK10	-
UniRef90_K1R6T4	3.73947	x 13.4	0.00339287	UniRef90_K1R6T4	-
sp|TMC3	-3.7106	/ 13.1	0.039926	sp|TMC3	-
sp|GLH2	-3.71054	/ 13.1	0.030723	sp|GLH2	-
UniRef90_UPI000BAF517D	3.70828	x 13.1	0.000700392	UniRef90_UPI000BAF517D	-
UniRef90_K0I7H3	3.69552	x 13	0.0198688	UniRef90_K0I7H3	-
UniRef90_K1S6P3	3.69545	x 13	0.00575686	UniRef90_K1S6P3	-
sp|VGFR1	3.69078	x 12.9	4.28459e-06	sp|VGFR1	-
sp|SCP	-3.68809	/ 12.9	0.00690357	sp|SCP	-
sp|KAT2A	-3.68539	/ 12.9	0.0469907	sp|KAT2A	-
sp|GXN	3.67196	x 12.7	0.000878177	sp|GXN	-
sp|MANL	-3.66209	/ 12.7	0.00656681	sp|MANL	-
UniRef90_A0A210QC11	3.60681	x 12.2	0.00106094	UniRef90_A0A210QC11	-
UniRef90_UPI000BAF26DB	3.60587	x 12.2	0.0224162	UniRef90_UPI000BAF26DB	-
UniRef90_UPI000BB014E4	3.59535	x 12.1	0.0365882	UniRef90_UPI000BB014E4	-
sp|Y6358	3.59104	x 12.1	0.0139905	sp|Y6358	-
UniRef90_A0A210PGT1	3.58363	x 12	0.00976492	UniRef90_A0A210PGT1	-
sp|LHX5	3.5834	x 12	0.000799716	sp|LHX5	-
UniRef90_A0A0N0PAX4	3.58012	x 12	0.000239744	UniRef90_A0A0N0PAX4	-
UniRef90_A0A210QV10	3.57217	x 11.9	0.0381697	UniRef90_A0A210QV10	-
UniRef90_UPI000BAEC6AE	3.56552	x 11.8	0.00635295	UniRef90_UPI000BAEC6AE	-
UniRef90_A0A2T7NVU7	3.55092	x 11.7	0.0424036	UniRef90_A0A2T7NVU7	-
MIR162_2	3.53276	x 11.6	0.00275682	MIR162_2	-
UniRef90_A0A151ZET1	3.52832	x 11.5	0.0497799	UniRef90_A0A151ZET1	-
UniRef90_K1QU95	3.51569	x 11.4	0.00135203	UniRef90_K1QU95	-
UniRef90_UPI000BAFCD31	3.51092	x 11.4	0.00951139	UniRef90_UPI000BAFCD31	-
UniRef90_UPI000BAEAE64	3.50355	x 11.3	0.0309419	UniRef90_UPI000BAEAE64	-
UniRef90_UPI000BB093AD	3.49596	x 11.3	0.0288649	UniRef90_UPI000BB093AD	-
UniRef90_K1QDW3	3.49535	x 11.3	0.00462581	UniRef90_K1QDW3	-
UniRef90_K1Q4L2	-3.49522	/ 11.3	0.00414363	UniRef90_K1Q4L2	-
UniRef90_K7E5V7	3.48993	x 11.2	5.30944e-05	UniRef90_K7E5V7	-
sp|PCR12	3.48597	x 11.2	0.000766495	sp|PCR12	-
sp|GSXL4	-3.4812	/ 11.2	0.0167628	sp|GSXL4	-
sp|NPR18	3.4738	x 11.1	0.00234138	sp|NPR18	-
UniRef90_K1QP00	3.46586	x 11	0.00849962	UniRef90_K1QP00	-
sp|KCJ10	-3.45468	/ 11	0.016547	sp|KCJ10	-
UniRef90_A0A210R6Q1	3.4531	x 11	0.0104594	UniRef90_A0A210R6Q1	-
UniRef90_UPI000BAEBF58	3.44699	x 10.9	0.00016034	UniRef90_UPI000BAEBF58	-
sp|Y091	-3.43886	/ 10.8	0.0428613	sp|Y091	-
UniRef90_UPI0010FAB065	3.42767	x 10.8	0.0158634	UniRef90_UPI0010FAB065	-
sp|VLDLR	3.42434	x 10.7	0.00181139	sp|VLDLR	-
UniRef90_UPI000BAE7AC8	3.42134	x 10.7	0.0472169	UniRef90_UPI000BAE7AC8	-
UniRef90_A0A194AM57	3.41247	x 10.6	0.00680944	UniRef90_A0A194AM57	-
UniRef90_A0A210Q3B7	3.40739	x 10.6	0.000548254	UniRef90_A0A210Q3B7	-
UniRef90_UPI0005C3BC8C	-3.40596	/ 10.6	0.0175749	UniRef90_UPI0005C3BC8C	-
UniRef90_K1QRE5	3.40547	x 10.6	0.000195839	UniRef90_K1QRE5	-
UniRef90_UPI00065BE28C	3.40547	x 10.6	0.0160144	UniRef90_UPI00065BE28C	-
UniRef90_K1PSI9	3.40001	x 10.6	0.00263139	UniRef90_K1PSI9	-
UniRef90_UPI000BAEB03C	3.39918	x 10.6	0.000910706	UniRef90_UPI000BAEB03C	-
UniRef90_UPI000BAED4AD	3.38579	x 10.5	0.0472827	UniRef90_UPI000BAED4AD	-
UniRef90_A0A1Q9CKT2	3.38124	x 10.4	0.0415748	UniRef90_A0A1Q9CKT2	-
sp|PAFA	-3.36959	/ 10.3	0.0167628	sp|PAFA	-
sp|PTP10	3.36865	x 10.3	3.89997e-05	sp|PTP10	-
sp|KARG	-3.34454	/ 10.2	0.00537882	sp|KARG	-
UniRef90_UPI000BAFA8EF	3.33835	x 10.1	0.00855817	UniRef90_UPI000BAFA8EF	-
sp|K2C3	-3.33778	/ 10.1	0.0227986	sp|K2C3	-
UniRef90_UPI000BB078FA	3.32512	x 10	0.0199721	UniRef90_UPI000BB078FA	-
UniRef90_K1QUZ2	3.31733	x 9.97	0.00149586	UniRef90_K1QUZ2	-
sp|CP2C8	-3.31225	/ 9.93	0.0477807	sp|CP2C8	-
UniRef90_K1RUD6	3.31185	x 9.93	0.000554758	UniRef90_K1RUD6	-
sp|PG54	-3.30923	/ 9.91	0.000910706	sp|PG54	-
UniRef90_UPI000BAFE98A	3.30513	x 9.88	0.00599687	UniRef90_UPI000BAFE98A	-
UniRef90_K1PAV4	-3.30472	/ 9.88	0.0232636	UniRef90_K1PAV4	-
UniRef90_V3YYK2	3.29717	x 9.83	0.0486708	UniRef90_V3YYK2	-
sp|DOT1	-3.29485	/ 9.81	0.0303352	sp|DOT1	-
EKC39523	-3.2894	/ 9.78	0.0386433	EKC39523	-
UniRef90_UPI000BAEB83A	-3.28178	/ 9.73	0.00129014	UniRef90_UPI000BAEB83A	-
UniRef90_UPI0005C3C4D8	3.28126	x 9.72	0.00335212	UniRef90_UPI0005C3C4D8	-
sp|PXDC2	3.28121	x 9.72	0.042539	sp|PXDC2	-
UniRef90_UPI0010FCAF2A	3.27707	x 9.69	0.0117667	UniRef90_UPI0010FCAF2A	-
UniRef90_A0A210Q6N5	-3.25773	/ 9.56	0.0257273	UniRef90_A0A210Q6N5	-
UniRef90_K1QI76	3.25749	x 9.56	0.00180873	UniRef90_K1QI76	-
UniRef90_A0A026WL60	-3.25516	/ 9.55	0.00986189	UniRef90_A0A026WL60	-
UniRef90_H2YNR2	3.24595	x 9.49	0.000766952	UniRef90_H2YNR2	-
sp|Y1940	-3.24409	/ 9.47	0.0146732	sp|Y1940	-
sp|FSCN2	3.23368	x 9.41	0.00924789	sp|FSCN2	-
UniRef90_UPI0010A439B9	3.23191	x 9.4	0.0409939	UniRef90_UPI0010A439B9	-
UniRef90_A0A210R3Z8	3.22985	x 9.38	0.0024148	UniRef90_A0A210R3Z8	-
sp|RHOQ	3.2103	x 9.26	3.89997e-05	sp|RHOQ	-
sp|GSPB	-3.2051	/ 9.22	0.0423685	sp|GSPB	-
UniRef90_K1PCG7	3.19936	x 9.19	0.00689748	UniRef90_K1PCG7	-
sp|WFDC1	-3.19904	/ 9.18	0.0423685	sp|WFDC1	-
sp|THI4	3.19098	x 9.13	0.047922	sp|THI4	-
sp|CAH6	-3.18692	/ 9.11	0.0175449	sp|CAH6	-
UniRef90_UPI000BB07D97	-3.17917	/ 9.06	0.0473405	UniRef90_UPI000BB07D97	-
sp|GNAT3	3.17614	x 9.04	0.00527746	sp|GNAT3	-
sp|MIB	3.16623	x 8.98	0.0147961	sp|MIB	-
UniRef90_UPI000BAEE1EF	3.15778	x 8.92	0.0236131	UniRef90_UPI000BAEE1EF	-
UniRef90_A0A1R1X1P5	-3.15424	/ 8.9	0.00462586	UniRef90_A0A1R1X1P5	-
UniRef90_K1QQ58	3.1528	x 8.89	0.0429154	UniRef90_K1QQ58	-
UniRef90_K1RFC9	3.15178	x 8.89	0.0136574	UniRef90_K1RFC9	-
UniRef90_UPI0005C35722	-3.14887	/ 8.87	0.0469774	UniRef90_UPI0005C35722	-
sp|ETS2A	3.14806	x 8.86	0.014022	sp|ETS2A	-
SMAR010538-PA	3.14592	x 8.85	0.00401178	SMAR010538-PA	-
UniRef90_K1RFK4	3.14489	x 8.85	9.37645e-05	UniRef90_K1RFK4	-
UniRef90_A0A4W4DU22	3.13118	x 8.76	0.0449088	UniRef90_A0A4W4DU22	-
UniRef90_UPI0010A771FB	3.13074	x 8.76	0.0135088	UniRef90_UPI0010A771FB	-
sp|GCY13	3.12432	x 8.72	0.00966138	sp|GCY13	-
UniRef90_A0A084W7W1	-3.1116	/ 8.64	0.0100081	UniRef90_A0A084W7W1	-
UniRef90_A0A210QDI5	3.10892	x 8.63	0.000345416	UniRef90_A0A210QDI5	-
UniRef90_A0A5A5TIZ3	-3.0972	/ 8.56	0.00575663	UniRef90_A0A5A5TIZ3	-
UniRef90_A0A423SFW5	-3.09586	/ 8.55	0.0323307	UniRef90_A0A423SFW5	-
UniRef90_UPI000BAECDA1	3.09364	x 8.54	5.30944e-05	UniRef90_UPI000BAECDA1	-
UniRef90_UPI0009751EE6	-3.07967	/ 8.45	0.0238084	UniRef90_UPI0009751EE6	-
UniRef90_UPI0005C36FE9	3.07957	x 8.45	0.000360453	UniRef90_UPI0005C36FE9	-
sp|SERC	-3.07925	/ 8.45	0.0016624	sp|SERC	-
UniRef90_V4CEC4	3.0763	x 8.43	0.00233789	UniRef90_V4CEC4	-
UniRef90_UPI0009752894	3.07577	x 8.43	0.00102349	UniRef90_UPI0009752894	-
UniRef90_K1RQP2	3.07099	x 8.4	0.000500666	UniRef90_K1RQP2	-
UniRef90_K1Q8A7	3.07027	x 8.4	6.87405e-05	UniRef90_K1Q8A7	-
UniRef90_A0A482YUR2	3.05647	x 8.32	0.00269516	UniRef90_A0A482YUR2	-
sp|ITB3	3.0552	x 8.31	0.000547483	sp|ITB3	-
UniRef90_UPI000BAF4524	3.05464	x 8.31	0.0023376	UniRef90_UPI000BAF4524	-
Ig_2	3.04609	x 8.26	0.000290403	Ig_2	-
sp|SNX3	3.04251	x 8.24	0.0346934	sp|SNX3	-
UniRef90_UPI000BAE7474	3.0406	x 8.23	0.00026297	UniRef90_UPI000BAE7474	-
sp|UP44A	3.03877	x 8.22	0.0387144	sp|UP44A	-
sp|ANTR1	-3.03825	/ 8.21	0.0494894	sp|ANTR1	-
UniRef90_T1G0I3	3.03735	x 8.21	0.00964519	UniRef90_T1G0I3	-
UniRef90_A0A210PR99	-3.02985	/ 8.17	0.0143041	UniRef90_A0A210PR99	-
UniRef90_A0A210Q1N7	3.02665	x 8.15	0.000409968	UniRef90_A0A210Q1N7	-
sp|BZPQ	-3.02321	/ 8.13	0.00281767	sp|BZPQ	-
UniRef90_UPI000E460F1C	3.01764	x 8.1	0.00231105	UniRef90_UPI000E460F1C	-
UniRef90_T1HL54	3.01337	x 8.07	0.00595778	UniRef90_T1HL54	-
UniRef90_K1QX46	3.01038	x 8.06	0.0469774	UniRef90_K1QX46	-
UniRef90_UPI000BAF9112	3.00392	x 8.02	0.00211131	UniRef90_UPI000BAF9112	-
UniRef90_UPI000947F0ED	-2.99867	/ 7.99	0.0260465	UniRef90_UPI000947F0ED	-
UniRef90_UPI000BB051FC	2.98882	x 7.94	0.00897269	UniRef90_UPI000BB051FC	-
sp|KLH29	2.98581	x 7.92	0.000109383	sp|KLH29	-
UniRef90_UPI000BB0222F	2.98276	x 7.9	0.0477759	UniRef90_UPI000BB0222F	-
PB1	-2.98124	/ 7.9	0.0176875	PB1	-
UniRef90_A0A0J7KHL1	-2.97944	/ 7.89	0.0412658	UniRef90_A0A0J7KHL1	-
sp|VKT	-2.97655	/ 7.87	0.0424036	sp|VKT	-
UniRef90_K1QNL3	-2.9735	/ 7.85	0.0119207	UniRef90_K1QNL3	-
sp|ETV2	2.96891	x 7.83	0.0285612	sp|ETV2	-
sp|OTU6	2.96866	x 7.83	0.000329127	sp|OTU6	-
Ninjurin	2.96547	x 7.81	0.00432297	Ninjurin	-
UniRef90_UPI000BAE99B3	2.96177	x 7.79	0.000492302	UniRef90_UPI000BAE99B3	-
sp|RHG27	2.9555	x 7.76	0.0247263	sp|RHG27	-
sp|PTH2R	2.95254	x 7.74	0.00138731	sp|PTH2R	-
UniRef90_UPI000BAF403D	2.94383	x 7.69	0.0201848	UniRef90_UPI000BAF403D	-
EF-hand_7	2.94278	x 7.69	0.00318387	EF-hand_7	-
sp|NGCA	-2.93708	/ 7.66	0.0359511	sp|NGCA	-
sp|FGD1	2.93452	x 7.65	7.66213e-05	sp|FGD1	-
sp|DSPP	-2.92683	/ 7.6	0.00480581	sp|DSPP	-
UniRef90_A0A3M7TCA9	2.92336	x 7.59	0.00197021	UniRef90_A0A3M7TCA9	-
UniRef90_A0A1I7S5W4	2.913	x 7.53	0.0234391	UniRef90_A0A1I7S5W4	-
sp|ENPP3	2.91249	x 7.53	0.00941612	sp|ENPP3	-
UniRef90_A0A1Y1VK44	2.90756	x 7.5	0.00302682	UniRef90_A0A1Y1VK44	-
sp|HBX6	-2.90697	/ 7.5	0.0358181	sp|HBX6	-
UniRef90_V4BIZ5	-2.89898	/ 7.46	0.0383975	UniRef90_V4BIZ5	-
sp|MUC4	-2.8951	/ 7.44	0.0275447	sp|MUC4	-
UniRef90_A0A0L8FJ17	2.89386	x 7.43	0.0213294	UniRef90_A0A0L8FJ17	-
UniRef90_UPI000BB05AD8	2.88994	x 7.41	0.0472827	UniRef90_UPI000BB05AD8	-
UniRef90_UPI000C2FCB0A	2.87351	x 7.33	0.0139064	UniRef90_UPI000C2FCB0A	-
UniRef90_UPI000334101D	2.86403	x 7.28	0.008663	UniRef90_UPI000334101D	-
sp|RGS3	-2.85598	/ 7.24	0.00238737	sp|RGS3	-
UniRef90_UPI0005C34F0B	-2.85071	/ 7.21	0.000232435	UniRef90_UPI0005C34F0B	-
UniRef90_K1RE88	-2.84898	/ 7.2	0.0260856	UniRef90_K1RE88	-
UniRef90_K1R9W4	-2.84791	/ 7.2	0.00193934	UniRef90_K1R9W4	-
UniRef90_UPI000BAE953A	2.83956	x 7.16	0.000100854	UniRef90_UPI000BAE953A	-
UniRef90_W4Z8N2	2.83281	x 7.12	0.0308989	UniRef90_W4Z8N2	-
UniRef90_K1PWL5	-2.82242	/ 7.07	0.0488127	UniRef90_K1PWL5	-
sp|B3GT2	-2.81496	/ 7.04	0.0208162	sp|B3GT2	-
sp|EXTN	-2.80735	/ 7	0.0409939	sp|EXTN	-
UniRef90_UPI0005C350E7	2.80529	x 6.99	9.37645e-05	UniRef90_UPI0005C350E7	-
UniRef90_UPI000BAFCE75	2.80485	x 6.99	0.00112326	UniRef90_UPI000BAFCE75	-
UniRef90_UPI000BAFFD68	2.79876	x 6.96	0.0205835	UniRef90_UPI000BAFFD68	-
sp|HEPH	2.78599	x 6.9	0.000144391	sp|HEPH	-
sp|VWA7	2.78332	x 6.88	0.00017218	sp|VWA7	-
sp|SPIT1	-2.78299	/ 6.88	0.0348562	sp|SPIT1	-
sp|CADN	2.77723	x 6.86	9.37645e-05	sp|CADN	-
UniRef90_A0A1L7F0J7	-2.77391	/ 6.84	0.00392041	UniRef90_A0A1L7F0J7	-
WSC	2.77301	x 6.84	0.000479124	WSC	-
UniRef90_A0A061H6V4	-2.77145	/ 6.83	0.0185898	UniRef90_A0A061H6V4	-
UniRef90_UPI000B4583FF	2.76546	x 6.8	0.0301119	UniRef90_UPI000B4583FF	-
sp|NINJ1	2.76005	x 6.77	0.00133342	sp|NINJ1	-
sp|DOXA1	2.75816	x 6.77	9.97999e-05	sp|DOXA1	-
sp|CP2H2	-2.7574	/ 6.76	0.0253587	sp|CP2H2	-
UniRef90_A0A210R169	2.75683	x 6.76	0.0014535	UniRef90_A0A210R169	-
sp|S27A1	2.75171	x 6.74	3.89997e-05	sp|S27A1	-
sp|F16P1	2.74966	x 6.73	0.00144083	sp|F16P1	-
UniRef90_UPI000BAF3249	2.74704	x 6.71	0.00430446	UniRef90_UPI000BAF3249	-
sp|SPIT2	-2.74187	/ 6.69	0.000222801	sp|SPIT2	-
sp|LEG9	2.74115	x 6.69	0.000256341	sp|LEG9	-
sp|PLCA	2.7384	x 6.67	0.000239744	sp|PLCA	-
sp|CERK1	2.7312	x 6.64	0.000547483	sp|CERK1	-
sp|CY24B	2.72532	x 6.61	3.89997e-05	sp|CY24B	-
UniRef90_A0A183DAU6	-2.72518	/ 6.61	0.0204567	UniRef90_A0A183DAU6	-
UniRef90_UPI0011B83609	-2.72492	/ 6.61	0.00642715	UniRef90_UPI0011B83609	-
UniRef90_UPI0009478769	-2.72179	/ 6.6	0.0396055	UniRef90_UPI0009478769	-
UniRef90_K1QC45	2.71846	x 6.58	0.00166487	UniRef90_K1QC45	-
UniRef90_A0A251SWN5	2.71429	x 6.56	0.0314257	UniRef90_A0A251SWN5	-
sp|PHF24	2.71281	x 6.56	0.000224962	sp|PHF24	-
UniRef90_K1PWE2	2.71131	x 6.55	7.66213e-05	UniRef90_K1PWE2	-
UniRef90_A0A210QLF1	2.69629	x 6.48	0.0034614	UniRef90_A0A210QLF1	-
Claudin_2	2.69354	x 6.47	0.011059	Claudin_2	-
sp|S6A14	-2.69077	/ 6.46	0.0362864	sp|S6A14	-
sp|FSCN1	2.68558	x 6.43	0.000283338	sp|FSCN1	-
UniRef90_UPI000BAFC291	2.68468	x 6.43	0.015936	UniRef90_UPI000BAFC291	-
sp|EST1C	2.68318	x 6.42	0.000591546	sp|EST1C	-
sp|GRP1	-2.67866	/ 6.4	0.0309403	sp|GRP1	-
UniRef90_K1R8B8	-2.67503	/ 6.39	0.0379235	UniRef90_K1R8B8	-
sp|Y7791	-2.66647	/ 6.35	0.0094119	sp|Y7791	-
UniRef90_UPI0005C36CFE	2.66453	x 6.34	0.0138806	UniRef90_UPI0005C36CFE	-
UniRef90_K1QUW9	-2.66312	/ 6.33	0.0249245	UniRef90_K1QUW9	-
UniRef90_UPI0005C392DC	2.65982	x 6.32	0.01802	UniRef90_UPI0005C392DC	-
sp|MK15	-2.65271	/ 6.29	0.0133829	sp|MK15	-
sp|T23O	2.65157	x 6.28	0.00804875	sp|T23O	-
UniRef90_A0A210QCQ1	2.64973	x 6.28	0.0270567	UniRef90_A0A210QCQ1	-
sp|CEL2A	-2.64605	/ 6.26	0.04161	sp|CEL2A	-
sp|LIGO1	2.64358	x 6.25	0.00512147	sp|LIGO1	-
UniRef90_A0A195FSU4	2.6432	x 6.25	0.00673703	UniRef90_A0A195FSU4	-
UniRef90_A0A210QQG0	2.63582	x 6.22	0.0106546	UniRef90_A0A210QQG0	-
UniRef90_K1R3C7	2.63456	x 6.21	0.0398875	UniRef90_K1R3C7	-
UniRef90_K1S0L8	-2.62617	/ 6.17	0.0464734	UniRef90_K1S0L8	-
UniRef90_K1RF12	2.62542	x 6.17	6.92699e-05	UniRef90_K1RF12	-
sp|SGK1	-2.62495	/ 6.17	0.000916109	sp|SGK1	-
UniRef90_A0A210QJI0	2.6228	x 6.16	0.0197455	UniRef90_A0A210QJI0	-
UniRef90_UPI000B45E99F	2.61738	x 6.14	0.0247707	UniRef90_UPI000B45E99F	-
UniRef90_UPI000B8FFC20	2.61664	x 6.13	0.0174387	UniRef90_UPI000B8FFC20	-
UniRef90_A0A4W4EGZ6	2.61308	x 6.12	0.0106	UniRef90_A0A4W4EGZ6	-
UniRef90_UPI0010FC7263	-2.61109	/ 6.11	0.000547483	UniRef90_UPI0010FC7263	-
sp|SRFA	-2.60682	/ 6.09	0.0015629	sp|SRFA	-
UniRef90_UPI000BB07D98	2.6039	x 6.08	0.000208479	UniRef90_UPI000BB07D98	-
UniRef90_K1Q4X1	2.60387	x 6.08	0.00863161	UniRef90_K1Q4X1	-
UniRef90_A0A210QXR1	2.59806	x 6.05	0.0094119	UniRef90_A0A210QXR1	-
sp|S26A6	-2.59697	/ 6.05	0.0095501	sp|S26A6	-
UniRef90_A0A2T7NSX9	2.595	x 6.04	0.0488174	UniRef90_A0A2T7NSX9	-
sp|MTAA	2.59102	x 6.03	0.00990217	sp|MTAA	-
UniRef90_UPI0009752723	-2.58744	/ 6.01	0.0224162	UniRef90_UPI0009752723	-
UniRef90_K1PYD1	2.58346	x 5.99	0.0227344	UniRef90_K1PYD1	-
UniRef90_K1S490	2.58313	x 5.99	0.000443613	UniRef90_K1S490	-
UniRef90_UPI000BAFF5D1	2.58168	x 5.99	0.00229146	UniRef90_UPI000BAFF5D1	-
UniRef90_L0EST2	-2.57108	/ 5.94	0.0288422	UniRef90_L0EST2	-
sp|STA5A	2.56161	x 5.9	5.70771e-05	sp|STA5A	-
sp|DCMC	2.56136	x 5.9	0.000285474	sp|DCMC	-
UniRef90_K1QEZ3	2.55653	x 5.88	0.000162131	UniRef90_K1QEZ3	-
sp|PG24	-2.55249	/ 5.87	0.000404933	sp|PG24	-
sp|SATT	2.5467	x 5.84	0.0076506	sp|SATT	-
sp|LDLR	2.54185	x 5.82	0.00201674	sp|LDLR	-
UniRef90_UPI0009752959	2.53914	x 5.81	0.0241829	UniRef90_UPI0009752959	-
UniRef90_UPI000BAFE2E8	2.52472	x 5.75	0.0133219	UniRef90_UPI000BAFE2E8	-
UniRef90_UPI000BAF1883	-2.52206	/ 5.74	0.0329952	UniRef90_UPI000BAF1883	-
UniRef90_UPI000BAF5271	-2.52192	/ 5.74	0.0373415	UniRef90_UPI000BAF5271	-
sp|CAD10	-2.51958	/ 5.73	0.0395916	sp|CAD10	-
sp|TENM	-2.51709	/ 5.72	0.00894414	sp|TENM	-
UniRef90_UPI000BAF4658	-2.51416	/ 5.71	0.0141107	UniRef90_UPI000BAF4658	-
UniRef90_A0A5F4WCS9	2.51029	x 5.7	0.0244545	UniRef90_A0A5F4WCS9	-
UniRef90_UPI000BAF9E1F	2.50926	x 5.69	0.000885325	UniRef90_UPI000BAF9E1F	-
UniRef90_K1R2N6	2.50771	x 5.69	0.00840841	UniRef90_K1R2N6	-
UniRef90_UPI000BAF8BA2	-2.49982	/ 5.66	0.0160145	UniRef90_UPI000BAF8BA2	-
UniRef90_UPI000B936B24	-2.497	/ 5.65	0.0289954	UniRef90_UPI000B936B24	-
sp|ZBT17	2.49653	x 5.64	0.0237161	sp|ZBT17	-
sp|SAA	2.49183	x 5.62	0.0182324	sp|SAA	-
sp|SAA2	2.48627	x 5.6	0.0389141	sp|SAA2	-
UniRef90_UPI00097519A6	2.48614	x 5.6	0.000624906	UniRef90_UPI00097519A6	-
UniRef90_K1PZH3	2.48602	x 5.6	0.0123838	UniRef90_K1PZH3	-
sp|FIBH	-2.48165	/ 5.59	0.00979664	sp|FIBH	-
UniRef90_A0A1Y1YYH4	2.481	x 5.58	0.000100029	UniRef90_A0A1Y1YYH4	-
UniRef90_K1RYG2	2.48035	x 5.58	0.000636873	UniRef90_K1RYG2	-
sp|RHG17	2.47998	x 5.58	0.032066	sp|RHG17	-
sp|ZFH1	2.47858	x 5.57	0.000108187	sp|ZFH1	-
UniRef90_UPI0005C3ADE6	2.47846	x 5.57	0.00287098	UniRef90_UPI0005C3ADE6	-
UniRef90_K1S3U6	2.47695	x 5.57	0.00265422	UniRef90_K1S3U6	-
sp|ELF5	2.47594	x 5.56	0.00152895	sp|ELF5	-
sp|MYBA	-2.47106	/ 5.54	0.035955	sp|MYBA	-
sp|FRIM	-2.47047	/ 5.54	0.043315	sp|FRIM	-
sp|PTPRA	2.46904	x 5.54	0.00529653	sp|PTPRA	-
sp|VF232	2.46694	x 5.53	0.000547483	sp|VF232	-
UniRef90_A0A1J4J7H0	2.46676	x 5.53	0.00308316	UniRef90_A0A1J4J7H0	-
sp|PEAR1	2.46389	x 5.52	0.00193926	sp|PEAR1	-
sp|NKX25	2.46217	x 5.51	5.30944e-05	sp|NKX25	-
UniRef90_A0A210PEC0	-2.462	/ 5.51	0.00055718	UniRef90_A0A210PEC0	-
sp|ITA5	2.46165	x 5.51	0.0003777	sp|ITA5	-
sp|TWK18	-2.45536	/ 5.48	0.02988	sp|TWK18	-
sp|LIPR2	2.455	x 5.48	0.0038995	sp|LIPR2	-
UniRef90_K1R7Y4	2.45457	x 5.48	0.000579608	UniRef90_K1R7Y4	-
UniRef90_UPI00097520BA	2.45399	x 5.48	0.00676748	UniRef90_UPI00097520BA	-
sp|CPRM	-2.45289	/ 5.48	0.0371864	sp|CPRM	-
UniRef90_K1QRY9	2.45008	x 5.46	3.88008e-05	UniRef90_K1QRY9	-
UniRef90_UPI0005C39370	-2.44803	/ 5.46	0.034834	UniRef90_UPI0005C39370	-
sp|DRL	2.44097	x 5.43	0.0103675	sp|DRL	-
UniRef90_K1PAU1	2.43557	x 5.41	9.97999e-05	UniRef90_K1PAU1	-
sp|RYL1	2.43364	x 5.4	0.0491989	sp|RYL1	-
UniRef90_UPI000BAF6DC0	2.43262	x 5.4	0.00121616	UniRef90_UPI000BAF6DC0	-
UniRef90_UPI000BAF21FE	2.43055	x 5.39	0.031134	UniRef90_UPI000BAF21FE	-
sp|TM266	-2.42742	/ 5.38	0.00425746	sp|TM266	-
UniRef90_UPI000BB06679	2.42521	x 5.37	0.000569989	UniRef90_UPI000BB06679	-
UniRef90_A0A346GAX7	-2.42261	/ 5.36	0.00731534	UniRef90_A0A346GAX7	-
sp|AGAL	2.42227	x 5.36	0.0209527	sp|AGAL	-
UniRef90_K1PY88	-2.41872	/ 5.35	0.0159311	UniRef90_K1PY88	-
sp|GARL3	2.4167	x 5.34	0.000329127	sp|GARL3	-
UniRef90_U6GQ26	-2.41132	/ 5.32	0.00689748	UniRef90_U6GQ26	-
UniRef90_A0A210PVW9	-2.40976	/ 5.31	0.0131996	UniRef90_A0A210PVW9	-
UniRef90_UPI000BAECDF5	2.40805	x 5.31	0.00117342	UniRef90_UPI000BAECDF5	-
sp|SC6A2	-2.40684	/ 5.3	0.0477759	sp|SC6A2	-
UniRef90_UPI000BAF54BD	2.40354	x 5.29	0.000164201	UniRef90_UPI000BAF54BD	-
UniRef90_UPI000B45748E	2.40172	x 5.28	0.009837	UniRef90_UPI000B45748E	-
UniRef90_K1PJR8	-2.40071	/ 5.28	0.0489368	UniRef90_K1PJR8	-
UniRef90_UPI00097515B2	2.40061	x 5.28	0.00192624	UniRef90_UPI00097515B2	-
sp|Y9847	2.39866	x 5.27	0.0166527	sp|Y9847	-
UniRef90_UPI000BB04696	2.39556	x 5.26	0.000500666	UniRef90_UPI000BB04696	-
DNA_pol_A_exo1	2.39494	x 5.26	0.00384072	DNA_pol_A_exo1	-
sp|RAC1B	2.39439	x 5.26	5.70771e-05	sp|RAC1B	-
sp|SPBP	-2.39349	/ 5.25	0.0172687	sp|SPBP	-
sp|ARI1	-2.38709	/ 5.23	0.00651434	sp|ARI1	-
sp|HRP	-2.38547	/ 5.23	0.00579414	sp|HRP	-
sp|SOCS3	2.38031	x 5.21	0.000371853	sp|SOCS3	-
sp|LIPG	2.37665	x 5.19	0.000935384	sp|LIPG	-
UniRef90_UPI0005C37194	2.37551	x 5.19	0.0245905	UniRef90_UPI0005C37194	-
sp|SHIP2	2.37524	x 5.19	0.000700392	sp|SHIP2	-
sp|HOP	2.37214	x 5.18	0.00566297	sp|HOP	-
UniRef90_UPI000BAEC2B1	2.36866	x 5.16	0.00392041	UniRef90_UPI000BAEC2B1	-
sp|ITB1	2.36686	x 5.16	6.02269e-05	sp|ITB1	-
UniRef90_UPI0005C34CE7	2.36667	x 5.16	0.0367723	UniRef90_UPI0005C34CE7	-
sp|PEAMT	-2.36499	/ 5.15	0.00331059	sp|PEAMT	-
UniRef90_A0A210PXT7	-2.36119	/ 5.14	0.00949562	UniRef90_A0A210PXT7	-
UniRef90_UPI00035981A4	2.3606	x 5.14	0.0360492	UniRef90_UPI00035981A4	-
sp|NF60	-2.36026	/ 5.13	0.00318574	sp|NF60	-
sp|CO9A1	-2.35256	/ 5.11	0.00514717	sp|CO9A1	-
sp|F10AL	-2.35209	/ 5.11	0.00242667	sp|F10AL	-
UniRef90_UPI0005C3CF82	2.35131	x 5.1	0.0216113	UniRef90_UPI0005C3CF82	-
sp|SYT11	-2.34812	/ 5.09	0.00796667	sp|SYT11	-
UniRef90_K1RSI0	-2.3465	/ 5.09	0.00850568	UniRef90_K1RSI0	-
UniRef90_UPI000BAF4ABC	2.34306	x 5.07	0.00302682	UniRef90_UPI000BAF4ABC	-
sp|NSR1	2.3389	x 5.06	0.0330326	sp|NSR1	-
sp|FKB14	-2.33622	/ 5.05	0.000187718	sp|FKB14	-
sp|ASM	2.33619	x 5.05	0.000252983	sp|ASM	-
sp|P5CS	2.33612	x 5.05	0.0419876	sp|P5CS	-
UniRef90_A0A1S3JQZ1	2.33549	x 5.05	0.0419767	UniRef90_A0A1S3JQZ1	-
UniRef90_K1Q3A4	-2.33054	/ 5.03	0.00172075	UniRef90_K1Q3A4	-
sp|FABP	-2.32569	/ 5.01	0.011881	sp|FABP	-
sp|SELPA	-2.32484	/ 5.01	0.0392824	sp|SELPA	-
sp|HYAL	2.32358	x 5.01	0.001734	sp|HYAL	-
mir-598	-2.32343	/ 5.01	0.0108351	mir-598	-
UniRef90_K1PNG9	2.32176	x 5	0.000795707	UniRef90_K1PNG9	-
UniRef90_A0A4Z2DMG6	-2.32096	/ 5	0.00520841	UniRef90_A0A4Z2DMG6	-
UniRef90_UPI000BB075B5	-2.30847	/ 4.95	0.022641	UniRef90_UPI000BB075B5	-
sp|C13A4	-2.30815	/ 4.95	0.0145278	sp|C13A4	-
UniRef90_UPI000BB0B422	-2.30176	/ 4.93	0.00148149	UniRef90_UPI000BB0B422	-
sp|SPD2A	2.29897	x 4.92	0.00347334	sp|SPD2A	-
UniRef90_UPI000BAEC7B3	2.29699	x 4.91	0.0294506	UniRef90_UPI000BAEC7B3	-
UniRef90_UPI000BB0376D	2.29234	x 4.9	0.00399094	UniRef90_UPI000BB0376D	-
UniRef90_A0A210PE01	-2.28966	/ 4.89	0.00451126	UniRef90_A0A210PE01	-
UniRef90_A0A210PU16	2.28814	x 4.88	0.0427298	UniRef90_A0A210PU16	-
sp|GIMA4	2.28613	x 4.88	0.00263139	sp|GIMA4	-
sp|TBF1	2.2842	x 4.87	0.00354536	sp|TBF1	-
sp|ORN	2.28172	x 4.86	0.000329127	sp|ORN	-
sp|PK3CD	2.28146	x 4.86	0.000330316	sp|PK3CD	-
UniRef90_K1QEM9	-2.28092	/ 4.86	0.0165828	UniRef90_K1QEM9	-
UniRef90_A0A1I8B6I3	2.28048	x 4.86	0.00432297	UniRef90_A0A1I8B6I3	-
UniRef90_A0A210PRY6	2.28018	x 4.86	0.0101361	UniRef90_A0A210PRY6	-
UniRef90_UPI000BAE8FE6	-2.27746	/ 4.85	0.0400467	UniRef90_UPI000BAE8FE6	-
sp|TMTC1	-2.27689	/ 4.85	0.00242667	sp|TMTC1	-
sp|EST2A	-2.27552	/ 4.84	0.00985733	sp|EST2A	-
STAT_int	2.27387	x 4.84	0.037292	STAT_int	-
sp|Y7452	-2.27386	/ 4.84	0.0419576	sp|Y7452	-
sp|UL144	2.27363	x 4.84	0.0141321	sp|UL144	-
nan	2.27241	x 4.83	0.00215901	nan	-
UniRef90_UPI000947A7DE	2.26987	x 4.82	0.0440324	UniRef90_UPI000947A7DE	-
UniRef90_A0A183SBZ5	2.26931	x 4.82	0.0490068	UniRef90_A0A183SBZ5	-
sp|SCD5	-2.25811	/ 4.78	0.00132416	sp|SCD5	-
UniRef90_UPI0005C3BD8B	2.25569	x 4.78	0.0209015	UniRef90_UPI0005C3BD8B	-
sp|AMPB	2.25405	x 4.77	0.00307836	sp|AMPB	-
UniRef90_UPI000BB0B866	-2.25394	/ 4.77	0.0253712	UniRef90_UPI000BB0B866	-
sp|V1BR	2.2521	x 4.76	0.00127552	sp|V1BR	-
UniRef90_UPI0005C3998E	2.25149	x 4.76	0.0111869	UniRef90_UPI0005C3998E	-
UniRef90_A0A3B3I6C4	2.25134	x 4.76	0.0293459	UniRef90_A0A3B3I6C4	-
UniRef90_UPI000C03A5E8	2.24689	x 4.75	0.00833447	UniRef90_UPI000C03A5E8	-
sp|VHS3	-2.24504	/ 4.74	0.026505	sp|VHS3	-
sp|KPRP	-2.24401	/ 4.74	0.00850568	sp|KPRP	-
UniRef90_K1Q470	-2.24131	/ 4.73	0.0189186	UniRef90_K1Q470	-
UniRef90_A0A0K1RMV6	-2.24128	/ 4.73	0.0451427	UniRef90_A0A0K1RMV6	-
sp|XCT	-2.24068	/ 4.73	0.0488127	sp|XCT	-
sp|GASR	2.23852	x 4.72	0.000549205	sp|GASR	-
UniRef90_A0A0C5PTA0	2.23792	x 4.72	0.032066	UniRef90_A0A0C5PTA0	-
UniRef90_UPI000BAEC744	-2.2375	/ 4.72	0.0343172	UniRef90_UPI000BAEC744	-
UniRef90_UPI000BAFA80C	2.2367	x 4.71	0.00953978	UniRef90_UPI000BAFA80C	-
UniRef90_K1QDQ9	-2.23668	/ 4.71	0.00779122	UniRef90_K1QDQ9	-
UniRef90_K1R4K0	2.23627	x 4.71	0.00053693	UniRef90_K1R4K0	-
UniRef90_K1QJH7	2.23517	x 4.71	0.000124428	UniRef90_K1QJH7	-
sp|CP2J6	-2.23337	/ 4.7	0.0312039	sp|CP2J6	-
UniRef90_A0A4W5RDY4	2.227	x 4.68	0.000547483	UniRef90_A0A4W5RDY4	-
UniRef90_L0ER88	-2.21934	/ 4.66	0.00804875	UniRef90_L0ER88	-
sp|TPRXL	-2.21686	/ 4.65	0.0249262	sp|TPRXL	-
sp|SPDEF	2.21474	x 4.64	0.0049869	sp|SPDEF	-
sp|YMSO	-2.2141	/ 4.64	0.0359185	sp|YMSO	-
UniRef90_K1PMJ7	2.21011	x 4.63	0.0450285	UniRef90_K1PMJ7	-
UniRef90_K1RBG0	-2.20793	/ 4.62	0.0429154	UniRef90_K1RBG0	-
sp|ST1D1	-2.2067	/ 4.62	0.0248694	sp|ST1D1	-
sp|CSL1	2.20623	x 4.61	0.00581897	sp|CSL1	-
sp|P4HA3	-2.20036	/ 4.6	0.0405069	sp|P4HA3	-
UniRef90_UPI000F5521E9	-2.19924	/ 4.59	0.0454054	UniRef90_UPI000F5521E9	-
UniRef90_UPI0005C38A24	2.1983	x 4.59	0.00302682	UniRef90_UPI0005C38A24	-
sp|ANKK1	2.19778	x 4.59	0.00356767	sp|ANKK1	-
UniRef90_K1PNX7	-2.19189	/ 4.57	0.0216113	UniRef90_K1PNX7	-
sp|AUTS2	2.18693	x 4.55	5.70771e-05	sp|AUTS2	-
sp|LYS3	2.18206	x 4.54	0.0307137	sp|LYS3	-
UniRef90_UPI000BB0A334	-2.18064	/ 4.53	0.0136385	UniRef90_UPI000BB0A334	-
sp|BRE5	-2.17416	/ 4.51	0.048356	sp|BRE5	-
sp|PTPRT	2.17265	x 4.51	9.97999e-05	sp|PTPRT	-
UniRef90_L0ET29	-2.17259	/ 4.51	0.00943728	UniRef90_L0ET29	-
UniRef90_UPI000BB0BEB0	2.1709	x 4.5	0.000939674	UniRef90_UPI000BB0BEB0	-
UniRef90_UPI0005C3B6DA	-2.16923	/ 4.5	0.0171693	UniRef90_UPI0005C3B6DA	-
sp|LRC15	-2.16344	/ 4.48	0.00519308	sp|LRC15	-
UniRef90_UPI000BB08359	2.16273	x 4.48	0.00191653	UniRef90_UPI000BB08359	-
sp|SIX4	2.15997	x 4.47	0.0245623	sp|SIX4	-
sp|CGAT1	2.15755	x 4.46	0.000910706	sp|CGAT1	-
sp|AB1IP	2.15656	x 4.46	0.000615064	sp|AB1IP	-
UniRef90_A0A210R732	2.15445	x 4.45	0.0446592	UniRef90_A0A210R732	-
sp|RUNX1	-2.154	/ 4.45	0.0165549	sp|RUNX1	-
sp|HEPHL	2.14794	x 4.43	0.00191563	sp|HEPHL	-
UniRef90_A0A210PPG2	-2.14473	/ 4.42	0.0250639	UniRef90_A0A210PPG2	-
UniRef90_UPI000BAE98BA	2.14472	x 4.42	0.00119081	UniRef90_UPI000BAE98BA	-
UniRef90_UPI0005C3AAFC	-2.14443	/ 4.42	0.0159682	UniRef90_UPI0005C3AAFC	-
sp|CIP4	2.14429	x 4.42	0.00268938	sp|CIP4	-
UniRef90_UPI000359E8EF	-2.14406	/ 4.42	0.0100081	UniRef90_UPI000359E8EF	-
sp|IE2	2.14271	x 4.42	0.0100081	sp|IE2	-
BGLTMP007397-PA	2.14269	x 4.42	0.00529653	BGLTMP007397-PA	-
UniRef90_K1Q5A1	2.14059	x 4.41	0.0262847	UniRef90_K1Q5A1	-
sp|OSR1	2.13857	x 4.4	0.000815051	sp|OSR1	-
UniRef90_UPI000BB01383	2.13843	x 4.4	0.0038784	UniRef90_UPI000BB01383	-
sp|PLXB2	2.13785	x 4.4	0.00221899	sp|PLXB2	-
sp|PITC1	2.13509	x 4.39	4.46934e-05	sp|PITC1	-
sp|ELEL	2.13507	x 4.39	0.0263501	sp|ELEL	-
UniRef90_A3LPE9	-2.13116	/ 4.38	0.0420115	UniRef90_A3LPE9	-
sp|EHF	2.13078	x 4.38	0.00053693	sp|EHF	-
UniRef90_A0A210PVI1	2.13027	x 4.38	0.0258758	UniRef90_A0A210PVI1	-
sp|MMP19	2.12921	x 4.37	0.0334847	sp|MMP19	-
UniRef90_A2BG37	2.12468	x 4.36	0.0339766	UniRef90_A2BG37	-
UniRef90_UPI000BB04266	2.12382	x 4.36	0.0288923	UniRef90_UPI000BB04266	-
UniRef90_A0A0B2V0H5	-2.12349	/ 4.36	0.047922	UniRef90_A0A0B2V0H5	-
UniRef90_R7TRA0	-2.12276	/ 4.36	0.0273772	UniRef90_R7TRA0	-
sp|EBNA1	-2.12181	/ 4.35	0.0127343	sp|EBNA1	-
UniRef90_A0A210Q659	2.12088	x 4.35	0.0190422	UniRef90_A0A210Q659	-
UniRef90_A0A2P8YHZ0	2.11988	x 4.35	0.0203757	UniRef90_A0A2P8YHZ0	-
sp|PDLI3	-2.11964	/ 4.35	0.00521989	sp|PDLI3	-
sp|TYRO	-2.11463	/ 4.33	0.0490068	sp|TYRO	-
UniRef90_K1PE65	-2.11451	/ 4.33	0.0277338	UniRef90_K1PE65	-
UniRef90_A0A251U5L5	2.11448	x 4.33	0.0227234	UniRef90_A0A251U5L5	-
UniRef90_UPI0005C3B79A	2.11325	x 4.33	0.000826098	UniRef90_UPI0005C3B79A	-
UniRef90_UPI0009751ECF	2.11236	x 4.32	0.0333791	UniRef90_UPI0009751ECF	-
UniRef90_A0A3S1B8U4	-2.10783	/ 4.31	0.0350604	UniRef90_A0A3S1B8U4	-
UniRef90_UPI000359ADF0	2.10729	x 4.31	0.00804875	UniRef90_UPI000359ADF0	-
WWE	2.10618	x 4.31	0.0003777	WWE	-
UniRef90_A0A1L8EL58	2.10611	x 4.31	0.0423369	UniRef90_A0A1L8EL58	-
UniRef90_A0A3M6URD5	2.10593	x 4.3	0.00175451	UniRef90_A0A3M6URD5	-
sp|RGS11	2.10216	x 4.29	0.000239744	sp|RGS11	-
sp|HRG	-2.10143	/ 4.29	0.0370448	sp|HRG	-
UniRef90_UPI0009751B80	2.10012	x 4.29	0.011749	UniRef90_UPI0009751B80	-
sp|JAG1B	2.09838	x 4.28	0.00425197	sp|JAG1B	-
sp|UBC5	2.09566	x 4.27	0.0381079	sp|UBC5	-
UniRef90_A0A210R2I3	2.09464	x 4.27	0.0140655	UniRef90_A0A210R2I3	-
UniRef90_UPI000BAFBEB8	2.09297	x 4.27	0.0105237	UniRef90_UPI000BAFBEB8	-
UniRef90_K1PV14	-2.0863	/ 4.25	0.0470809	UniRef90_K1PV14	-
UniRef90_A0A3B4E5U7	2.08456	x 4.24	0.0254695	UniRef90_A0A3B4E5U7	-
UniRef90_UPI000BB05C88	2.08349	x 4.24	0.0412923	UniRef90_UPI000BB05C88	-
7tm_1	2.08053	x 4.23	0.0181233	7tm_1	-
sp|BGH3	2.08045	x 4.23	0.0430896	sp|BGH3	-
UniRef90_UPI000BAFA3D2	-2.07851	/ 4.22	0.0201848	UniRef90_UPI000BAFA3D2	-
UniRef90_D1LX75	2.07776	x 4.22	0.0269456	UniRef90_D1LX75	-
UniRef90_Q5BXW2	2.07522	x 4.21	0.00675614	UniRef90_Q5BXW2	-
UniRef90_UPI000BB03AD4	2.07484	x 4.21	0.0050733	UniRef90_UPI000BB03AD4	-
sp|TOB1	-2.074	/ 4.21	0.00294118	sp|TOB1	-
UniRef90_K1RCR0	2.07304	x 4.21	0.0409549	UniRef90_K1RCR0	-
UniRef90_A0A093NBH8	2.07081	x 4.2	0.0483474	UniRef90_A0A093NBH8	-
sp|PARP6	2.06968	x 4.2	0.0289206	sp|PARP6	-
sp|SHD	2.06942	x 4.2	7.40474e-05	sp|SHD	-
sp|SUR8	-2.06862	/ 4.19	0.00167184	sp|SUR8	-
sp|CO1A1	-2.06792	/ 4.19	0.0369283	sp|CO1A1	-
UniRef90_UPI00065BE22C	-2.06673	/ 4.19	0.0224162	UniRef90_UPI00065BE22C	-
sp|FYN	2.0662	x 4.19	0.000101544	sp|FYN	-
sp|HAP2	2.05558	x 4.16	0.000773684	sp|HAP2	-
UniRef90_UPI000BB00F2E	-2.05505	/ 4.16	0.0299017	UniRef90_UPI000BB00F2E	-
sp|PSUG	2.05464	x 4.15	0.0023376	sp|PSUG	-
UniRef90_UPI00077D378D	2.05068	x 4.14	0.0381629	UniRef90_UPI00077D378D	-
UniRef90_A0A1I7VBN6	-2.04973	/ 4.14	0.0438586	UniRef90_A0A1I7VBN6	-
UniRef90_UPI000BB05C81	2.04746	x 4.13	0.0337958	UniRef90_UPI000BB05C81	-
sp|CRNA	-2.0427	/ 4.12	0.0175835	sp|CRNA	-
sp|VNN1	2.03801	x 4.11	0.0136808	sp|VNN1	-
UniRef90_UPI0009753479	2.03594	x 4.1	0.00811575	UniRef90_UPI0009753479	-
sp|IF4A	-2.035	/ 4.1	0.0469907	sp|IF4A	-
sp|LYAM2	2.0346	x 4.1	0.0187905	sp|LYAM2	-
sp|DNLI	-2.03124	/ 4.09	0.00706803	sp|DNLI	-
UniRef90_UPI000BAE8BB3	2.02989	x 4.08	0.000414857	UniRef90_UPI000BAE8BB3	-
UniRef90_A0A2T7PLL0	-2.02922	/ 4.08	0.0350604	UniRef90_A0A2T7PLL0	-
UniRef90_K1R7E8	2.02868	x 4.08	0.0493188	UniRef90_K1R7E8	-
UniRef90_UPI000BAFAD42	2.0258	x 4.07	0.00181139	UniRef90_UPI000BAFAD42	-
sp|MEIS2	-2.02479	/ 4.07	0.00341422	sp|MEIS2	-
UniRef90_UPI000BB0BB59	2.02293	x 4.06	0.00403154	UniRef90_UPI000BB0BB59	-
UniRef90_C3YJX3	-2.02175	/ 4.06	0.000591546	UniRef90_C3YJX3	-
sp|RN225	2.0201	x 4.06	0.00683816	sp|RN225	-
UniRef90_UPI000B90F0AF	2.01957	x 4.05	0.0242407	UniRef90_UPI000B90F0AF	-
UniRef90_A0A182QPA6	-2.01709	/ 4.05	0.00941612	UniRef90_A0A182QPA6	-
UniRef90_K1R833	2.01226	x 4.03	0.00536759	UniRef90_K1R833	-
sp|ALKJ	2.01052	x 4.03	0.023448	sp|ALKJ	-
UniRef90_UPI000BAF8047	-2.00684	/ 4.02	0.0255713	UniRef90_UPI000BAF8047	-
UniRef90_UPI000F686685	2.00621	x 4.02	0.0194009	UniRef90_UPI000F686685	-
UniRef90_K1QS53	-2.00306	/ 4.01	0.00272878	UniRef90_K1QS53	-
UniRef90_K1RKB8	2.00292	x 4.01	0.000232435	UniRef90_K1RKB8	-
sp|CO4A4	2.00194	x 4.01	0.00376328	sp|CO4A4	-
sp|CAH14	-2.00029	/ 4	0.00443429	sp|CAH14	-
sp|TAF3	1.99883	x 4	0.00182993	sp|TAF3	-
sp|TESK2	1.99684	x 3.99	0.00403154	sp|TESK2	-
UniRef90_Q6DMR2	1.99369	x 3.98	0.0428184	UniRef90_Q6DMR2	-
sp|SIGIR	1.98926	x 3.97	0.0105725	sp|SIGIR	-
sp|CT2NL	1.98871	x 3.97	0.034326	sp|CT2NL	-
PMP22_Claudin	1.98772	x 3.97	0.0042977	PMP22_Claudin	-
sp|MP	-1.98683	/ 3.96	0.00507701	sp|MP	-
UniRef90_A0A388ME29	1.98635	x 3.96	0.0415967	UniRef90_A0A388ME29	-
Nasvi2EG034456t1	1.98559	x 3.96	0.00943728	Nasvi2EG034456t1	-
UniRef90_K4JG08	1.98251	x 3.95	0.00354631	UniRef90_K4JG08	-
sp|RGF1B	1.98203	x 3.95	0.016238	sp|RGF1B	-
sp|RAA2A	-1.98191	/ 3.95	0.00651434	sp|RAA2A	-
UniRef90_K1QGW7	-1.97889	/ 3.94	0.0028497	UniRef90_K1QGW7	-
sp|CNGA1	1.97864	x 3.94	0.0186168	sp|CNGA1	-
UniRef90_UPI000B459061	-1.97826	/ 3.94	0.023448	UniRef90_UPI000B459061	-
UniRef90_UPI0005C36765	-1.97383	/ 3.93	0.00568849	UniRef90_UPI0005C36765	-
sp|ABR	1.97362	x 3.93	5.30944e-05	sp|ABR	-
UniRef90_K1QMM1	1.97225	x 3.92	0.0168741	UniRef90_K1QMM1	-
UniRef90_K1Q3Z2	1.9722	x 3.92	0.00168855	UniRef90_K1Q3Z2	-
sp|MET	1.97075	x 3.92	9.82371e-05	sp|MET	-
CTC1	1.96939	x 3.92	0.0413158	CTC1	-
sp|K1C9	-1.96379	/ 3.9	0.0280529	sp|K1C9	-
UniRef90_UPI000BAFBE35	-1.96352	/ 3.9	0.00142822	UniRef90_UPI000BAFBE35	-
sp|PG26	-1.9612	/ 3.89	0.0295702	sp|PG26	-
sp|CPNA1	1.95836	x 3.89	0.00167508	sp|CPNA1	-
UniRef90_UPI000BAE786D	1.95705	x 3.88	0.00609777	UniRef90_UPI000BAE786D	-
UniRef90_A0A3B3RDJ3	1.9549	x 3.88	0.0139063	UniRef90_A0A3B3RDJ3	-
UniRef90_A0A194AM26	1.95431	x 3.88	0.00298395	UniRef90_A0A194AM26	-
UniRef90_UPI000BAE8EB3	1.9488	x 3.86	0.0100565	UniRef90_UPI000BAE8EB3	-
sp|S27A6	1.94746	x 3.86	0.000239744	sp|S27A6	-
sp|GSXL2	-1.94734	/ 3.86	0.0163165	sp|GSXL2	-
UniRef90_Q5QGY6	-1.94541	/ 3.85	0.0310752	UniRef90_Q5QGY6	-
UniRef90_UPI0009751314	1.94413	x 3.85	0.0348507	UniRef90_UPI0009751314	-
sp|3BP2	1.93684	x 3.83	0.000404933	sp|3BP2	-
sp|IP6K3	1.93597	x 3.83	0.000878177	sp|IP6K3	-
UniRef90_UPI000BAF8400	-1.93484	/ 3.82	0.014022	UniRef90_UPI000BAF8400	-
IRS	1.93129	x 3.81	0.000220089	IRS	-
UniRef90_V4BJ08	1.92884	x 3.81	0.0183795	UniRef90_V4BJ08	-
sp|DHR11	-1.92658	/ 3.8	0.0469774	sp|DHR11	-
sp|SAMD8	1.92624	x 3.8	0.000285474	sp|SAMD8	-
UniRef90_UPI0009E3A414	1.92543	x 3.8	0.0418166	UniRef90_UPI0009E3A414	-
sp|CBPP	1.92523	x 3.8	0.00179457	sp|CBPP	-
sp|SKAP2	1.92323	x 3.79	0.000114354	sp|SKAP2	-
UniRef90_V4AX94	-1.9232	/ 3.79	0.0457218	UniRef90_V4AX94	-
SNORD53_SNORD92	-1.92267	/ 3.79	0.0195845	SNORD53_SNORD92	-
sp|LAC5	-1.92135	/ 3.79	0.0434068	sp|LAC5	-
UniRef90_A0A098VU14	1.92059	x 3.79	0.0211018	UniRef90_A0A098VU14	-
UniRef90_K1QCK4	1.91952	x 3.78	0.0391504	UniRef90_K1QCK4	-
sp|ITSN1	1.91879	x 3.78	0.000866657	sp|ITSN1	-
UniRef90_UPI000BB08C60	-1.91857	/ 3.78	0.0230601	UniRef90_UPI000BB08C60	-
sp|IRF2	1.91693	x 3.78	0.0204567	sp|IRF2	-
sp|OCRL	1.9164	x 3.77	0.000591546	sp|OCRL	-
sp|ANR65	1.91613	x 3.77	0.00592496	sp|ANR65	-
sp|ITA4	1.91572	x 3.77	0.000591546	sp|ITA4	-
UniRef90_A0A210PZ90	1.91549	x 3.77	0.00598024	UniRef90_A0A210PZ90	-
Lalb_07139	-1.91533	/ 3.77	0.0215302	Lalb_07139	-
C1q	1.91491	x 3.77	0.0082752	C1q	-
UniRef90_UPI00097532A5	-1.91452	/ 3.77	0.00633452	UniRef90_UPI00097532A5	-
sp|FTCD	-1.91433	/ 3.77	0.00148133	sp|FTCD	-
UniRef90_UPI000BAF99A5	1.91206	x 3.76	0.00369877	UniRef90_UPI000BAF99A5	-
sp|NU1M	-1.91066	/ 3.76	0.0327196	sp|NU1M	-
UniRef90_A0A4W5R9D4	1.90957	x 3.76	0.030779	UniRef90_A0A4W5R9D4	-
sp|Y2456	1.90395	x 3.74	0.0455304	sp|Y2456	-
UniRef90_A0A210QPS8	-1.90332	/ 3.74	0.0378399	UniRef90_A0A210QPS8	-
sp|FXJ1A	-1.90323	/ 3.74	0.00716536	sp|FXJ1A	-
UniRef90_A0A210QZW3	-1.89782	/ 3.73	0.00451126	UniRef90_A0A210QZW3	-
sp|DUOX2	1.89335	x 3.71	0.017316	sp|DUOX2	-
sp|AHSA1	-1.88999	/ 3.71	0.00306458	sp|AHSA1	-
UniRef90_K1PM29	1.88993	x 3.71	0.00503099	UniRef90_K1PM29	-
sp|LAT1	1.88957	x 3.71	0.0181233	sp|LAT1	-
sp|BUTA	-1.88404	/ 3.69	0.0392492	sp|BUTA	-
UniRef90_UPI0005C3A234	1.88389	x 3.69	0.000547483	UniRef90_UPI0005C3A234	-
sp|GSTF1	-1.8836	/ 3.69	0.0245845	sp|GSTF1	-
UniRef90_UPI000B45714F	1.87924	x 3.68	0.0255713	UniRef90_UPI000B45714F	-
sp|PTN21	-1.87918	/ 3.68	0.0183118	sp|PTN21	-
sp|S39AA	1.87876	x 3.68	0.0175639	sp|S39AA	-
UniRef90_K1RK09	-1.87827	/ 3.68	0.0201781	UniRef90_K1RK09	-
sp|RL23	-1.87824	/ 3.68	0.0360364	sp|RL23	-
UniRef90_A0A210QR68	1.8778	x 3.68	0.00595778	UniRef90_A0A210QR68	-
UniRef90_UPI000B45AA83	-1.87734	/ 3.67	0.011016	UniRef90_UPI000B45AA83	-
sp|MACD2	1.87704	x 3.67	0.000547483	sp|MACD2	-
sp|HTK16	1.87464	x 3.67	0.000228015	sp|HTK16	-
sp|MEG10	1.87425	x 3.67	0.00026297	sp|MEG10	-
UniRef90_K1Q6J6	-1.87083	/ 3.66	0.0294506	UniRef90_K1Q6J6	-
UniRef90_K3X8H1	1.86981	x 3.65	0.0143895	UniRef90_K3X8H1	-
sp|PDZD2	1.86943	x 3.65	0.00109853	sp|PDZD2	-
UniRef90_UPI0009751F7C	1.86769	x 3.65	0.0157354	UniRef90_UPI0009751F7C	-
sp|MED25	1.86615	x 3.65	0.000258072	sp|MED25	-
UniRef90_UPI000BAF9F08	1.8659	x 3.64	0.00834045	UniRef90_UPI000BAF9F08	-
sp|SERA	-1.8654	/ 3.64	0.000301037	sp|SERA	-
sp|NLS1B	-1.86419	/ 3.64	0.025803	sp|NLS1B	-
EKC21299	1.86231	x 3.64	0.0139658	EKC21299	-
TMEM223	1.86208	x 3.64	0.0119207	TMEM223	-
sp|SH3R3	1.86197	x 3.64	0.0245759	sp|SH3R3	-
sp|XP32	1.86176	x 3.63	0.00833447	sp|XP32	-
sp|HSPB2	1.86022	x 3.63	0.00144083	sp|HSPB2	-
sp|Y1586	-1.85832	/ 3.63	0.0429154	sp|Y1586	-
sp|GUNA	-1.8583	/ 3.63	0.0283741	sp|GUNA	-
sp|DAAF4	-1.85347	/ 3.61	0.00166487	sp|DAAF4	-
sp|RIBX	1.85299	x 3.61	0.00308146	sp|RIBX	-
sp|RHG24	1.84927	x 3.6	0.000232435	sp|RHG24	-
UniRef90_UPI000B45E5EC	1.84907	x 3.6	0.0183118	UniRef90_UPI000B45E5EC	-
UniRef90_K1Q7F3	-1.84599	/ 3.59	0.0392669	UniRef90_K1Q7F3	-
CUB	1.84412	x 3.59	0.000866657	CUB	-
UniRef90_UPI0012DF4EAE	1.84185	x 3.58	0.0113625	UniRef90_UPI0012DF4EAE	-
UniRef90_A0A210PN17	1.83821	x 3.58	0.0127526	UniRef90_A0A210PN17	-
sp|OSTC2	-1.83639	/ 3.57	0.0289206	sp|OSTC2	-
Death	1.83476	x 3.57	0.00228849	Death	-
Sakowv30007096m	1.83437	x 3.57	0.0285612	Sakowv30007096m	-
UniRef90_UPI000947F654	1.83156	x 3.56	0.0250639	UniRef90_UPI000947F654	-
sp|DYDC1	-1.8307	/ 3.56	0.0216932	sp|DYDC1	-
sp|SREC2	1.83043	x 3.56	0.00536874	sp|SREC2	-
sp|ELMO1	1.82697	x 3.55	4.46934e-05	sp|ELMO1	-
UniRef90_UPI001296ED5D	1.82482	x 3.54	0.0301028	UniRef90_UPI001296ED5D	-
sp|MIB2	1.824	x 3.54	0.00106094	sp|MIB2	-
sp|ASNS	1.82238	x 3.54	0.0360492	sp|ASNS	-
sp|THYN1	-1.8214	/ 3.53	0.0370603	sp|THYN1	-
UniRef90_K1Q4X9	-1.82061	/ 3.53	0.00665638	UniRef90_K1Q4X9	-
sp|THEGL	-1.82027	/ 3.53	0.042308	sp|THEGL	-
sp|IFI44	1.81773	x 3.53	0.015606	sp|IFI44	-
sp|AGSA	1.8168	x 3.52	0.000591546	sp|AGSA	-
sp|RHG44	1.81308	x 3.51	0.00529653	sp|RHG44	-
sp|DUOX	1.81264	x 3.51	9.97999e-05	sp|DUOX	-
sp|FBX32	1.81245	x 3.51	0.00124252	sp|FBX32	-
sp|MOB3B	1.81071	x 3.51	9.82371e-05	sp|MOB3B	-
sp|ZIC5	1.81018	x 3.51	0.0470027	sp|ZIC5	-
UniRef90_UPI0005C394BA	-1.81013	/ 3.51	0.0152968	UniRef90_UPI0005C394BA	-
sp|PTN6	1.80915	x 3.5	0.0434943	sp|PTN6	-
sp|ATG4D	-1.80861	/ 3.5	0.0201309	sp|ATG4D	-
UniRef90_A0A210R5C7	-1.80658	/ 3.5	0.0014633	UniRef90_A0A210R5C7	-
UniRef90_UPI00109BC2A6	1.80624	x 3.5	0.00678033	UniRef90_UPI00109BC2A6	-
UniRef90_A0A210QE74	1.80553	x 3.5	0.0254743	UniRef90_A0A210QE74	-
sp|PTPRO	1.80537	x 3.5	0.00303473	sp|PTPRO	-
sp|ETKMT	1.80434	x 3.49	0.0488127	sp|ETKMT	-
UniRef90_K1QQW4	1.80293	x 3.49	0.0257299	UniRef90_K1QQW4	-
UniRef90_K1QBU9	1.80262	x 3.49	0.000911929	UniRef90_K1QBU9	-
sp|GEPRP	1.80132	x 3.49	0.0133748	sp|GEPRP	-
sp|MYOM	-1.79708	/ 3.48	0.0291351	sp|MYOM	-
UniRef90_UPI000BB044A1	1.79688	x 3.47	0.0236131	UniRef90_UPI000BB044A1	-
UniRef90_UPI000BAFB79E	1.79568	x 3.47	0.00732121	UniRef90_UPI000BAFB79E	-
sp|RECQ1	1.79528	x 3.47	0.000833445	sp|RECQ1	-
UniRef90_K1R0Q1	-1.79473	/ 3.47	0.0156553	UniRef90_K1R0Q1	-
UniRef90_A0A4Z2FQA1	-1.79449	/ 3.47	0.019997	UniRef90_A0A4Z2FQA1	-
sp|DTX3L	1.79421	x 3.47	0.000496339	sp|DTX3L	-
sp|P3H1	-1.78982	/ 3.46	0.0443879	sp|P3H1	-
sp|Y4TJ	1.78543	x 3.45	0.000232435	sp|Y4TJ	-
sp|HR38	-1.78464	/ 3.45	0.0301734	sp|HR38	-
sp|TNKS	1.78283	x 3.44	0.0146732	sp|TNKS	-
UniRef90_U5Q278	-1.77716	/ 3.43	0.0301119	UniRef90_U5Q278	-
sp|ATTY	1.77692	x 3.43	0.0023376	sp|ATTY	-
sp|TLR4	1.77663	x 3.43	0.00148133	sp|TLR4	-
sp|KCNK2	-1.7757	/ 3.42	0.00384959	sp|KCNK2	-
sp|B3GL1	1.77506	x 3.42	0.00833447	sp|B3GL1	-
sp|KEP1B	1.77335	x 3.42	0.0216113	sp|KEP1B	-
sp|S26A3	-1.77112	/ 3.41	0.0249262	sp|S26A3	-
sp|CAP1	1.76824	x 3.41	0.0160398	sp|CAP1	-
sp|DOCK1	1.76711	x 3.4	0.000624906	sp|DOCK1	-
UniRef90_UPI0009E5BDEE	-1.76404	/ 3.4	0.0167328	UniRef90_UPI0009E5BDEE	-
TIR_2	1.76357	x 3.4	0.0176362	TIR_2	-
sp|WDR92	-1.76218	/ 3.39	0.00568849	sp|WDR92	-
sp|MED12	-1.75974	/ 3.39	0.001734	sp|MED12	-
UniRef90_A0A2B4SAM3	1.75965	x 3.39	0.00144083	UniRef90_A0A2B4SAM3	-
UniRef90_A0A210Q1K3	1.75885	x 3.38	0.020856	UniRef90_A0A210Q1K3	-
UniRef90_UPI000B45C34C	-1.75885	/ 3.38	0.0298219	UniRef90_UPI000B45C34C	-
sp|G6PD	1.75837	x 3.38	0.000203023	sp|G6PD	-
sp|ACSF2	-1.75829	/ 3.38	0.00263139	sp|ACSF2	-
sp|DAAF1	-1.75752	/ 3.38	0.0087985	sp|DAAF1	-
UniRef90_A0A3M6V224	1.75561	x 3.38	0.0222647	UniRef90_A0A3M6V224	-
sp|APLP	1.75457	x 3.37	0.00347334	sp|APLP	-
sp|RG190	1.7534	x 3.37	9.97999e-05	sp|RG190	-
sp|ALBU	1.74991	x 3.36	0.00182993	sp|ALBU	-
sp|RTKN	1.74974	x 3.36	0.00336223	sp|RTKN	-
sp|ZAP70	1.74917	x 3.36	0.000239744	sp|ZAP70	-
UniRef90_K1RQ52	-1.74655	/ 3.36	0.0429154	UniRef90_K1RQ52	-
UniRef90_K1R427	-1.74495	/ 3.35	0.0260856	UniRef90_K1R427	-
UniRef90_K1PQA4	-1.74371	/ 3.35	0.0267159	UniRef90_K1PQA4	-
sp|CALRL	1.74155	x 3.34	0.00026297	sp|CALRL	-
sp|ASAE	-1.7398	/ 3.34	0.0450145	sp|ASAE	-
UniRef90_UPI0006C9C433	1.73911	x 3.34	0.0189152	UniRef90_UPI0006C9C433	-
sp|AK1	-1.73488	/ 3.33	0.039271	sp|AK1	-
sp|ADPRM	-1.72764	/ 3.31	0.0357927	sp|ADPRM	-
UniRef90_K1QI52	-1.72658	/ 3.31	0.036424	UniRef90_K1QI52	-
sp|PH4H	1.72575	x 3.31	0.0124636	sp|PH4H	-
UniRef90_K1PV94	-1.72411	/ 3.3	0.000272124	UniRef90_K1PV94	-
UniRef90_A0A210PHH1	1.72398	x 3.3	0.000781613	UniRef90_A0A210PHH1	-
sp|TYPH	1.7225	x 3.3	0.0180554	sp|TYPH	-
UniRef90_UPI000719E995	1.72184	x 3.3	0.0489798	UniRef90_UPI000719E995	-
UniRef90_UPI000B45A524	-1.7211	/ 3.3	0.0299418	UniRef90_UPI000B45A524	-
sp|COEA1	-1.72092	/ 3.3	0.0372173	sp|COEA1	-
UniRef90_UPI000BAF638F	1.72076	x 3.3	0.0193974	UniRef90_UPI000BAF638F	-
UniRef90_UPI000BAEED49	-1.72069	/ 3.3	0.0112982	UniRef90_UPI000BAEED49	-
sp|RPGF2	1.71521	x 3.28	0.000606671	sp|RPGF2	-
sp|DOCK4	1.71517	x 3.28	0.00169136	sp|DOCK4	-
UniRef90_K1R4G7	-1.71424	/ 3.28	0.0372121	UniRef90_K1R4G7	-
sp|LRRK1	1.71227	x 3.28	0.00163795	sp|LRRK1	-
sp|SCTR	1.71217	x 3.28	0.00358257	sp|SCTR	-
UniRef90_UPI000BAF50C4	-1.71018	/ 3.27	0.011966	UniRef90_UPI000BAF50C4	-
sp|B4	1.70823	x 3.27	0.0348065	sp|B4	-
sp|SDK	-1.70603	/ 3.26	0.0090665	sp|SDK	-
UniRef90_UPI0009751677	1.70428	x 3.26	0.0299064	UniRef90_UPI0009751677	-
sp|SOCS7	1.7013	x 3.25	0.000717914	sp|SOCS7	-
sp|CY24A	1.70116	x 3.25	0.000910706	sp|CY24A	-
UniRef90_K1QVN1	-1.69961	/ 3.25	0.00164836	UniRef90_K1QVN1	-
UniRef90_UPI0009752109	-1.69869	/ 3.25	0.0385468	UniRef90_UPI0009752109	-
sp|RAB1D	1.6983	x 3.25	0.000717914	sp|RAB1D	-
sp|URIC	1.69565	x 3.24	0.0059001	sp|URIC	-
sp|ADM1B	1.69534	x 3.24	0.0425362	sp|ADM1B	-
sp|SNXAB	1.69469	x 3.24	0.000345416	sp|SNXAB	-
UniRef90_A0A3B3IGF1	1.69277	x 3.23	0.00922925	UniRef90_A0A3B3IGF1	-
sp|TKTL2	1.69277	x 3.23	0.00191617	sp|TKTL2	-
UniRef90_K1Q1F1	1.6927	x 3.23	0.0160398	UniRef90_K1Q1F1	-
sp|PLSL	1.69246	x 3.23	0.00100113	sp|PLSL	-
sp|ZNHI2	1.69144	x 3.23	0.00941922	sp|ZNHI2	-
sp|THTM	-1.68939	/ 3.23	0.0094119	sp|THTM	-
UniRef90_A0A2H9T3A4	-1.68926	/ 3.22	0.00834045	UniRef90_A0A2H9T3A4	-
UniRef90_A0A210R0V7	-1.68915	/ 3.22	0.0288327	UniRef90_A0A210R0V7	-
sp|UBS3B	1.68881	x 3.22	0.00100113	sp|UBS3B	-
UniRef90_UPI000BAF9655	1.68865	x 3.22	0.0318013	UniRef90_UPI000BAF9655	-
sp|DIRA2	-1.68555	/ 3.22	0.00721861	sp|DIRA2	-
sp|BTKL	1.68331	x 3.21	0.000187718	sp|BTKL	-
sp|ELP4	1.6828	x 3.21	0.0054134	sp|ELP4	-
sp|TMM65	1.68159	x 3.21	0.000953858	sp|TMM65	-
UniRef90_K1RA95	-1.68081	/ 3.21	0.033813	UniRef90_K1RA95	-
sp|MEG11	1.67922	x 3.2	0.00704093	sp|MEG11	-
UniRef90_F0VFZ9	1.67881	x 3.2	0.0260856	UniRef90_F0VFZ9	-
sp|LX15B	-1.67715	/ 3.2	0.00593575	sp|LX15B	-
sp|EGFR	-1.67631	/ 3.2	0.0318225	sp|EGFR	-
UniRef90_A0A3R5TM81	1.67621	x 3.2	0.0472827	UniRef90_A0A3R5TM81	-
UniRef90_A0A0G2KIZ3	-1.676	/ 3.2	0.0272964	UniRef90_A0A0G2KIZ3	-
UniRef90_K1PIT3	1.67594	x 3.2	0.00475978	UniRef90_K1PIT3	-
UniRef90_A0A2I0AMU8	1.67579	x 3.19	0.0294974	UniRef90_A0A2I0AMU8	-
UniRef90_A0A0L7L736	1.67573	x 3.19	0.00660848	UniRef90_A0A0L7L736	-
sp|NATT2	-1.67508	/ 3.19	0.0324502	sp|NATT2	-
sp|TFP8L	1.67444	x 3.19	0.0023376	sp|TFP8L	-
UniRef90_A0A210PUH1	-1.67349	/ 3.19	0.000539901	UniRef90_A0A210PUH1	-
UniRef90_K1QLG2	1.67332	x 3.19	0.0180916	UniRef90_K1QLG2	-
UniRef90_UPI0005C370A0	1.67323	x 3.19	0.0359185	UniRef90_UPI0005C370A0	-
UniRef90_UPI0005C34F1D	-1.67289	/ 3.19	0.00871501	UniRef90_UPI0005C34F1D	-
sp|ASAH2	1.67188	x 3.19	0.0021893	sp|ASAH2	-
MIEAP	1.6715	x 3.19	0.0194405	MIEAP	-
UniRef90_UPI000BAF5D57	1.66899	x 3.18	0.0070892	UniRef90_UPI000BAF5D57	-
UniRef90_K1PAQ4	-1.6677	/ 3.18	0.0128652	UniRef90_K1PAQ4	-
sp|MOG1	-1.66728	/ 3.18	0.0147914	sp|MOG1	-
sp|RASM	-1.66456	/ 3.17	0.00595778	sp|RASM	-
UniRef90_UPI000BAEA629	-1.66415	/ 3.17	0.00268938	UniRef90_UPI000BAEA629	-
sp|NALD2	-1.66262	/ 3.17	0.000391817	sp|NALD2	-
sp|FABP4	-1.66124	/ 3.16	0.0224027	sp|FABP4	-
sp|UPP1	1.66087	x 3.16	0.0128955	sp|UPP1	-
sp|YL093	1.66008	x 3.16	0.0141682	sp|YL093	-
UniRef90_K1QGW9	1.65884	x 3.16	0.00516285	UniRef90_K1QGW9	-
sp|IFEA	-1.65873	/ 3.16	0.00689748	sp|IFEA	-
UniRef90_UPI000BAFB0F9	-1.65816	/ 3.16	0.0387144	UniRef90_UPI000BAFB0F9	-
sp|STK25	-1.65778	/ 3.16	0.00651434	sp|STK25	-
sp|ZNF16	1.65777	x 3.16	0.00924764	sp|ZNF16	-
sp|PTN9	1.65777	x 3.16	0.00181139	sp|PTN9	-
sp|RHG35	1.65595	x 3.15	0.00138183	sp|RHG35	-
sp|HUNB	1.65517	x 3.15	0.00536874	sp|HUNB	-
sp|UBP11	1.65289	x 3.14	9.97999e-05	sp|UBP11	-
Mucin	1.65207	x 3.14	0.00363027	Mucin	-
sp|SGPL	1.65092	x 3.14	0.00339304	sp|SGPL	-
sp|CLA4A	1.65081	x 3.14	0.0127081	sp|CLA4A	-
sp|TRD7A	1.64602	x 3.13	0.000317066	sp|TRD7A	-
sp|GNB5	1.64557	x 3.13	0.000311189	sp|GNB5	-
sp|CASQ2	1.64531	x 3.13	0.00197021	sp|CASQ2	-
sp|EFHD2	1.6447	x 3.13	0.00550126	sp|EFHD2	-
sp|TOLL7	1.64399	x 3.13	0.00193934	sp|TOLL7	-
UniRef90_K1Q8J5	-1.64299	/ 3.12	0.018022	UniRef90_K1Q8J5	-
TatD_DNase	-1.64234	/ 3.12	0.0266569	TatD_DNase	-
sp|MIDNA	-1.64233	/ 3.12	0.0325892	sp|MIDNA	-
sp|6PGD	1.64119	x 3.12	0.0083716	sp|6PGD	-
sp|DHDH	-1.64027	/ 3.12	0.0456865	sp|DHDH	-
sp|BDH2	-1.63933	/ 3.12	0.00287098	sp|BDH2	-
sp|IKBE	1.63873	x 3.11	0.00833447	sp|IKBE	-
UniRef90_UPI001130ACA9	1.63803	x 3.11	0.0258758	UniRef90_UPI001130ACA9	-
UniRef90_UPI000975126A	1.63486	x 3.11	0.0289954	UniRef90_UPI000975126A	-
UniRef90_UPI000BB073FD	1.63458	x 3.1	0.00833447	UniRef90_UPI000BB073FD	-
sp|TMTC2	-1.62929	/ 3.09	0.00243967	sp|TMTC2	-
ENSDNOP00000033005	1.62568	x 3.09	0.0491989	ENSDNOP00000033005	-
UniRef90_UPI0009750C79	1.62549	x 3.09	0.0299064	UniRef90_UPI0009750C79	-
UniRef90_UPI000BAF0DA0	-1.62422	/ 3.08	0.00349631	UniRef90_UPI000BAF0DA0	-
sp|NOV	1.62369	x 3.08	0.0387144	sp|NOV	-
sp|ZSWM2	-1.62227	/ 3.08	0.020957	sp|ZSWM2	-
sp|DHI1L	1.62156	x 3.08	0.00327914	sp|DHI1L	-
sp|NF70	-1.62075	/ 3.08	0.0444863	sp|NF70	-
sp|FNBP1	1.61806	x 3.07	0.000591546	sp|FNBP1	-
UniRef90_UPI0005C39888	1.61523	x 3.06	0.000121427	UniRef90_UPI0005C39888	-
sp|SYT15	-1.61289	/ 3.06	0.00240683	sp|SYT15	-
UniRef90_UPI0005C37219	-1.61247	/ 3.06	0.0309056	UniRef90_UPI0005C37219	-
sp|EMAP	1.61211	x 3.06	0.0348562	sp|EMAP	-
UniRef90_A0A2R2MMY2	-1.61063	/ 3.05	0.000252983	UniRef90_A0A2R2MMY2	-
sp|M2OM	-1.60795	/ 3.05	0.000717914	sp|M2OM	-
UniRef90_A0A210R4B6	1.60618	x 3.04	0.0259795	UniRef90_A0A210R4B6	-
UniRef90_UPI000BB009C6	-1.60543	/ 3.04	0.00595778	UniRef90_UPI000BB009C6	-
sp|S2538	1.60262	x 3.04	0.00539394	sp|S2538	-
UniRef90_UPI000BB0BDBA	-1.60078	/ 3.03	0.018022	UniRef90_UPI000BB0BDBA	-
UniRef90_K1PZU4	-1.59794	/ 3.03	0.00845467	UniRef90_K1PZU4	-
sp|AIF1	1.59646	x 3.02	0.00127552	sp|AIF1	-
UniRef90_UPI000BB0135E	-1.59609	/ 3.02	0.0423369	UniRef90_UPI000BB0135E	-
UniRef90_UPI0011117C3E	1.59382	x 3.02	0.0318685	UniRef90_UPI0011117C3E	-
UniRef90_UPI000BAF9CE9	1.59178	x 3.01	0.000501994	UniRef90_UPI000BAF9CE9	-
sp|STM	1.58965	x 3.01	0.00198489	sp|STM	-
sp|BAHD1	1.58851	x 3.01	0.000297268	sp|BAHD1	-
UniRef90_K1QT35	1.58783	x 3.01	0.0234364	UniRef90_K1QT35	-
sp|CO4A2	-1.58732	/ 3	0.00525872	sp|CO4A2	-
UniRef90_A0A210QPE6	1.5849	x 3	0.000717914	UniRef90_A0A210QPE6	-
sp|CBL	1.58324	x 3	0.00283121	sp|CBL	-
UniRef90_K1PV11	-1.58195	/ 2.99	0.0303428	UniRef90_K1PV11	-
UniRef90_UPI0005C36132	1.57998	x 2.99	0.000239744	UniRef90_UPI0005C36132	-
UniRef90_A0A210QCI2	1.57972	x 2.99	0.0126557	UniRef90_A0A210QCI2	-
UniRef90_A0A0L8HV15	1.57936	x 2.99	0.0350813	UniRef90_A0A0L8HV15	-
sp|RAB30	1.57844	x 2.99	0.000467785	sp|RAB30	-
sp|GLPK	-1.57734	/ 2.98	0.0249879	sp|GLPK	-
sp|CACL1	1.5753	x 2.98	0.0279722	sp|CACL1	-
sp|CBP	1.57528	x 2.98	0.0214617	sp|CBP	-
UniRef90_A0A210PYW9	-1.57528	/ 2.98	0.0019494	UniRef90_A0A210PYW9	-
sp|HTD2	-1.57521	/ 2.98	0.0337958	sp|HTD2	-
UniRef90_UPI0005C3C624	-1.57337	/ 2.98	0.0185433	UniRef90_UPI0005C3C624	-
UniRef90_UPI000BAF6751	1.57307	x 2.98	0.0133838	UniRef90_UPI000BAF6751	-
sp|ADA	1.57292	x 2.98	0.00313659	sp|ADA	-
sp|SRL1	1.57258	x 2.97	0.0212696	sp|SRL1	-
sp|AREL1	1.57241	x 2.97	0.00722049	sp|AREL1	-
UniRef90_K1QJY9	1.57211	x 2.97	0.00242667	UniRef90_K1QJY9	-
sp|SPA6L	-1.57197	/ 2.97	0.013156	sp|SPA6L	-
sp|UBP16	1.57113	x 2.97	0.00575686	sp|UBP16	-
sp|S2544	-1.56977	/ 2.97	0.00198489	sp|S2544	-
UniRef90_UPI000BAE77B2	-1.56968	/ 2.97	0.0268011	UniRef90_UPI000BAE77B2	-
sp|RHOU	-1.56836	/ 2.97	0.000911929	sp|RHOU	-
sp|PAR14	1.56631	x 2.96	0.00300374	sp|PAR14	-
UniRef90_K1R8L5	-1.56603	/ 2.96	0.00327296	UniRef90_K1R8L5	-
UniRef90_UPI000BAEE925	1.56379	x 2.96	0.000687997	UniRef90_UPI000BAEE925	-
sp|KCNJ6	-1.56345	/ 2.96	0.00759679	sp|KCNJ6	-
sp|ELF1	-1.56277	/ 2.95	0.00527113	sp|ELF1	-
UniRef90_K1P6T6	-1.56234	/ 2.95	0.0451427	UniRef90_K1P6T6	-
sp|RHBG	1.56232	x 2.95	0.012827	sp|RHBG	-
sp|ORC4	-1.55954	/ 2.95	0.0453509	sp|ORC4	-
sp|MYOME	1.55927	x 2.95	0.00185517	sp|MYOME	-
sp|FER	1.55831	x 2.95	0.0068604	sp|FER	-
sp|DCDC1	-1.55288	/ 2.93	0.0119207	sp|DCDC1	-
sp|HIRA	1.5528	x 2.93	0.0161656	sp|HIRA	-
UniRef90_K1PKK4	-1.55141	/ 2.93	0.0308444	UniRef90_K1PKK4	-
sp|RPC5	1.54998	x 2.93	0.0079441	sp|RPC5	-
sp|AAPC	1.5498	x 2.93	0.00181153	sp|AAPC	-
UniRef90_K1QKY6	1.54686	x 2.92	0.00919855	UniRef90_K1QKY6	-
sp|FAAH2	1.54593	x 2.92	0.00318574	sp|FAAH2	-
sp|ACSL4	1.54468	x 2.92	0.00712276	sp|ACSL4	-
sp|CPSF6	-1.54263	/ 2.91	0.0350604	sp|CPSF6	-
sp|TYR3	-1.54128	/ 2.91	0.0187816	sp|TYR3	-
sp|DHKD	-1.54024	/ 2.91	0.0135518	sp|DHKD	-
UniRef90_A0A210PJ01	1.53831	x 2.9	0.00338413	UniRef90_A0A210PJ01	-
UniRef90_UPI000B45EA21	-1.53627	/ 2.9	0.0180554	UniRef90_UPI000B45EA21	-
sp|PXR1	-1.53414	/ 2.9	0.0351751	sp|PXR1	-
sp|NISCH	1.53156	x 2.89	0.00116737	sp|NISCH	-
UniRef90_A0A556THC9	1.52965	x 2.89	0.00136854	UniRef90_A0A556THC9	-
sp|VA713	-1.52955	/ 2.89	0.0254695	sp|VA713	-
sp|PLPP1	1.52796	x 2.88	0.000329127	sp|PLPP1	-
UniRef90_UPI000BAFA470	1.52782	x 2.88	0.0273011	UniRef90_UPI000BAFA470	-
sp|AKT3	1.52738	x 2.88	0.0379135	sp|AKT3	-
UniRef90_K1Q315	1.52637	x 2.88	0.013156	UniRef90_K1Q315	-
UniRef90_UPI000BB00085	-1.52369	/ 2.88	0.0325064	UniRef90_UPI000BB00085	-
sp|CED1	1.52331	x 2.87	0.0230915	sp|CED1	-
sp|CES2	1.52286	x 2.87	0.0137113	sp|CES2	-
sp|IFRD2	-1.52284	/ 2.87	0.0449669	sp|IFRD2	-
sp|UFM1	-1.52092	/ 2.87	0.00349631	sp|UFM1	-
sp|DBNL	1.51995	x 2.87	0.000492302	sp|DBNL	-
UniRef90_K1PFB7	1.5198	x 2.87	0.0409939	UniRef90_K1PFB7	-
sp|SPT13	1.51969	x 2.87	0.000330316	sp|SPT13	-
sp|RSH4A	-1.51955	/ 2.87	0.0245854	sp|RSH4A	-
UniRef90_K1Q6Z2	-1.51905	/ 2.87	0.0270567	UniRef90_K1Q6Z2	-
UniRef90_UPI000BB099A8	-1.51878	/ 2.87	0.0410222	UniRef90_UPI000BB099A8	-
UniRef90_UPI0005C3C11E	1.51829	x 2.86	0.0128652	UniRef90_UPI0005C3C11E	-
sp|MAC2	-1.51538	/ 2.86	0.0344981	sp|MAC2	-
UniRef90_K1QR83	-1.51514	/ 2.86	0.000700392	UniRef90_K1QR83	-
sp|TKFC	-1.51505	/ 2.86	0.0160145	sp|TKFC	-
sp|ANR12	1.51393	x 2.86	0.000624906	sp|ANR12	-
sp|Y2550	-1.51376	/ 2.86	0.00731534	sp|Y2550	-
sp|DAT	-1.51265	/ 2.85	0.0161656	sp|DAT	-
sp|TRNK1	1.51187	x 2.85	0.00852348	sp|TRNK1	-
sp|OSBL8	1.51061	x 2.85	0.00840841	sp|OSBL8	-
UniRef90_UPI0005C3A77B	1.50857	x 2.85	0.0484415	UniRef90_UPI0005C3A77B	-
UniRef90_A2FM04	1.50849	x 2.85	0.0148518	UniRef90_A2FM04	-
UniRef90_UPI000B457C14	1.5082	x 2.84	0.0111345	UniRef90_UPI000B457C14	-
sp|KIFC3	-1.5066	/ 2.84	0.011881	sp|KIFC3	-
sp|NECA	-1.50628	/ 2.84	0.00812464	sp|NECA	-
UniRef90_UPI0005C3574D	1.50581	x 2.84	0.0101361	UniRef90_UPI0005C3574D	-
sp|TOLL6	1.50496	x 2.84	0.000839224	sp|TOLL6	-
UniRef90_UPI000BAF4FF2	1.50441	x 2.84	0.00517327	UniRef90_UPI000BAF4FF2	-
sp|RAC11	-1.50192	/ 2.83	0.00924789	sp|RAC11	-
sp|YM54	1.50189	x 2.83	0.00614638	sp|YM54	-
UniRef90_UPI0009752962	1.50187	x 2.83	0.015685	UniRef90_UPI0009752962	-
sp|CNKR2	1.49948	x 2.83	0.00226657	sp|CNKR2	-
sp|CARL1	1.49835	x 2.83	0.00127552	sp|CARL1	-
sp|SAHH2	-1.49782	/ 2.82	0.00593575	sp|SAHH2	-
sp|WIPF1	1.4972	x 2.82	0.00346504	sp|WIPF1	-
sp|CH3L2	-1.49556	/ 2.82	0.00333936	sp|CH3L2	-
UniRef90_A0A3Q1HPY2	1.49245	x 2.81	0.0230996	UniRef90_A0A3Q1HPY2	-
sp|USF	1.49243	x 2.81	0.0359185	sp|USF	-
UniRef90_UPI00097510CD	1.49224	x 2.81	0.0254695	UniRef90_UPI00097510CD	-
sp|FMAR	1.49192	x 2.81	0.00731534	sp|FMAR	-
sp|DCXR	-1.4918	/ 2.81	0.0112224	sp|DCXR	-
sp|BCR	1.49078	x 2.81	0.0133295	sp|BCR	-
sp|DOC11	1.49013	x 2.81	0.0424159	sp|DOC11	-
sp|GCYB2	1.48961	x 2.81	0.0174477	sp|GCYB2	-
UniRef90_K1PRW5	1.48958	x 2.81	0.000153334	UniRef90_K1PRW5	-
sp|IDUA	1.48851	x 2.81	0.00325303	sp|IDUA	-
sp|SIR6	-1.48809	/ 2.81	0.040938	sp|SIR6	-
UniRef90_A0A210Q7Y7	1.48804	x 2.81	0.0451427	UniRef90_A0A210Q7Y7	-
sp|GPAT1	1.48769	x 2.8	0.00576649	sp|GPAT1	-
UniRef90_K1QCS7	1.48382	x 2.8	0.0356354	UniRef90_K1QCS7	-
UniRef90_UPI0009752A79	-1.4831	/ 2.8	0.0237161	UniRef90_UPI0009752A79	-
sp|ASAH1	1.48174	x 2.79	0.00269516	sp|ASAH1	-
sp|TOLL	-1.48053	/ 2.79	0.00682418	sp|TOLL	-
sp|CFA52	-1.48022	/ 2.79	0.0165062	sp|CFA52	-
sp|ALDH2	1.47878	x 2.79	0.00229893	sp|ALDH2	-
sp|VILI	-1.47874	/ 2.79	0.00366415	sp|VILI	-
sp|GRP3	1.47843	x 2.79	0.000624906	sp|GRP3	-
UniRef90_UPI000BAF39B6	1.47835	x 2.79	0.0139658	UniRef90_UPI000BAF39B6	-
sp|GAPD1	1.47777	x 2.79	0.00884141	sp|GAPD1	-
UniRef90_UPI000BAF348E	1.47677	x 2.78	0.0214591	UniRef90_UPI000BAF348E	-
UniRef90_A0A210QMK7	1.47642	x 2.78	0.0037532	UniRef90_A0A210QMK7	-
sp|WASL	1.47589	x 2.78	0.000826098	sp|WASL	-
sp|FKBP2	-1.47581	/ 2.78	0.00592134	sp|FKBP2	-
sp|YQA3	-1.47576	/ 2.78	0.00347719	sp|YQA3	-
TGFb_propeptide	1.47549	x 2.78	0.0387529	TGFb_propeptide	-
sp|ACH10	1.47507	x 2.78	0.000815051	sp|ACH10	-
UniRef90_UPI0005C37361	-1.47495	/ 2.78	0.0188624	UniRef90_UPI0005C37361	-
UniRef90_A0A3M6U8F5	1.47444	x 2.78	0.0127343	UniRef90_A0A3M6U8F5	-
UniRef90_A0A210PE87	-1.47324	/ 2.78	0.0127298	UniRef90_A0A210PE87	-
sp|PAXI1	-1.47215	/ 2.77	0.0109803	sp|PAXI1	-
UniRef90_UPI00071CFA4B	-1.4695	/ 2.77	0.0213716	UniRef90_UPI00071CFA4B	-
Pkinase	1.46876	x 2.77	0.00512147	Pkinase	-
sp|RAB3I	1.46862	x 2.77	0.0255116	sp|RAB3I	-
sp|CENPV	-1.46635	/ 2.76	0.00660862	sp|CENPV	-
UniRef90_UPI000BAFF954	1.46604	x 2.76	0.00144978	UniRef90_UPI000BAFF954	-
sp|TNNI	-1.46591	/ 2.76	0.0422126	sp|TNNI	-
sp|ARHGA	1.46576	x 2.76	0.000781613	sp|ARHGA	-
sp|CASP7	1.46538	x 2.76	0.00924355	sp|CASP7	-
UniRef90_K1QZK0	-1.46495	/ 2.76	0.032215	UniRef90_K1QZK0	-
sp|MYO9B	1.46479	x 2.76	0.0419223	sp|MYO9B	-
sp|PTRD1	-1.46371	/ 2.76	0.0125974	sp|PTRD1	-
sp|PIAS2	1.46243	x 2.76	0.0180916	sp|PIAS2	-
UniRef90_K1PCT9	1.46156	x 2.75	0.00234138	UniRef90_K1PCT9	-
sp|TLR3	1.45969	x 2.75	0.0187391	sp|TLR3	-
UniRef90_V3YXA0	-1.45905	/ 2.75	0.0187391	UniRef90_V3YXA0	-
UniRef90_A0A2B4SLD3	1.45897	x 2.75	0.0049869	UniRef90_A0A2B4SLD3	-
sp|BTBD8	-1.45847	/ 2.75	0.0160524	sp|BTBD8	-
UniRef90_UPI000BAEDE50	-1.45831	/ 2.75	0.0128354	UniRef90_UPI000BAEDE50	-
UniRef90_K1QMK1	1.45804	x 2.75	0.00106094	UniRef90_K1QMK1	-
sp|CE049	-1.45757	/ 2.75	0.00633452	sp|CE049	-
sp|YDAB	1.45625	x 2.74	0.0419302	sp|YDAB	-
UniRef90_UPI000BAF22D2	1.45607	x 2.74	0.000301037	UniRef90_UPI000BAF22D2	-
UniRef90_UPI000BAEDD0B	1.4554	x 2.74	0.00635295	UniRef90_UPI000BAEDD0B	-
sp|G3P	-1.4549	/ 2.74	0.00942037	sp|G3P	-
UniRef90_UPI000BAFEC5D	1.45447	x 2.74	0.00173568	UniRef90_UPI000BAFEC5D	-
UniRef90_A0A210PJB2	-1.45347	/ 2.74	0.0299064	UniRef90_A0A210PJB2	-
sp|TT30A	-1.45251	/ 2.74	0.00305046	sp|TT30A	-
sp|ARSI	1.45204	x 2.74	0.00581897	sp|ARSI	-
sp|TEKT1	-1.45015	/ 2.73	0.0290297	sp|TEKT1	-
UniRef90_K1QVL1	1.44681	x 2.73	0.00729419	UniRef90_K1QVL1	-
sp|FRY	1.44658	x 2.73	0.0185973	sp|FRY	-
sp|PPE	-1.44621	/ 2.72	0.0330451	sp|PPE	-
UniRef90_UPI0005C3AD6E	1.44561	x 2.72	0.00340079	UniRef90_UPI0005C3AD6E	-
UniRef90_UPI000BB07637	-1.44533	/ 2.72	0.000630223	UniRef90_UPI000BB07637	-
sp|PHF2	1.44409	x 2.72	0.0477759	sp|PHF2	-
sp|NCSEB	1.44343	x 2.72	0.0160626	sp|NCSEB	-
UniRef90_A0A210PMP8	-1.44335	/ 2.72	0.0155567	UniRef90_A0A210PMP8	-
UniRef90_UPI0005C3AB6A	-1.44278	/ 2.72	0.0301023	UniRef90_UPI0005C3AB6A	-
sp|CA194	-1.44249	/ 2.72	0.0462032	sp|CA194	-
sp|DNAL4	-1.44235	/ 2.72	0.0134367	sp|DNAL4	-
sp|KC1G3	1.44213	x 2.72	0.00152716	sp|KC1G3	-
sp|GEFR	1.44115	x 2.72	0.0094119	sp|GEFR	-
sp|FBP1L	1.44042	x 2.71	9.97999e-05	sp|FBP1L	-
sp|TSN8	1.4403	x 2.71	0.000330316	sp|TSN8	-
UniRef90_K1QXD4	1.4398	x 2.71	0.00119081	UniRef90_K1QXD4	-
sp|CF161	-1.43451	/ 2.7	0.0280042	sp|CF161	-
UniRef90_A0A5C6NSP9	-1.43446	/ 2.7	0.0188304	UniRef90_A0A5C6NSP9	-
sp|CD123	1.43392	x 2.7	0.0302026	sp|CD123	-
sp|HPPD	1.43321	x 2.7	0.0150889	sp|HPPD	-
sp|PPM1E	1.4319	x 2.7	0.00288727	sp|PPM1E	-
sp|S46A3	-1.43077	/ 2.7	0.0299064	sp|S46A3	-
sp|DNSL3	1.43058	x 2.7	0.00606735	sp|DNSL3	-
sp|Y9416	-1.43037	/ 2.7	0.0211996	sp|Y9416	-
UniRef90_UPI000BAF5E83	1.43032	x 2.7	0.0486123	UniRef90_UPI000BAF5E83	-
sp|RASF6	1.42883	x 2.69	0.00815725	sp|RASF6	-
sp|RHBGB	1.42857	x 2.69	0.0172125	sp|RHBGB	-
UniRef90_UPI000B458CBA	1.42753	x 2.69	0.0156833	UniRef90_UPI000B458CBA	-
UniRef90_UPI000BB03CF4	-1.42744	/ 2.69	0.0091616	UniRef90_UPI000BB03CF4	-
sp|LCE	1.42678	x 2.69	0.0480262	sp|LCE	-
UniRef90_A0A1S3NI92	-1.42464	/ 2.68	0.0217955	UniRef90_A0A1S3NI92	-
UniRef90_UPI000BAF0E32	-1.42428	/ 2.68	0.0273772	UniRef90_UPI000BAF0E32	-
sp|TNIP3	-1.42402	/ 2.68	0.0208431	sp|TNIP3	-
sp|SFXN2	-1.42331	/ 2.68	0.0022686	sp|SFXN2	-
sp|RSPH1	-1.42207	/ 2.68	0.012827	sp|RSPH1	-
UniRef90_UPI0005C3BFFC	-1.42203	/ 2.68	0.00884518	UniRef90_UPI0005C3BFFC	-
sp|SNX17	1.42126	x 2.68	0.00156931	sp|SNX17	-
UniRef90_UPI000BAF6F80	-1.41894	/ 2.67	0.041354	UniRef90_UPI000BAF6F80	-
UniRef90_UPI000BAF8E47	-1.41836	/ 2.67	0.0230915	UniRef90_UPI000BAF8E47	-
sp|ETS4	1.41802	x 2.67	0.00983437	sp|ETS4	-
UniRef90_UPI000BAE7F07	-1.41758	/ 2.67	0.00456462	UniRef90_UPI000BAE7F07	-
UniRef90_UPI0009E331CE	-1.41679	/ 2.67	0.00796667	UniRef90_UPI0009E331CE	-
sp|TXND9	-1.415	/ 2.67	0.013112	sp|TXND9	-
UniRef90_K1RFT4	-1.41233	/ 2.66	0.0255713	UniRef90_K1RFT4	-
sp|AP3B	1.41171	x 2.66	0.00728765	sp|AP3B	-
sp|CISY	-1.41164	/ 2.66	0.00478667	sp|CISY	-
sp|MYBL	1.40713	x 2.65	0.000941336	sp|MYBL	-
UniRef90_K1QPH9	1.40553	x 2.65	0.00287098	UniRef90_K1QPH9	-
sp|UB2D4	1.40539	x 2.65	0.0106	sp|UB2D4	-
sp|SPD2B	1.40259	x 2.64	0.00524687	sp|SPD2B	-
UniRef90_UPI000BB03E43	1.40228	x 2.64	0.00497158	UniRef90_UPI000BB03E43	-
sp|CF298	-1.40167	/ 2.64	0.00848096	sp|CF298	-
UniRef90_UPI000BB0C422	1.4013	x 2.64	0.0124421	UniRef90_UPI000BB0C422	-
UniRef90_K1QYJ9	1.3998	x 2.64	0.00536874	UniRef90_K1QYJ9	-
UniRef90_K1S166	-1.3997	/ 2.64	0.0191333	UniRef90_K1S166	-
sp|MP2K4	-1.39956	/ 2.64	0.0110445	sp|MP2K4	-
sp|ACT3	-1.39863	/ 2.64	0.0125585	sp|ACT3	-
UniRef90_A0A210QI99	-1.39818	/ 2.64	0.0139064	UniRef90_A0A210QI99	-
sp|F110C	-1.3974	/ 2.63	0.0016154	sp|F110C	-
sp|DUOX1	1.39722	x 2.63	0.0359511	sp|DUOX1	-
sp|MARC2	-1.39655	/ 2.63	0.004466	sp|MARC2	-
sp|PMS2	1.39631	x 2.63	0.0126557	sp|PMS2	-
sp|GIGA3	-1.39493	/ 2.63	0.0398875	sp|GIGA3	-
UniRef90_K1PYR0	1.39445	x 2.63	0.00400956	UniRef90_K1PYR0	-
sp|HEX	-1.39351	/ 2.63	0.021752	sp|HEX	-
UniRef90_A0A5C8CH88	1.39305	x 2.63	0.00595778	UniRef90_A0A5C8CH88	-
sp|SBP2L	1.39187	x 2.62	0.00100232	sp|SBP2L	-
sp|UBE3C	-1.38705	/ 2.62	0.0105519	sp|UBE3C	-
UniRef90_K1PHP1	-1.3869	/ 2.62	0.0181233	UniRef90_K1PHP1	-
UniRef90_A0A433TRS3	-1.38326	/ 2.61	0.0284263	UniRef90_A0A433TRS3	-
sp|EST2	1.38325	x 2.61	0.0100081	sp|EST2	-
sp|HSP31	-1.38226	/ 2.61	0.0023376	sp|HSP31	-
sp|CPNS1	-1.38207	/ 2.61	0.0360536	sp|CPNS1	-
UniRef90_UPI000BAF1180	-1.38187	/ 2.61	0.0059001	UniRef90_UPI000BAF1180	-
UniRef90_A0A023EFW2	-1.37984	/ 2.6	0.0335931	UniRef90_A0A023EFW2	-
sp|AMDA	1.37916	x 2.6	0.00141247	sp|AMDA	-
UniRef90_UPI000BAFD61E	1.37902	x 2.6	0.0267977	UniRef90_UPI000BAFD61E	-
sp|ZMPB	1.37882	x 2.6	0.00418829	sp|ZMPB	-
sp|ST7R	-1.37847	/ 2.6	0.031798	sp|ST7R	-
sp|PTPRB	1.37832	x 2.6	0.0357492	sp|PTPRB	-
sp|CYSP2	1.37628	x 2.6	0.00132416	sp|CYSP2	-
UniRef90_K1QVB7	1.3755	x 2.59	0.00403154	UniRef90_K1QVB7	-
sp|PTN12	1.37498	x 2.59	0.0027864	sp|PTN12	-
UniRef90_A0A5N3UK62	1.37497	x 2.59	0.0198395	UniRef90_A0A5N3UK62	-
sp|MIEAP	-1.37491	/ 2.59	0.0450145	sp|MIEAP	-
sp|CAN15	1.37412	x 2.59	0.0482284	sp|CAN15	-
UniRef90_UPI000BAFC5DB	1.37293	x 2.59	0.0128354	UniRef90_UPI000BAFC5DB	-
UniRef90_UPI000BAF871B	-1.37213	/ 2.59	0.0117114	UniRef90_UPI000BAF871B	-
sp|GCN2	1.3721	x 2.59	0.00682418	sp|GCN2	-
UniRef90_UPI000BAF24EB	-1.37184	/ 2.59	0.0284414	UniRef90_UPI000BAF24EB	-
sp|UB2J1	1.37165	x 2.59	0.00281767	sp|UB2J1	-
UniRef90_K1QMA6	-1.37147	/ 2.59	0.0419223	UniRef90_K1QMA6	-
sp|PIAS1	1.37077	x 2.59	0.000239744	sp|PIAS1	-
sp|ZPT72	-1.37012	/ 2.58	0.000826098	sp|ZPT72	-
UniRef90_K1QDU1	-1.36936	/ 2.58	0.00380506	UniRef90_K1QDU1	-
sp|ANKZ1	-1.36849	/ 2.58	0.00579414	sp|ANKZ1	-
sp|AT2A2	-1.36693	/ 2.58	0.0337958	sp|AT2A2	-
sp|OACYL	-1.36654	/ 2.58	0.00927354	sp|OACYL	-
sp|ZMY10	-1.36465	/ 2.58	0.0094119	sp|ZMY10	-
UniRef90_UPI000BAF234F	1.36461	x 2.58	0.0308795	UniRef90_UPI000BAF234F	-
sp|LRRC9	-1.36457	/ 2.57	0.0174477	sp|LRRC9	-
UniRef90_K1PAB9	-1.36352	/ 2.57	0.0124421	UniRef90_K1PAB9	-
UniRef90_UPI000BAFBC38	-1.36336	/ 2.57	0.0277537	UniRef90_UPI000BAFBC38	-
sp|CCD42	-1.36295	/ 2.57	0.0108351	sp|CCD42	-
sp|ST1C4	-1.36133	/ 2.57	0.0218614	sp|ST1C4	-
ENSLACP00000015198	1.36015	x 2.57	0.0171683	ENSLACP00000015198	-
UniRef90_UPI0005C3AED3	-1.36012	/ 2.57	0.000687997	UniRef90_UPI0005C3AED3	-
UniRef90_A0A2G9R6W6	1.35952	x 2.57	0.0196411	UniRef90_A0A2G9R6W6	-
sp|TSN14	1.35855	x 2.56	0.00324637	sp|TSN14	-
sp|PTPRK	1.35815	x 2.56	0.00281767	sp|PTPRK	-
sp|HS12B	1.35766	x 2.56	0.0237621	sp|HS12B	-
UniRef90_UPI000BB01337	-1.35753	/ 2.56	0.0340174	UniRef90_UPI000BB01337	-
sp|PP2C2	-1.35752	/ 2.56	0.0270259	sp|PP2C2	-
sp|DJB13	-1.35694	/ 2.56	0.0114951	sp|DJB13	-
UniRef90_UPI0005C38B8A	-1.35664	/ 2.56	0.035318	UniRef90_UPI0005C38B8A	-
UniRef90_UPI000B45DBFA	-1.35489	/ 2.56	0.0291679	UniRef90_UPI000B45DBFA	-
UniRef90_G3HU38	1.35485	x 2.56	0.00833447	UniRef90_G3HU38	-
UniRef90_K1QE87	1.35466	x 2.56	0.0119207	UniRef90_K1QE87	-
UniRef90_UPI0005C38190	-1.35316	/ 2.55	0.0304563	UniRef90_UPI0005C38190	-
sp|PAK1	1.35293	x 2.55	0.0014633	sp|PAK1	-
UniRef90_V5NCQ8	1.34961	x 2.55	0.00432297	UniRef90_V5NCQ8	-
sp|BARK	-1.34821	/ 2.55	0.0109147	sp|BARK	-
UniRef90_K1R2P0	1.34728	x 2.54	0.00692453	UniRef90_K1R2P0	-
sp|USH2A	1.34714	x 2.54	0.0224162	sp|USH2A	-
UniRef90_UPI000BB094E3	1.34629	x 2.54	0.0477765	UniRef90_UPI000BB094E3	-
sp|LRC4C	-1.34625	/ 2.54	0.00325881	sp|LRC4C	-
sp|AGRL3	1.34601	x 2.54	0.00121405	sp|AGRL3	-
UniRef90_A0A1V9X4K9	1.34479	x 2.54	0.00595778	UniRef90_A0A1V9X4K9	-
sp|RASA1	1.3442	x 2.54	0.000256341	sp|RASA1	-
UniRef90_K1QY91	-1.34407	/ 2.54	0.0139325	UniRef90_K1QY91	-
sp|AQP7	-1.34348	/ 2.54	0.00930854	sp|AQP7	-
sp|AGRE2	1.34253	x 2.54	0.0405844	sp|AGRE2	-
UniRef90_A0A1J4J8H1	1.34201	x 2.54	0.00578031	UniRef90_A0A1J4J8H1	-
sp|PACRG	-1.33811	/ 2.53	0.0338923	sp|PACRG	-
sp|SPT17	-1.33743	/ 2.53	0.012083	sp|SPT17	-
sp|YH5D	-1.33666	/ 2.53	0.0447941	sp|YH5D	-
UniRef90_UPI0009752839	-1.33588	/ 2.52	0.0472827	UniRef90_UPI0009752839	-
UniRef90_UPI000BAF7034	-1.33396	/ 2.52	0.00438452	UniRef90_UPI000BAF7034	-
sp|CD82	-1.33298	/ 2.52	0.0321846	sp|CD82	-
sp|ARP3B	1.33248	x 2.52	0.00674452	sp|ARP3B	-
UniRef90_UPI0005C3B39A	-1.3317	/ 2.52	0.0364276	UniRef90_UPI0005C3B39A	-
UniRef90_UPI0009751B38	-1.33145	/ 2.52	0.0141797	UniRef90_UPI0009751B38	-
sp|MEIG1	-1.33131	/ 2.52	0.0076506	sp|MEIG1	-
sp|SPOLA	1.33127	x 2.52	0.00126399	sp|SPOLA	-
sp|AXP83	-1.32984	/ 2.51	0.011881	sp|AXP83	-
sp|PSA	1.32977	x 2.51	0.0136308	sp|PSA	-
sp|FLVC1	1.32957	x 2.51	0.011477	sp|FLVC1	-
sp|SRC	1.32774	x 2.51	0.027314	sp|SRC	-
UniRef90_UPI000BAED575	1.32759	x 2.51	0.0207194	UniRef90_UPI000BAED575	-
sp|P3C2A	1.32715	x 2.51	0.0139662	sp|P3C2A	-
UniRef90_UPI000BAE83E7	1.32694	x 2.51	0.0248222	UniRef90_UPI000BAE83E7	-
sp|ZN208	1.3269	x 2.51	0.0353519	sp|ZN208	-
sp|RPGP1	1.32621	x 2.51	0.00806623	sp|RPGP1	-
sp|RHG12	1.32562	x 2.51	0.00365488	sp|RHG12	-
sp|TEC	1.32436	x 2.5	0.000547483	sp|TEC	-
sp|TM131	1.32338	x 2.5	0.00100232	sp|TM131	-
sp|ERGI1	-1.32116	/ 2.5	0.036424	sp|ERGI1	-
sp|PERC	1.32026	x 2.5	0.0493043	sp|PERC	-
UniRef90_A0A210R5Z4	1.32023	x 2.5	0.00673868	UniRef90_A0A210R5Z4	-
sp|CAPSL	-1.31939	/ 2.5	0.00463566	sp|CAPSL	-
sp|MYO9A	1.31869	x 2.49	0.00890903	sp|MYO9A	-
UniRef90_A0A210PHX7	1.31801	x 2.49	0.0100633	UniRef90_A0A210PHX7	-
UniRef90_UPI000BB027F1	1.3158	x 2.49	0.00803993	UniRef90_UPI000BB027F1	-
sp|EFHC2	-1.3151	/ 2.49	0.0226915	sp|EFHC2	-
sp|CC170	-1.315	/ 2.49	0.027034	sp|CC170	-
sp|SUOX	-1.3145	/ 2.49	0.0094119	sp|SUOX	-
sp|TDC1	-1.31415	/ 2.49	0.029567	sp|TDC1	-
sp|EMAL6	-1.31363	/ 2.49	0.0429154	sp|EMAL6	-
UniRef90_UPI000BB03B13	1.31115	x 2.48	0.00155273	UniRef90_UPI000BB03B13	-
sp|COX3	-1.31075	/ 2.48	0.0297536	sp|COX3	-
sp|CLPB	1.31064	x 2.48	0.0449088	sp|CLPB	-
sp|PEK12	1.31039	x 2.48	0.00115799	sp|PEK12	-
sp|UFSP1	-1.31026	/ 2.48	0.0279722	sp|UFSP1	-
sp|P85A	1.31017	x 2.48	0.00674452	sp|P85A	-
sp|LST4	1.30985	x 2.48	0.0174837	sp|LST4	-
UniRef90_UPI0009752504	-1.30971	/ 2.48	0.0390977	UniRef90_UPI0009752504	-
UniRef90_A0A3M0LCB0	-1.30938	/ 2.48	0.0457218	UniRef90_A0A3M0LCB0	-
sp|SMAL1	1.30926	x 2.48	0.00222155	sp|SMAL1	-
sp|CD033	-1.30902	/ 2.48	0.0224027	sp|CD033	-
sp|DGLB	1.30703	x 2.47	0.0127642	sp|DGLB	-
UniRef90_A0A210PJV3	1.30619	x 2.47	0.00287098	UniRef90_A0A210PJV3	-
sp|ZNT7	-1.30586	/ 2.47	0.00844719	sp|ZNT7	-
UniRef90_UPI0009750E54	1.30494	x 2.47	0.00654673	UniRef90_UPI0009750E54	-
UniRef90_K1Q3P2	-1.30471	/ 2.47	0.0222021	UniRef90_K1Q3P2	-
UniRef90_K1R8M2	-1.30396	/ 2.47	0.00893843	UniRef90_K1R8M2	-
sp|MED15	1.30384	x 2.47	0.00327277	sp|MED15	-
UniRef90_A0A060ANB4	-1.30163	/ 2.47	0.0139064	UniRef90_A0A060ANB4	-
sp|DDAH	-1.3013	/ 2.46	0.00432297	sp|DDAH	-
sp|SEM2A	1.30087	x 2.46	0.00199741	sp|SEM2A	-
UniRef90_UPI0005C3A81E	1.30043	x 2.46	0.0366354	UniRef90_UPI0005C3A81E	-
UniRef90_UPI0005C399F2	1.29853	x 2.46	0.00593575	UniRef90_UPI0005C399F2	-
sp|BP10	1.29818	x 2.46	0.00507876	sp|BP10	-
sp|PI5K7	-1.29776	/ 2.46	0.0284263	sp|PI5K7	-
sp|HMR1	-1.29742	/ 2.46	0.027314	sp|HMR1	-
sp|URAD	1.29701	x 2.46	0.0181233	sp|URAD	-
sp|MYCBP	-1.29671	/ 2.46	0.00308748	sp|MYCBP	-
sp|FBLN1	1.29669	x 2.46	0.0384221	sp|FBLN1	-
UniRef90_UPI000B45DB8A	1.29575	x 2.46	0.00399124	UniRef90_UPI000B45DB8A	-
sp|CASZ1	1.29562	x 2.45	0.00578298	sp|CASZ1	-
UniRef90_K1PYU9	1.29346	x 2.45	0.00507701	UniRef90_K1PYU9	-
sp|S38AB	-1.29291	/ 2.45	0.016543	sp|S38AB	-
sp|ANMY1	-1.29192	/ 2.45	0.0253587	sp|ANMY1	-
UniRef90_A0A210Q4R6	-1.29145	/ 2.45	0.0143041	UniRef90_A0A210Q4R6	-
UniRef90_UPI000BAEA3DF	-1.29036	/ 2.45	0.00536759	UniRef90_UPI000BAEA3DF	-
sp|SH319	1.2882	x 2.44	0.0113905	sp|SH319	-
UniRef90_UPI00097515B1	1.28819	x 2.44	0.0499025	UniRef90_UPI00097515B1	-
sp|SPAT4	-1.28788	/ 2.44	0.0437401	sp|SPAT4	-
sp|TBK1	1.28763	x 2.44	0.00610236	sp|TBK1	-
UniRef90_UPI000975151D	-1.28756	/ 2.44	0.014677	UniRef90_UPI000975151D	-
sp|EFHC1	-1.28751	/ 2.44	0.027641	sp|EFHC1	-
UniRef90_UPI000BAFDA35	1.28713	x 2.44	0.0370014	UniRef90_UPI000BAFDA35	-
sp|ARL2	-1.28598	/ 2.44	0.0111432	sp|ARL2	-
sp|GP2	-1.28598	/ 2.44	0.0172125	sp|GP2	-
UniRef90_A0A210QJ77	-1.28591	/ 2.44	0.00536874	UniRef90_A0A210QJ77	-
sp|NTPES	1.28512	x 2.44	0.0213294	sp|NTPES	-
sp|GPC1	-1.28508	/ 2.44	0.021572	sp|GPC1	-
sp|RT24	-1.28388	/ 2.43	0.0109803	sp|RT24	-
sp|NDK5	-1.28353	/ 2.43	0.0269456	sp|NDK5	-
UniRef90_K1R6I6	-1.28342	/ 2.43	0.000927676	UniRef90_K1R6I6	-
sp|SEPT6	1.28218	x 2.43	0.0153914	sp|SEPT6	-
sp|LRIG3	-1.28201	/ 2.43	0.00384959	sp|LRIG3	-
UniRef90_A0A210QGQ4	-1.28197	/ 2.43	0.0084476	UniRef90_A0A210QGQ4	-
sp|VGLU1	1.28165	x 2.43	0.0203246	sp|VGLU1	-
UniRef90_K1PWW0	1.28016	x 2.43	0.0126596	UniRef90_K1PWW0	-
sp|KLHL9	-1.27712	/ 2.42	0.0255586	sp|KLHL9	-
sp|DAAF5	-1.27695	/ 2.42	0.0249289	sp|DAAF5	-
sp|RNF8	1.27627	x 2.42	0.0159682	sp|RNF8	-
sp|RRAS2	1.27442	x 2.42	0.00578298	sp|RRAS2	-
sp|DYHC2	-1.27235	/ 2.42	0.0385507	sp|DYHC2	-
sp|COR1C	1.27218	x 2.42	0.00144083	sp|COR1C	-
sp|GLGB	-1.27192	/ 2.41	0.00214622	sp|GLGB	-
sp|CC180	-1.27191	/ 2.41	0.0224027	sp|CC180	-
sp|SOX11	-1.27121	/ 2.41	0.0179282	sp|SOX11	-
sp|CHRD1	-1.27118	/ 2.41	0.0380552	sp|CHRD1	-
sp|HEM0	1.27096	x 2.41	0.0244545	sp|HEM0	-
sp|STK35	1.27085	x 2.41	0.0357443	sp|STK35	-
sp|NLGNX	-1.27064	/ 2.41	0.0268194	sp|NLGNX	-
sp|DIMM	-1.2693	/ 2.41	0.043315	sp|DIMM	-
sp|PIP	-1.26794	/ 2.41	0.0364381	sp|PIP	-
sp|PAPD5	-1.26762	/ 2.41	0.0337958	sp|PAPD5	-
sp|ALS	-1.26756	/ 2.41	0.00155322	sp|ALS	-
UniRef90_A0A210PM54	1.26702	x 2.41	0.026505	UniRef90_A0A210PM54	-
sp|LSM3	1.26624	x 2.41	0.00812503	sp|LSM3	-
sp|SYT2	-1.26609	/ 2.41	0.0119263	sp|SYT2	-
sp|PPIL6	-1.26604	/ 2.4	0.0408436	sp|PPIL6	-
sp|SESN1	1.26595	x 2.4	0.00866917	sp|SESN1	-
sp|INPP	1.26391	x 2.4	0.00325303	sp|INPP	-
sp|DNLI1	1.26364	x 2.4	0.00134071	sp|DNLI1	-
sp|BAP1	1.26354	x 2.4	0.010053	sp|BAP1	-
UniRef90_UPI000BAEB540	-1.26294	/ 2.4	0.00536003	UniRef90_UPI000BAEB540	-
sp|LARP7	1.26279	x 2.4	0.0114956	sp|LARP7	-
sp|LRK1	1.26249	x 2.4	0.0167326	sp|LRK1	-
sp|MAL1	1.26209	x 2.4	0.038077	sp|MAL1	-
UniRef90_UPI0005C3C199	-1.26163	/ 2.4	0.0218517	UniRef90_UPI0005C3C199	-
sp|YX0A	1.26154	x 2.4	0.0277719	sp|YX0A	-
UniRef90_UPI000BB09864	1.26108	x 2.4	0.0036639	UniRef90_UPI000BB09864	-
UniRef90_UPI000BAFD8C0	1.26107	x 2.4	0.0306366	UniRef90_UPI000BAFD8C0	-
UniRef90_UPI0005C39BED	1.26074	x 2.4	0.0409939	UniRef90_UPI0005C39BED	-
sp|ACHD	-1.26028	/ 2.4	0.0191934	sp|ACHD	-
sp|CP2CS	-1.26002	/ 2.39	0.0262237	sp|CP2CS	-
sp|VAV2	1.25948	x 2.39	0.000636873	sp|VAV2	-
UniRef90_K1QC56	-1.25884	/ 2.39	0.032208	UniRef90_K1QC56	-
sp|CK068	1.25805	x 2.39	0.0318225	sp|CK068	-
sp|ITSN2	1.25758	x 2.39	0.00168855	sp|ITSN2	-
sp|ETV6	1.25665	x 2.39	0.0171693	sp|ETV6	-
sp|PCGF1	1.25651	x 2.39	0.0135788	sp|PCGF1	-
sp|NOTC2	-1.25592	/ 2.39	0.00804875	sp|NOTC2	-
sp|GELA	-1.25261	/ 2.38	0.0127343	sp|GELA	-
UniRef90_A0A210QW40	-1.25215	/ 2.38	0.0360602	UniRef90_A0A210QW40	-
UniRef90_K1P0K4	-1.25192	/ 2.38	0.0248644	UniRef90_K1P0K4	-
sp|DNAL1	-1.25055	/ 2.38	0.0272964	sp|DNAL1	-
UniRef90_K1REW9	1.25047	x 2.38	0.0353519	UniRef90_K1REW9	-
UniRef90_A0A3Q8X8Q1	1.25016	x 2.38	0.0250609	UniRef90_A0A3Q8X8Q1	-
FBpp0231244	-1.24871	/ 2.38	0.0306366	FBpp0231244	-
sp|DTX3	1.2484	x 2.38	0.000749626	sp|DTX3	-
UniRef90_UPI000BAF9E20	1.24818	x 2.38	0.0261843	UniRef90_UPI000BAF9E20	-
UniRef90_UPI000BB01B01	1.24782	x 2.37	0.0100081	UniRef90_UPI000BB01B01	-
sp|TRM61	1.24719	x 2.37	0.0263501	sp|TRM61	-
UniRef90_UPI0009750F06	-1.24648	/ 2.37	0.0263177	UniRef90_UPI0009750F06	-
sp|CC169	-1.24562	/ 2.37	0.0185772	sp|CC169	-
UniRef90_UPI0005C39084	1.24398	x 2.37	0.00347719	UniRef90_UPI0005C39084	-
sp|PDZD8	1.24302	x 2.37	0.0035377	sp|PDZD8	-
sp|CC173	-1.24184	/ 2.36	0.0497799	sp|CC173	-
UniRef90_UPI000BAEC46C	1.24163	x 2.36	0.00951331	UniRef90_UPI000BAEC46C	-
UniRef90_UPI000BB06BC9	-1.2412	/ 2.36	0.0120441	UniRef90_UPI000BB06BC9	-
UniRef90_UPI0005C3CC17	-1.24111	/ 2.36	0.0244545	UniRef90_UPI0005C3CC17	-
sp|F221B	-1.24057	/ 2.36	0.030723	sp|F221B	-
UniRef90_V4ANC7	-1.2401	/ 2.36	0.0277338	UniRef90_V4ANC7	-
sp|LDB3	-1.23993	/ 2.36	0.0398839	sp|LDB3	-
sp|G137B	1.23886	x 2.36	0.00114392	sp|G137B	-
UniRef90_UPI000BAF9AD0	-1.23845	/ 2.36	0.0398839	UniRef90_UPI000BAF9AD0	-
sp|DRC11	-1.23751	/ 2.36	0.0439574	sp|DRC11	-
sp|RGS	1.23737	x 2.36	0.000700392	sp|RGS	-
UniRef90_A0A5N3UIQ7	1.23703	x 2.36	0.0126557	UniRef90_A0A5N3UIQ7	-
sp|Y4251	1.23419	x 2.35	0.00306458	sp|Y4251	-
sp|PLD3	1.23231	x 2.35	0.00406933	sp|PLD3	-
sp|F183B	-1.23187	/ 2.35	0.0197204	sp|F183B	-
UniRef90_UPI000B45EA29	-1.23124	/ 2.35	0.0290083	UniRef90_UPI000B45EA29	-
sp|DAB2P	1.23078	x 2.35	0.0038995	sp|DAB2P	-
sp|EFHB	-1.23065	/ 2.35	0.0191922	sp|EFHB	-
UniRef90_A0A210QN24	1.2302	x 2.35	0.0180261	UniRef90_A0A210QN24	-
sp|TMM98	-1.22832	/ 2.34	0.0224027	sp|TMM98	-
UniRef90_UPI000BAEEE0B	1.22782	x 2.34	0.00211964	UniRef90_UPI000BAEEE0B	-
sp|CC103	-1.2276	/ 2.34	0.0482309	sp|CC103	-
sp|DESI1	-1.2259	/ 2.34	0.00512147	sp|DESI1	-
sp|SAM13	1.22541	x 2.34	0.00224918	sp|SAM13	-
sp|RAB23	-1.22523	/ 2.34	0.0269456	sp|RAB23	-
UniRef90_W4ZKJ1	1.22521	x 2.34	0.0445923	UniRef90_W4ZKJ1	-
sp|HVCN1	-1.22474	/ 2.34	0.041354	sp|HVCN1	-
sp|PRUN2	1.22377	x 2.34	0.000501994	sp|PRUN2	-
sp|ZFAN5	-1.22334	/ 2.33	0.035773	sp|ZFAN5	-
sp|DTX1	1.2226	x 2.33	0.00618856	sp|DTX1	-
UniRef90_C6T0Y8	1.22217	x 2.33	0.0094119	UniRef90_C6T0Y8	-
sp|DNJA1	-1.22175	/ 2.33	0.0308444	sp|DNJA1	-
sp|ARC2B	1.22058	x 2.33	0.00767566	sp|ARC2B	-
sp|CWC2	1.22041	x 2.33	0.0054929	sp|CWC2	-
sp|STYXA	1.22023	x 2.33	0.00581897	sp|STYXA	-
UniRef90_UPI000BB0506B	1.22019	x 2.33	0.0294354	UniRef90_UPI000BB0506B	-
sp|HNF4A	1.21937	x 2.33	0.00537882	sp|HNF4A	-
sp|KCNJ5	1.21909	x 2.33	0.00820253	sp|KCNJ5	-
UniRef90_K1QGN6	-1.21865	/ 2.33	0.0303015	UniRef90_K1QGN6	-
sp|ZN408	1.21804	x 2.33	0.0181233	sp|ZN408	-
sp|MOB2	1.21801	x 2.33	0.00219376	sp|MOB2	-
sp|ANR39	1.2172	x 2.32	0.0135518	sp|ANR39	-
sp|CFA91	-1.21704	/ 2.32	0.0293775	sp|CFA91	-
sp|PRTGA	1.21687	x 2.32	0.0108148	sp|PRTGA	-
sp|ZASP	-1.21601	/ 2.32	0.0238414	sp|ZASP	-
UniRef90_K1R2Y3	-1.21457	/ 2.32	0.0238084	UniRef90_K1R2Y3	-
UniRef90_UPI000BAE86BB	1.21418	x 2.32	0.0294506	UniRef90_UPI000BAE86BB	-
sp|MYO3A	-1.21414	/ 2.32	0.0255185	sp|MYO3A	-
UniRef90_V4A1M7	1.21404	x 2.32	0.028392	UniRef90_V4A1M7	-
UniRef90_UPI000BAF1329	1.21338	x 2.32	0.00554077	UniRef90_UPI000BAF1329	-
sp|CC113	-1.21011	/ 2.31	0.0195058	sp|CC113	-
sp|AR6P4	1.20771	x 2.31	0.0101361	sp|AR6P4	-
sp|AF10	1.20748	x 2.31	0.000826098	sp|AF10	-
UniRef90_K1RTZ8	-1.20673	/ 2.31	0.0415748	UniRef90_K1RTZ8	-
sp|NDKB	-1.20633	/ 2.31	0.0499025	sp|NDKB	-
sp|ANGL1	-1.20614	/ 2.31	0.0281641	sp|ANGL1	-
sp|CSAD	-1.20601	/ 2.31	0.0180916	sp|CSAD	-
sp|CAH2	-1.2059	/ 2.31	0.00952144	sp|CAH2	-
sp|M10B1	1.20574	x 2.31	0.026505	sp|M10B1	-
sp|ZZEF1	1.20547	x 2.31	0.0401145	sp|ZZEF1	-
UniRef90_UPI000BAF6159	1.20438	x 2.3	0.0174865	UniRef90_UPI000BAF6159	-
sp|CMIP	1.20421	x 2.3	0.0023325	sp|CMIP	-
sp|LKHA4	1.20421	x 2.3	0.0104631	sp|LKHA4	-
sp|MORN3	-1.20417	/ 2.3	0.0303015	sp|MORN3	-
sp|CI135	-1.20405	/ 2.3	0.0368594	sp|CI135	-
sp|CYH1	1.2029	x 2.3	0.00265422	sp|CYH1	-
sp|MMP17	1.20263	x 2.3	0.00702691	sp|MMP17	-
UniRef90_K1P7M5	-1.2021	/ 2.3	0.0142242	UniRef90_K1P7M5	-
sp|DYI3	-1.20104	/ 2.3	0.042624	sp|DYI3	-
sp|ARL3	-1.19925	/ 2.3	0.0301028	sp|ARL3	-
sp|IF2P	1.19872	x 2.3	0.0302026	sp|IF2P	-
sp|UBP24	1.19842	x 2.29	0.0121932	sp|UBP24	-
sp|UNC22	-1.19829	/ 2.29	0.0093816	sp|UNC22	-
sp|LYAG	1.19827	x 2.29	0.0185433	sp|LYAG	-
UniRef90_A0A210QMG6	1.19695	x 2.29	0.036382	UniRef90_A0A210QMG6	-
UniRef90_UPI000BB0B4F3	-1.19671	/ 2.29	0.0278799	UniRef90_UPI000BB0B4F3	-
sp|CED3	1.19564	x 2.29	0.0255713	sp|CED3	-
UniRef90_UPI001140EDAC	-1.19492	/ 2.29	0.0299862	UniRef90_UPI001140EDAC	-
sp|YH24	1.19444	x 2.29	0.00340671	sp|YH24	-
sp|CE104	-1.19422	/ 2.29	0.0141556	sp|CE104	-
UniRef90_UPI000BAFCF40	1.19394	x 2.29	0.0211198	UniRef90_UPI000BAFCF40	-
sp|NFX1	-1.19393	/ 2.29	0.00834045	sp|NFX1	-
sp|VCIP1	1.19322	x 2.29	0.00403953	sp|VCIP1	-
sp|TEKT2	-1.19276	/ 2.29	0.0394341	sp|TEKT2	-
sp|RERGL	-1.19255	/ 2.29	0.0210888	sp|RERGL	-
sp|FXRD2	1.19254	x 2.29	0.00732121	sp|FXRD2	-
UniRef90_UPI000BAF1CE5	-1.19161	/ 2.28	0.00809815	UniRef90_UPI000BAF1CE5	-
sp|RAB34	-1.19114	/ 2.28	0.0437265	sp|RAB34	-
sp|LAG3	1.19046	x 2.28	0.0153741	sp|LAG3	-
UniRef90_A0A183KZ93	1.19032	x 2.28	0.00768815	UniRef90_A0A183KZ93	-
sp|RUVB2	-1.18993	/ 2.28	0.0166527	sp|RUVB2	-
sp|GIPC1	-1.18898	/ 2.28	0.00281324	sp|GIPC1	-
sp|AMID	-1.18877	/ 2.28	0.00112155	sp|AMID	-
UniRef90_A0A2P8XRB5	1.18875	x 2.28	0.0090913	UniRef90_A0A2P8XRB5	-
UniRef90_A0A1S3I0E4	-1.18676	/ 2.28	0.0218348	UniRef90_A0A1S3I0E4	-
UniRef90_UPI000B45DF89	1.18675	x 2.28	0.0052295	UniRef90_UPI000B45DF89	-
UniRef90_A0A2T7NJY9	-1.18611	/ 2.28	0.0396368	UniRef90_A0A2T7NJY9	-
sp|GNAI	1.18608	x 2.28	0.000910706	sp|GNAI	-
UniRef90_A0A3B1IPB4	1.18491	x 2.27	0.0131552	UniRef90_A0A3B1IPB4	-
UniRef90_UPI000BAF8A87	1.1841	x 2.27	0.03737	UniRef90_UPI000BAF8A87	-
sp|MFD6A	-1.18359	/ 2.27	0.0266743	sp|MFD6A	-
sp|PDFR1	1.18339	x 2.27	0.0303015	sp|PDFR1	-
sp|NSMA5	-1.1819	/ 2.27	0.0122527	sp|NSMA5	-
sp|HIF1N	1.18018	x 2.27	0.00139212	sp|HIF1N	-
sp|PGH2	-1.17974	/ 2.27	0.0049869	sp|PGH2	-
UniRef90_UPI0005C3AA49	-1.17961	/ 2.27	0.0288422	UniRef90_UPI0005C3AA49	-
sp|DOS	1.17901	x 2.26	0.00197021	sp|DOS	-
sp|LRP2	1.17893	x 2.26	0.0146732	sp|LRP2	-
UniRef90_K1Q7P7	-1.17843	/ 2.26	0.0413275	UniRef90_K1Q7P7	-
sp|HIP1R	1.17822	x 2.26	0.0053596	sp|HIP1R	-
sp|MAGD2	1.17495	x 2.26	0.0146561	sp|MAGD2	-
sp|ASAP1	1.17445	x 2.26	0.00806412	sp|ASAP1	-
UniRef90_X5FKX9	1.17394	x 2.26	0.0122527	UniRef90_X5FKX9	-
sp|F166C	-1.17284	/ 2.25	0.00651434	sp|F166C	-
sp|CBARP	-1.17237	/ 2.25	0.0280293	sp|CBARP	-
UniRef90_A0A210QXX4	-1.17235	/ 2.25	0.021771	UniRef90_A0A210QXX4	-
UniRef90_UPI000BAEBBEB	-1.17192	/ 2.25	0.034326	UniRef90_UPI000BAEBBEB	-
sp|GTSF1	-1.17126	/ 2.25	0.00554077	sp|GTSF1	-
sp|AASS	1.17117	x 2.25	0.0135088	sp|AASS	-
sp|TRAF2	1.16943	x 2.25	0.00272878	sp|TRAF2	-
UniRef90_K1PHB6	-1.1694	/ 2.25	0.0438053	UniRef90_K1PHB6	-
sp|MBD6	1.16936	x 2.25	0.0450966	sp|MBD6	-
sp|TNG6	1.16861	x 2.25	0.0135788	sp|TNG6	-
sp|LPS18	-1.16846	/ 2.25	0.0292343	sp|LPS18	-
sp|PRO1A	-1.16815	/ 2.25	0.0161545	sp|PRO1A	-
ENSGACP00000025046	1.16811	x 2.25	0.0277338	ENSGACP00000025046	-
sp|INT10	1.16761	x 2.25	0.00152971	sp|INT10	-
sp|ASCC3	1.16652	x 2.24	0.0178647	sp|ASCC3	-
sp|PLRG1	1.16608	x 2.24	0.000699266	sp|PLRG1	-
sp|RABEK	1.16601	x 2.24	0.00399124	sp|RABEK	-
sp|TRIM2	1.16586	x 2.24	0.0285809	sp|TRIM2	-
sp|TGMH	-1.16543	/ 2.24	0.0308444	sp|TGMH	-
sp|SOS1	1.16535	x 2.24	0.00155273	sp|SOS1	-
SH3BGR	1.16472	x 2.24	0.0249289	SH3BGR	-
sp|ROP1L	-1.16394	/ 2.24	0.0166527	sp|ROP1L	-
UniRef90_V4BRK6	-1.16191	/ 2.24	0.0283741	UniRef90_V4BRK6	-
sp|ARMC3	-1.1616	/ 2.24	0.0247323	sp|ARMC3	-
sp|CA021	1.16132	x 2.24	0.039225	sp|CA021	-
UniRef90_UPI000BB054D0	-1.15987	/ 2.23	0.0222021	UniRef90_UPI000BB054D0	-
sp|CHLE	1.15848	x 2.23	0.0302372	sp|CHLE	-
UniRef90_UPI000BB00882	-1.15691	/ 2.23	0.0461505	UniRef90_UPI000BB00882	-
sp|HELT	-1.15667	/ 2.23	0.032768	sp|HELT	-
UniRef90_K1RYV7	-1.15587	/ 2.23	0.0281641	UniRef90_K1RYV7	-
UniRef90_K1S3L1	-1.15578	/ 2.23	0.0140532	UniRef90_K1S3L1	-
sp|CAB32	-1.15572	/ 2.23	0.0106	sp|CAB32	-
sp|MED18	1.15545	x 2.23	0.0288422	sp|MED18	-
sp|RTBS	1.15504	x 2.23	0.00527746	sp|RTBS	-
sp|SGCD	1.15397	x 2.23	0.0150889	sp|SGCD	-
sp|MP20	-1.15367	/ 2.22	0.00469956	sp|MP20	-
sp|CFA99	-1.15316	/ 2.22	0.0101679	sp|CFA99	-
sp|VWA3A	-1.15289	/ 2.22	0.0321112	sp|VWA3A	-
sp|EID3	1.15287	x 2.22	0.0310825	sp|EID3	-
UniRef90_K1QVQ3	1.15269	x 2.22	0.0260208	UniRef90_K1QVQ3	-
sp|CAH12	-1.15228	/ 2.22	0.0094119	sp|CAH12	-
sp|IFT20	-1.15223	/ 2.22	0.041354	sp|IFT20	-
sp|ZN791	1.15208	x 2.22	0.00834045	sp|ZN791	-
UniRef90_UPI0005C35AA9	-1.15195	/ 2.22	0.0348507	UniRef90_UPI0005C35AA9	-
UniRef90_K1QTS2	-1.15195	/ 2.22	0.0117398	UniRef90_K1QTS2	-
sp|EP15R	1.15186	x 2.22	0.0032943	sp|EP15R	-
sp|WDR93	-1.15134	/ 2.22	0.00833447	sp|WDR93	-
UniRef90_A0A210QZB9	1.14986	x 2.22	0.028142	UniRef90_A0A210QZB9	-
sp|DEI	1.14967	x 2.22	0.0101917	sp|DEI	-
sp|RIT1	-1.14837	/ 2.22	0.0283741	sp|RIT1	-
sp|TMM64	-1.14803	/ 2.22	0.0132561	sp|TMM64	-
sp|IFT56	-1.14798	/ 2.22	0.011016	sp|IFT56	-
sp|GLNA	1.14785	x 2.22	0.0192785	sp|GLNA	-
sp|SY14L	-1.14779	/ 2.22	0.0119207	sp|SY14L	-
UniRef90_UPI000BAF0FE2	-1.14765	/ 2.22	0.0381697	UniRef90_UPI000BAF0FE2	-
sp|CC151	-1.14678	/ 2.21	0.0350604	sp|CC151	-
UniRef90_A0A210PS94	-1.1458	/ 2.21	0.0143333	UniRef90_A0A210PS94	-
sp|ARNP	-1.14474	/ 2.21	0.0499025	sp|ARNP	-
UniRef90_K1RB62	1.14473	x 2.21	0.00211054	UniRef90_K1RB62	-
sp|UNC7	-1.14454	/ 2.21	0.00572115	sp|UNC7	-
sp|C49A1	1.14288	x 2.21	0.0146732	sp|C49A1	-
sp|GMFB	1.14283	x 2.21	0.00366415	sp|GMFB	-
sp|AT11B	1.14256	x 2.21	0.0159682	sp|AT11B	-
UniRef90_A0A1J4J8G4	1.14208	x 2.21	0.00924789	UniRef90_A0A1J4J8G4	-
sp|MEGF6	1.14134	x 2.21	0.0193789	sp|MEGF6	-
sp|N4BP2	1.14127	x 2.21	0.0343866	sp|N4BP2	-
sp|AWA1	1.13935	x 2.2	0.0224162	sp|AWA1	-
UniRef90_UPI0005C35CB2	-1.1392	/ 2.2	0.0285106	UniRef90_UPI0005C35CB2	-
UniRef90_K1QJ90	-1.13596	/ 2.2	0.00148149	UniRef90_K1QJ90	-
sp|CFA53	-1.13575	/ 2.2	0.0434943	sp|CFA53	-
sp|TPIS	-1.13559	/ 2.2	0.0181254	sp|TPIS	-
UniRef90_UPI000BAFFB76	1.13507	x 2.2	0.0328752	UniRef90_UPI000BAFFB76	-
sp|GCY35	1.13496	x 2.2	0.0269365	sp|GCY35	-
sp|TBA3C	-1.1346	/ 2.2	0.0262847	sp|TBA3C	-
sp|CT085	-1.13431	/ 2.2	0.0286131	sp|CT085	-
sp|LRC51	-1.1343	/ 2.2	0.029489	sp|LRC51	-
sp|ZFP28	1.13299	x 2.19	0.00537882	sp|ZFP28	-
sp|COLL5	-1.13242	/ 2.19	0.0412923	sp|COLL5	-
sp|NC2B	1.13152	x 2.19	0.0311068	sp|NC2B	-
sp|SUV42	1.13132	x 2.19	0.0490068	sp|SUV42	-
sp|CP4FN	1.13129	x 2.19	0.00438452	sp|CP4FN	-
sp|BNIP3	1.13067	x 2.19	0.0191975	sp|BNIP3	-
sp|VRK1	1.12999	x 2.19	0.0271681	sp|VRK1	-
sp|GDAP2	1.12927	x 2.19	0.0122451	sp|GDAP2	-
sp|WDR63	-1.12894	/ 2.19	0.0180916	sp|WDR63	-
sp|CAD96	-1.12765	/ 2.19	0.00197021	sp|CAD96	-
sp|FSTL1	-1.12728	/ 2.18	0.0224027	sp|FSTL1	-
sp|PARP1	1.12658	x 2.18	0.0309805	sp|PARP1	-
sp|DHB7	1.12633	x 2.18	0.00528207	sp|DHB7	-
sp|WDR44	1.12602	x 2.18	0.000781613	sp|WDR44	-
sp|DBX1B	-1.12547	/ 2.18	0.0301002	sp|DBX1B	-
sp|MCA3A	1.12536	x 2.18	0.0493043	sp|MCA3A	-
UniRef90_A0A5N3X9X6	-1.1246	/ 2.18	0.00303473	UniRef90_A0A5N3X9X6	-
sp|GIT2	1.12413	x 2.18	0.00168855	sp|GIT2	-
sp|DRC6	-1.12373	/ 2.18	0.0283047	sp|DRC6	-
UniRef90_K1PSA6	-1.12304	/ 2.18	0.00263139	UniRef90_K1PSA6	-
sp|GCNT3	-1.12249	/ 2.18	0.0419223	sp|GCNT3	-
sp|TAAR1	1.12139	x 2.18	0.0387144	sp|TAAR1	-
sp|LRC71	-1.12122	/ 2.18	0.0259795	sp|LRC71	-
sp|AAKB1	1.1205	x 2.17	0.0371864	sp|AAKB1	-
sp|CATO	1.1182	x 2.17	0.00347334	sp|CATO	-
UniRef90_A0A210PFC8	-1.11755	/ 2.17	0.0434943	UniRef90_A0A210PFC8	-
UniRef90_K1Q5G2	1.11724	x 2.17	0.030755	UniRef90_K1Q5G2	-
sp|PNCB	1.11711	x 2.17	0.0210111	sp|PNCB	-
sp|JMY	1.11655	x 2.17	0.0294506	sp|JMY	-
sp|LRC56	-1.11597	/ 2.17	0.0270396	sp|LRC56	-
sp|MAST2	1.11588	x 2.17	0.0201848	sp|MAST2	-
sp|SMTN	-1.11524	/ 2.17	0.019036	sp|SMTN	-
sp|BBS5	-1.11492	/ 2.17	0.00347334	sp|BBS5	-
sp|KEAP1	-1.1146	/ 2.17	0.0439049	sp|KEAP1	-
sp|Y1558	1.11421	x 2.16	0.0228653	sp|Y1558	-
sp|PTPRS	1.11411	x 2.16	0.0467145	sp|PTPRS	-
sp|YNS9	-1.11184	/ 2.16	0.0415748	sp|YNS9	-
UniRef90_A0A210QIR2	-1.11087	/ 2.16	0.0281641	UniRef90_A0A210QIR2	-
UniRef90_K1RVK6	1.11067	x 2.16	0.0166549	UniRef90_K1RVK6	-
sp|ANR45	-1.10999	/ 2.16	0.0262041	sp|ANR45	-
UniRef90_K1Q0E7	-1.10899	/ 2.16	0.0415241	UniRef90_K1Q0E7	-
sp|MPP8	1.1089	x 2.16	0.0398875	sp|MPP8	-
sp|AGRL4	1.10879	x 2.16	0.0415748	sp|AGRL4	-
sp|HS12A	1.10763	x 2.15	0.011016	sp|HS12A	-
sp|THA1	-1.10706	/ 2.15	0.0497799	sp|THA1	-
sp|ACH1	-1.107	/ 2.15	0.0321281	sp|ACH1	-
sp|LR74A	-1.10667	/ 2.15	0.0229869	sp|LR74A	-
sp|DEND3	1.10511	x 2.15	0.0402651	sp|DEND3	-
UniRef90_K1PQ64	-1.10463	/ 2.15	0.0327196	UniRef90_K1PQ64	-
sp|PAAF1	1.10405	x 2.15	0.0127343	sp|PAAF1	-
sp|TC1D2	-1.10352	/ 2.15	0.00941612	sp|TC1D2	-
sp|PDE8B	-1.10304	/ 2.15	0.0191106	sp|PDE8B	-
UniRef90_UPI000BB00024	-1.10265	/ 2.15	0.0396714	UniRef90_UPI000BB00024	-
sp|GTAN	1.10259	x 2.15	0.016238	sp|GTAN	-
sp|SOCS6	-1.10216	/ 2.15	0.0323943	sp|SOCS6	-
sp|PRDM5	1.10139	x 2.15	0.0176362	sp|PRDM5	-
sp|HECD3	1.10075	x 2.14	0.00176298	sp|HECD3	-
sp|AKT2B	1.09956	x 2.14	0.00756668	sp|AKT2B	-
sp|ATAT	-1.09834	/ 2.14	0.0387144	sp|ATAT	-
sp|TMC4	1.09786	x 2.14	0.027641	sp|TMC4	-
sp|PTN11	1.09709	x 2.14	0.00135203	sp|PTN11	-
sp|DPS1	-1.09701	/ 2.14	0.0429154	sp|DPS1	-
sp|CFA45	-1.09691	/ 2.14	0.0449088	sp|CFA45	-
UniRef90_K1Q574	1.09601	x 2.14	0.0260208	UniRef90_K1Q574	-
sp|LEG4	1.09561	x 2.14	0.0499025	sp|LEG4	-
sp|DUS23	-1.09441	/ 2.14	0.0429154	sp|DUS23	-
sp|CRFR2	-1.09407	/ 2.13	0.027381	sp|CRFR2	-
sp|MEIS1	-1.09404	/ 2.13	0.022497	sp|MEIS1	-
sp|SPR4	1.09343	x 2.13	0.00121113	sp|SPR4	-
sp|CAP2	1.09319	x 2.13	0.00870047	sp|CAP2	-
sp|TFC5	1.09188	x 2.13	0.0235705	sp|TFC5	-
sp|BCAT1	1.09083	x 2.13	0.00937999	sp|BCAT1	-
sp|RB22A	1.0899	x 2.13	0.00338413	sp|RB22A	-
UniRef90_UPI0009752A0E	1.08928	x 2.13	0.0143275	UniRef90_UPI0009752A0E	-
UniRef90_UPI0009752FF1	-1.08847	/ 2.13	0.0112576	UniRef90_UPI0009752FF1	-
sp|FRAS1	-1.08726	/ 2.12	0.0247263	sp|FRAS1	-
sp|LMAN1	-1.08704	/ 2.12	0.0100081	sp|LMAN1	-
UniRef90_UPI000BAF6849	1.08689	x 2.12	0.00155322	UniRef90_UPI000BAF6849	-
sp|GIGA6	-1.08678	/ 2.12	0.0450285	sp|GIGA6	-
sp|MYLKA	1.08615	x 2.12	0.00976287	sp|MYLKA	-
sp|HMT2	1.08575	x 2.12	0.0356531	sp|HMT2	-
sp|ZMY19	1.08383	x 2.12	0.0100081	sp|ZMY19	-
sp|AL7A1	1.08272	x 2.12	0.00857135	sp|AL7A1	-
sp|SH3Y1	1.08172	x 2.12	0.0278732	sp|SH3Y1	-
sp|XRCC2	1.08157	x 2.12	0.034326	sp|XRCC2	-
sp|QRIC2	-1.08143	/ 2.12	0.0167628	sp|QRIC2	-
UniRef90_A0A0L8GRK7	-1.08136	/ 2.12	0.0167642	UniRef90_A0A0L8GRK7	-
sp|NCDN	1.07958	x 2.11	0.036424	sp|NCDN	-
UniRef90_UPI000975264D	-1.07905	/ 2.11	0.0465393	UniRef90_UPI000975264D	-
UniRef90_K1Q2Z1	-1.0787	/ 2.11	0.0211166	UniRef90_K1Q2Z1	-
UniRef90_UPI0009752E1D	1.07766	x 2.11	0.032215	UniRef90_UPI0009752E1D	-
sp|DAA1A	1.07717	x 2.11	0.032658	sp|DAA1A	-
sp|YPF05	-1.07701	/ 2.11	0.0445923	sp|YPF05	-
sp|TYRO2	-1.07691	/ 2.11	0.00630916	sp|TYRO2	-
sp|FA43A	-1.0762	/ 2.11	0.0217955	sp|FA43A	-
UniRef90_K1QIQ1	1.07594	x 2.11	0.00295966	UniRef90_K1QIQ1	-
sp|GDPPS	1.07574	x 2.11	0.0348547	sp|GDPPS	-
UniRef90_UPI000BB04597	-1.07562	/ 2.11	0.0299064	UniRef90_UPI000BB04597	-
sp|PXL2A	-1.07556	/ 2.11	0.0273978	sp|PXL2A	-
UniRef90_UPI0009751CAD	1.07528	x 2.11	0.0330326	UniRef90_UPI0009751CAD	-
sp|UDB33	-1.07512	/ 2.11	0.0321068	sp|UDB33	-
sp|ASPH	-1.07423	/ 2.11	0.00492851	sp|ASPH	-
UniRef90_K1PR89	-1.07403	/ 2.11	0.00182065	UniRef90_K1PR89	-
sp|SMC6	1.07396	x 2.11	0.00354536	sp|SMC6	-
sp|MYLIP	1.0731	x 2.1	0.0252366	sp|MYLIP	-
sp|ULK4	-1.07302	/ 2.1	0.0232848	sp|ULK4	-
UniRef90_A0A210R075	-1.07261	/ 2.1	0.0191733	UniRef90_A0A210R075	-
sp|CANX	-1.07215	/ 2.1	0.00579414	sp|CANX	-
UniRef90_K1QQL7	-1.07199	/ 2.1	0.00236452	UniRef90_K1QQL7	-
sp|TREX1	-1.07173	/ 2.1	0.0204766	sp|TREX1	-
sp|TM243	1.07067	x 2.1	0.00376328	sp|TM243	-
sp|NDNF	-1.07056	/ 2.1	0.0424159	sp|NDNF	-
sp|KCJ15	-1.06937	/ 2.1	0.0106	sp|KCJ15	-
UniRef90_UPI000BAE82B6	1.06784	x 2.1	0.0310813	UniRef90_UPI000BAE82B6	-
sp|PIHD3	-1.06716	/ 2.1	0.0440324	sp|PIHD3	-
UniRef90_UPI0005C3B653	-1.06638	/ 2.09	0.00985109	UniRef90_UPI0005C3B653	-
sp|OTUD1	1.06522	x 2.09	0.047922	sp|OTUD1	-
UniRef90_K1Q7K9	-1.06342	/ 2.09	0.00711759	UniRef90_K1Q7K9	-
UniRef90_A0A210PRZ2	-1.0632	/ 2.09	0.0478115	UniRef90_A0A210PRZ2	-
sp|PA24A	1.06319	x 2.09	0.00578298	sp|PA24A	-
sp|ZF64B	1.06276	x 2.09	0.0347229	sp|ZF64B	-
sp|CATR	-1.06228	/ 2.09	0.0419876	sp|CATR	-
sp|IDLC	-1.06134	/ 2.09	0.0383975	sp|IDLC	-
sp|ACAP3	1.06133	x 2.09	0.0108731	sp|ACAP3	-
UniRef90_UPI000BAF6B8B	-1.06111	/ 2.09	0.0440438	UniRef90_UPI000BAF6B8B	-
sp|SUN1	1.0606	x 2.09	0.00796667	sp|SUN1	-
sp|YI14	-1.06048	/ 2.09	0.00293358	sp|YI14	-
sp|SPS1	-1.06007	/ 2.09	0.0135088	sp|SPS1	-
sp|SYWM	1.06001	x 2.08	0.0433215	sp|SYWM	-
UniRef90_UPI000BB068E9	-1.05932	/ 2.08	0.00733921	UniRef90_UPI000BB068E9	-
sp|RPGF1	1.05915	x 2.08	0.0127343	sp|RPGF1	-
sp|DXO	1.05905	x 2.08	0.0172312	sp|DXO	-
UniRef90_K1Q2I0	-1.05862	/ 2.08	0.0442467	UniRef90_K1Q2I0	-
sp|ENO4	-1.05758	/ 2.08	0.0497799	sp|ENO4	-
UniRef90_UPI000BAF2976	1.05739	x 2.08	0.0451427	UniRef90_UPI000BAF2976	-
sp|MSL2	1.0572	x 2.08	0.00627052	sp|MSL2	-
UniRef90_UPI000BAEB9C0	1.05716	x 2.08	0.020483	UniRef90_UPI000BAEB9C0	-
UniRef90_UPI000BB040BA	1.05713	x 2.08	0.00213684	UniRef90_UPI000BB040BA	-
sp|MOB1B	1.0561	x 2.08	0.00268938	sp|MOB1B	-
sp|DUS14	-1.05563	/ 2.08	0.00155322	sp|DUS14	-
sp|ACTA	1.05543	x 2.08	0.0265365	sp|ACTA	-
sp|CYFIP	1.05536	x 2.08	0.00332602	sp|CYFIP	-
sp|ZG26	1.05452	x 2.08	0.00432297	sp|ZG26	-
UniRef90_UPI000BAF20D6	-1.05442	/ 2.08	0.0306366	UniRef90_UPI000BAF20D6	-
sp|B3G5B	-1.05368	/ 2.08	0.0096254	sp|B3G5B	-
UniRef90_UPI0005C35D98	1.05108	x 2.07	0.00644397	UniRef90_UPI0005C35D98	-
sp|CYRIB	1.05092	x 2.07	0.00303473	sp|CYRIB	-
sp|RPGP2	1.05043	x 2.07	0.0178293	sp|RPGP2	-
sp|VASP	1.05006	x 2.07	0.0191106	sp|VASP	-
UniRef90_K1PJ78	-1.04897	/ 2.07	0.0351626	UniRef90_K1PJ78	-
sp|GTAP	-1.04885	/ 2.07	0.0443879	sp|GTAP	-
sp|PKHB2	1.04868	x 2.07	0.0054929	sp|PKHB2	-
UniRef90_UPI000BAEA903	1.04734	x 2.07	0.00902079	UniRef90_UPI000BAEA903	-
sp|ANS1A	1.04697	x 2.07	0.0275959	sp|ANS1A	-
sp|DODA	1.04631	x 2.07	0.0363822	sp|DODA	-
sp|PI42A	1.04594	x 2.06	0.000501994	sp|PI42A	-
UniRef90_K1RMC7	1.04594	x 2.06	0.0203132	UniRef90_K1RMC7	-
UniRef90_UPI000BB0977F	-1.04582	/ 2.06	0.0427464	UniRef90_UPI000BB0977F	-
EKC31868	1.04475	x 2.06	0.0371305	EKC31868	-
sp|C19L1	1.04459	x 2.06	0.0429154	sp|C19L1	-
sp|SCGR2	-1.0442	/ 2.06	0.00884518	sp|SCGR2	-
sp|NFH	1.04408	x 2.06	0.00718813	sp|NFH	-
sp|RREB1	-1.04324	/ 2.06	0.0410316	sp|RREB1	-
sp|ATRN	1.04258	x 2.06	0.0105848	sp|ATRN	-
sp|LRC69	-1.04244	/ 2.06	0.0245845	sp|LRC69	-
UniRef90_A0A195FAH9	-1.04136	/ 2.06	0.0450401	UniRef90_A0A195FAH9	-
sp|ARP8	1.04023	x 2.06	0.0159618	sp|ARP8	-
sp|KCNK6	-1.04019	/ 2.06	0.0343866	sp|KCNK6	-
UniRef90_K1PHI0	1.03959	x 2.06	0.0151822	UniRef90_K1PHI0	-
sp|CH033	1.03912	x 2.05	0.012911	sp|CH033	-
sp|SLC31	1.03895	x 2.05	0.0479869	sp|SLC31	-
UniRef90_UPI000BB0C75E	1.03875	x 2.05	0.010422	UniRef90_UPI000BB0C75E	-
sp|BBOF1	-1.03861	/ 2.05	0.0472827	sp|BBOF1	-
sp|BUD23	1.03858	x 2.05	0.008663	sp|BUD23	-
sp|ASB3	1.03754	x 2.05	0.04584	sp|ASB3	-
sp|SO3A1	-1.03744	/ 2.05	0.0198395	sp|SO3A1	-
UniRef90_V3ZYE1	-1.03723	/ 2.05	0.0132339	UniRef90_V3ZYE1	-
sp|NETR	1.03698	x 2.05	0.0469774	sp|NETR	-
UniRef90_A0A210PQ05	-1.03687	/ 2.05	0.0377159	UniRef90_A0A210PQ05	-
UniRef90_A0A210PWK4	1.03669	x 2.05	0.00797009	UniRef90_A0A210PWK4	-
sp|COP1	1.03649	x 2.05	0.0161656	sp|COP1	-
UniRef90_UPI000BB0A605	-1.03647	/ 2.05	0.0479869	UniRef90_UPI000BB0A605	-
sp|GOT1B	-1.03612	/ 2.05	0.0254226	sp|GOT1B	-
sp|RRNAD	1.03561	x 2.05	0.0135518	sp|RRNAD	-
sp|CMTA1	1.03551	x 2.05	0.0450401	sp|CMTA1	-
sp|CRNL1	1.03506	x 2.05	0.0143041	sp|CRNL1	-
UniRef90_K1R087	-1.03439	/ 2.05	0.0284914	UniRef90_K1R087	-
UniRef90_K1PYH4	1.03406	x 2.05	0.0049869	UniRef90_K1PYH4	-
sp|MIB1	1.03284	x 2.05	0.0215078	sp|MIB1	-
UniRef90_A8HUY1	1.03283	x 2.05	0.003363	UniRef90_A8HUY1	-
sp|NCKP1	1.03223	x 2.05	0.00195814	sp|NCKP1	-
UniRef90_UPI0005C38BB3	1.03164	x 2.04	0.0215302	UniRef90_UPI0005C38BB3	-
UniRef90_UPI0005C3C08B	1.03164	x 2.04	0.0381507	UniRef90_UPI0005C3C08B	-
sp|KLH38	1.03143	x 2.04	0.0067758	sp|KLH38	-
sp|KDM4B	1.03131	x 2.04	0.00314591	sp|KDM4B	-
sp|ERP29	-1.03123	/ 2.04	0.0028062	sp|ERP29	-
sp|NCOA6	1.03052	x 2.04	0.00700127	sp|NCOA6	-
sp|TAF8	1.03052	x 2.04	0.0256239	sp|TAF8	-
sp|ASPH2	1.0303	x 2.04	0.0165549	sp|ASPH2	-
UniRef90_UPI0005C3CA5F	-1.03009	/ 2.04	0.0230601	UniRef90_UPI0005C3CA5F	-
sp|AR2BP	-1.02839	/ 2.04	0.0162903	sp|AR2BP	-
UniRef90_UPI000528083F	-1.02805	/ 2.04	0.0482228	UniRef90_UPI000528083F	-
sp|TNNC2	-1.02744	/ 2.04	0.0259795	sp|TNNC2	-
sp|FARP2	1.02717	x 2.04	0.0125585	sp|FARP2	-
sp|DCLK1	-1.02678	/ 2.04	0.00197021	sp|DCLK1	-
sp|CANB	-1.02654	/ 2.04	0.00811575	sp|CANB	-
sp|ADCY5	-1.02573	/ 2.04	0.0384181	sp|ADCY5	-
sp|SO4C1	-1.02554	/ 2.04	0.0484046	sp|SO4C1	-
UniRef90_V9HX09	1.02518	x 2.04	0.0193778	UniRef90_V9HX09	-
sp|MEF2A	-1.02362	/ 2.03	0.0347967	sp|MEF2A	-
UniRef90_K1QNA7	-1.02283	/ 2.03	0.00678033	UniRef90_K1QNA7	-
UniRef90_UPI000BAF2AAC	-1.02145	/ 2.03	0.0297044	UniRef90_UPI000BAF2AAC	-
sp|PDD2L	1.02098	x 2.03	0.0194776	sp|PDD2L	-
UniRef90_A0A210Q824	-1.02096	/ 2.03	0.0059001	UniRef90_A0A210Q824	-
UniRef90_K1R9P9	-1.02049	/ 2.03	0.0292212	UniRef90_K1R9P9	-
sp|HMG13	-1.02045	/ 2.03	0.0143041	sp|HMG13	-
sp|UGGG1	-1.01982	/ 2.03	0.025563	sp|UGGG1	-
sp|TSN9	1.01902	x 2.03	0.00739511	sp|TSN9	-
sp|ANPRB	-1.01865	/ 2.03	0.0419576	sp|ANPRB	-
sp|NUP42	1.01698	x 2.02	0.022497	sp|NUP42	-
UniRef90_A0A1D1V8X6	1.01679	x 2.02	0.0343002	UniRef90_A0A1D1V8X6	-
sp|IQEC1	1.0163	x 2.02	0.00259266	sp|IQEC1	-
sp|SPTCA	-1.01613	/ 2.02	0.0427223	sp|SPTCA	-
sp|ZN507	1.01471	x 2.02	0.0161545	sp|ZN507	-
sp|IFT88	-1.01444	/ 2.02	0.03861	sp|IFT88	-
sp|SSH2	1.01275	x 2.02	0.036555	sp|SSH2	-
sp|MPC1	-1.01259	/ 2.02	0.00785231	sp|MPC1	-
sp|FTF1B	1.01236	x 2.02	0.00578298	sp|FTF1B	-
sp|S15A4	1.01141	x 2.02	0.0359511	sp|S15A4	-
sp|GPTC3	1.01121	x 2.02	0.0269456	sp|GPTC3	-
sp|SMYD4	1.011	x 2.02	0.0263177	sp|SMYD4	-
sp|CNO11	1.00956	x 2.01	0.00374458	sp|CNO11	-
UniRef90_K1PKU2	1.00897	x 2.01	0.00811575	UniRef90_K1PKU2	-
UniRef90_UPI00084AAF05	-1.00862	/ 2.01	0.0308444	UniRef90_UPI00084AAF05	-
sp|EHBP1	1.00646	x 2.01	0.0105237	sp|EHBP1	-
sp|NCBP3	1.0055	x 2.01	0.0227344	sp|NCBP3	-
sp|FOLC	1.00513	x 2.01	0.00451126	sp|FOLC	-
sp|LITD	-1.00337	/ 2	0.0255713	sp|LITD	-
sp|VPS41	1.00274	x 2	0.0217955	sp|VPS41	-
sp|ARL5B	-1.00265	/ 2	0.00840841	sp|ARL5B	-
sp|MCLN3	1.00247	x 2	0.00884141	sp|MCLN3	-
sp|ERF1	-1.00125	/ 2	0.0208376	sp|ERF1	-
sp|HSPB1	-1.00122	/ 2	0.0486708	sp|HSPB1	-
sp|IGS10	-1.0009	/ 2	0.00537882	sp|IGS10	-
sp|RPP14	0.999971	x 2	0.00340218	sp|RPP14	-
sp|ZMYM3	0.998531	x 2	0.00676225	sp|ZMYM3	-
sp|ZN510	0.997944	x 2	0.0398875	sp|ZN510	-
UniRef90_UPI0005C3A2A1	0.997781	x 2	0.0451512	UniRef90_UPI0005C3A2A1	-
UniRef90_A0A210PYC4	-0.997385	/ 2	0.0445923	UniRef90_A0A210PYC4	-
sp|RSPH9	-0.997069	/ 2	0.0420077	sp|RSPH9	-
sp|CHIN	0.996906	x 2	0.00197021	sp|CHIN	-
sp|ANM9	0.996282	x 1.99	0.0419576	sp|ANM9	-
sp|H17B6	0.995689	x 1.99	0.0179386	sp|H17B6	-
sp|RHG01	0.99537	x 1.99	0.0091616	sp|RHG01	-
UniRef90_UPI0005C3BF46	-0.995231	/ 1.99	0.016238	UniRef90_UPI0005C3BF46	-
sp|S45A3	-0.994937	/ 1.99	0.0248661	sp|S45A3	-
sp|PKRI1	0.993445	x 1.99	0.00536874	sp|PKRI1	-
sp|ACLY	-0.992891	/ 1.99	0.0238414	sp|ACLY	-
sp|NKRF	0.992152	x 1.99	0.0180684	sp|NKRF	-
sp|TMED7	-0.991636	/ 1.99	0.0153914	sp|TMED7	-
sp|PLI2B	0.991535	x 1.99	0.0197204	sp|PLI2B	-
sp|SMOX	-0.98993	/ 1.99	0.0449088	sp|SMOX	-
sp|CFAD	0.989788	x 1.99	0.003363	sp|CFAD	-
UniRef90_A0A194AM44	-0.989247	/ 1.99	0.0247707	UniRef90_A0A194AM44	-
UniRef90_K1PRA0	0.988913	x 1.98	0.0255713	UniRef90_K1PRA0	-
UniRef90_K1R2Q7	-0.988521	/ 1.98	0.0135788	UniRef90_K1R2Q7	-
sp|COLL2	-0.988203	/ 1.98	0.0337982	sp|COLL2	-
sp|P4HA1	-0.98774	/ 1.98	0.0423369	sp|P4HA1	-
sp|NC2A	0.987195	x 1.98	0.00327914	sp|NC2A	-
UniRef90_A0A210PNL4	-0.986976	/ 1.98	0.0136064	UniRef90_A0A210PNL4	-
UniRef90_UPI000BAECF00	0.986925	x 1.98	0.0352417	UniRef90_UPI000BAECF00	-
UniRef90_UPI0012DD7EB2	0.985969	x 1.98	0.027473	UniRef90_UPI0012DD7EB2	-
sp|MAOX	0.985945	x 1.98	0.032066	sp|MAOX	-
sp|EQST	-0.985724	/ 1.98	0.00533265	sp|EQST	-
sp|G6PI	0.984801	x 1.98	0.00859868	sp|G6PI	-
sp|JIP4	0.984582	x 1.98	0.0457786	sp|JIP4	-
sp|SCNNC	-0.984412	/ 1.98	0.0126691	sp|SCNNC	-
sp|TARB1	0.98414	x 1.98	0.00593575	sp|TARB1	-
UniRef90_UPI000BAEAA7A	-0.983781	/ 1.98	0.0419197	UniRef90_UPI000BAEAA7A	-
sp|WASC4	0.98331	x 1.98	0.00581526	sp|WASC4	-
UniRef90_UPI000BB04DFF	-0.983296	/ 1.98	0.0357255	UniRef90_UPI000BB04DFF	-
sp|CMTR2	0.983158	x 1.98	0.0336664	sp|CMTR2	-
sp|PKHM3	0.983152	x 1.98	0.0129129	sp|PKHM3	-
sp|S14L2	0.982773	x 1.98	0.00615778	sp|S14L2	-
sp|NEK6	-0.982665	/ 1.98	0.036424	sp|NEK6	-
sp|RND3	-0.982219	/ 1.98	0.0447941	sp|RND3	-
sp|PHLP1	-0.981824	/ 1.97	0.0201541	sp|PHLP1	-
sp|ATG16	0.981818	x 1.97	0.0133219	sp|ATG16	-
sp|ASMT3	-0.981799	/ 1.97	0.0409549	sp|ASMT3	-
sp|S22AI	-0.980736	/ 1.97	0.0184481	sp|S22AI	-
sp|SCC4	0.980558	x 1.97	0.0170121	sp|SCC4	-
sp|TGBR3	0.980458	x 1.97	0.0263177	sp|TGBR3	-
sp|PLK1	-0.980182	/ 1.97	0.0135904	sp|PLK1	-
sp|F172A	0.980173	x 1.97	0.00964675	sp|F172A	-
sp|PKHG5	-0.979259	/ 1.97	0.0230846	sp|PKHG5	-
sp|CC157	-0.97905	/ 1.97	0.0435509	sp|CC157	-
sp|PCY1B	0.978903	x 1.97	0.00972548	sp|PCY1B	-
UniRef90_UPI00035459FE	0.978102	x 1.97	0.0499025	UniRef90_UPI00035459FE	-
UniRef90_K1S139	-0.977856	/ 1.97	0.00168855	UniRef90_K1S139	-
UniRef90_UPI000BB0B44E	0.977845	x 1.97	0.00678033	UniRef90_UPI000BB0B44E	-
sp|NU107	0.977639	x 1.97	0.006028	sp|NU107	-
sp|CNPY2	-0.977328	/ 1.97	0.0301119	sp|CNPY2	-
sp|ZN221	0.977	x 1.97	0.045145	sp|ZN221	-
sp|PDZD7	-0.976985	/ 1.97	0.0486708	sp|PDZD7	-
UniRef90_UPI000BAF3449	0.976954	x 1.97	0.0372173	UniRef90_UPI000BAF3449	-
sp|RNF11	-0.976788	/ 1.97	0.0126158	sp|RNF11	-
sp|PADC1	0.976648	x 1.97	0.0362374	sp|PADC1	-
sp|LTMD1	-0.975614	/ 1.97	0.0135605	sp|LTMD1	-
sp|DNAS1	-0.97552	/ 1.97	0.0136308	sp|DNAS1	-
sp|M10L1	0.975509	x 1.97	0.00986189	sp|M10L1	-
sp|WDR59	0.975101	x 1.97	0.0347967	sp|WDR59	-
sp|PWP2A	0.974585	x 1.97	0.0174865	sp|PWP2A	-
sp|IFRD1	-0.974296	/ 1.96	0.00633452	sp|IFRD1	-
sp|SP130	0.974243	x 1.96	0.0042977	sp|SP130	-
sp|ACPM	-0.973302	/ 1.96	0.0180009	sp|ACPM	-
sp|PTBP1	0.973049	x 1.96	0.0250557	sp|PTBP1	-
sp|RN5A	-0.972419	/ 1.96	0.0369735	sp|RN5A	-
[truncated: 906 more rows]

## Sheet: (RS - SL)
Differentially expressed genes (adjusted p-value below 0.05) for modality (RS - SL)
ID	log2(fc)	fc	p	Symbol	Description
UniRef90_A0A210R3U7	-10.8125	/ 1800	0.000407501	UniRef90_A0A210R3U7	-
UniRef90_UPI0012DCDE7E	9.92576	x 973	0.000700583	UniRef90_UPI0012DCDE7E	-
UniRef90_UPI000BB0986C	9.71096	x 838	0.0103696	UniRef90_UPI000BB0986C	-
UniRef90_A0A4W3H2U0	9.41549	x 683	7.50041e-05	UniRef90_A0A4W3H2U0	-
sp|SOX15	9.05541	x 532	0.000544264	sp|SOX15	-
UniRef90_UPI000BAEFFD9	8.35178	x 327	0.00284769	UniRef90_UPI000BAEFFD9	-
UniRef90_A0A0C9R4F1	8.21676	x 298	0.0170739	UniRef90_A0A0C9R4F1	-
UniRef90_UPI000694082C	8.06795	x 268	0.0280666	UniRef90_UPI000694082C	-
sp|T23OA	7.86755	x 234	0.014539	sp|T23OA	-
sp|Y4797	7.64692	x 200	0.0277899	sp|Y4797	-
UniRef90_A0A5N3XT04	-7.60695	/ 195	0.0351081	UniRef90_A0A5N3XT04	-
sp|DUS2	7.51328	x 183	0.00976799	sp|DUS2	-
UniRef90_A0A1T2KYQ8	7.31404	x 159	0.00453807	UniRef90_A0A1T2KYQ8	-
UniRef90_UPI000853B950	-7.2722	/ 155	0.0303596	UniRef90_UPI000853B950	-
UniRef90_A0A433T0G8	-7.13871	/ 141	0.00406215	UniRef90_A0A433T0G8	-
sp|CRSPL	-7.10107	/ 137	0.00088856	sp|CRSPL	-
UniRef90_UPI000B45F8A3	7.0521	x 133	0.000230638	UniRef90_UPI000B45F8A3	-
sp|ZIC5	7.0239	x 130	0.0352762	sp|ZIC5	-
UniRef90_A0A4W3GEY7	7.0116	x 129	0.000176589	UniRef90_A0A4W3GEY7	-
UniRef90_UPI000B4585A1	6.75685	x 108	0.000116166	UniRef90_UPI000B4585A1	-
UniRef90_UPI000BAF5A52	6.71133	x 105	0.0360699	UniRef90_UPI000BAF5A52	-
UniRef90_A0A3B4EKW4	6.59058	x 96.4	0.00528036	UniRef90_A0A3B4EKW4	-
UniRef90_A0A210QBT4	6.40876	x 85	0.000679325	UniRef90_A0A210QBT4	-
UniRef90_UPI0005C36383	6.39836	x 84.4	0.0461685	UniRef90_UPI0005C36383	-
sp|CAH8	6.39061	x 83.9	0.00108997	sp|CAH8	-
UniRef90_K1PHC1	6.3412	x 81.1	0.0069686	UniRef90_K1PHC1	-
UniRef90_A0A210QE32	6.24522	x 75.9	0.0156424	UniRef90_A0A210QE32	-
sp|PI15A	-6.23251	/ 75.2	0.0303596	sp|PI15A	-
UniRef90_A0A0P8Y104	6.20813	x 73.9	0.00954358	UniRef90_A0A0P8Y104	-
UniRef90_UPI0010A771FB	6.14271	x 70.7	0.00724861	UniRef90_UPI0010A771FB	-
UniRef90_V4AXV0	6.08619	x 67.9	0.00218361	UniRef90_V4AXV0	-
UniRef90_A0A397J9F9	-6.07911	/ 67.6	0.012535	UniRef90_A0A397J9F9	-
UniRef90_UPI000BAE908A	5.95107	x 61.9	0.0484098	UniRef90_UPI000BAE908A	-
sp|YP204	5.82178	x 56.6	0.0234767	sp|YP204	-
UniRef90_A0A1S3K4X7	5.79809	x 55.6	7.65068e-05	UniRef90_A0A1S3K4X7	-
UniRef90_UPI000BB0546F	-5.78846	/ 55.3	0.0433337	UniRef90_UPI000BB0546F	-
UniRef90_UPI0005C3821F	5.76651	x 54.4	0.00163462	UniRef90_UPI0005C3821F	-
sp|C12C1	5.70562	x 52.2	0.0346205	sp|C12C1	-
UniRef90_UPI000BAFFD37	5.67449	x 51.1	0.000966584	UniRef90_UPI000BAFFD37	-
UniRef90_UPI000BAED2E7	5.59446	x 48.3	0.000536892	UniRef90_UPI000BAED2E7	-
UniRef90_UPI000BAEFBE0	5.56071	x 47.2	0.0236626	UniRef90_UPI000BAEFBE0	-
UniRef90_A0A210QBT8	5.54062	x 46.5	0.00112439	UniRef90_A0A210QBT8	-
sp|LCBK1	5.53043	x 46.2	0.022492	sp|LCBK1	-
sp|HSP71	5.49494	x 45.1	0.000666183	sp|HSP71	-
LotgiP228602	5.48777	x 44.9	0.0223901	LotgiP228602	-
UniRef90_A0A085LLY2	5.47739	x 44.6	0.0195992	UniRef90_A0A085LLY2	-
UniRef90_F1QTH1	-5.46773	/ 44.3	0.0256893	UniRef90_F1QTH1	-
sp|MMP19	5.43482	x 43.3	0.0187645	sp|MMP19	-
UniRef90_A0A3B3ZEL6	5.3588	x 41	0.00475926	UniRef90_A0A3B3ZEL6	-
sp|YD115	-5.31342	/ 39.8	0.0255667	sp|YD115	-
sp|ITA8	5.23598	x 37.7	0.0129377	sp|ITA8	-
sp|YNP1	5.20125	x 36.8	0.0190763	sp|YNP1	-
sp|SYWC	5.14191	x 35.3	0.000606573	sp|SYWC	-
UniRef90_UPI0005C3BD4B	5.14009	x 35.3	0.00569053	UniRef90_UPI0005C3BD4B	-
UniRef90_A0A3B1IGY4	5.13747	x 35.2	0.00238071	UniRef90_A0A3B1IGY4	-
sp|YHU2	5.11898	x 34.8	0.0436733	sp|YHU2	-
sp|PR1A	-5.10007	/ 34.3	0.0429833	sp|PR1A	-
UniRef90_UPI00097518E6	5.0439	x 33	0.000304354	UniRef90_UPI00097518E6	-
sp|RO21	5.04113	x 32.9	0.0217813	sp|RO21	-
UniRef90_K5W318	5.03293	x 32.7	0.0490718	UniRef90_K5W318	-
UniRef90_A0A2V2WRN8	5.0141	x 32.3	0.0289379	UniRef90_A0A2V2WRN8	-
UniRef90_G5AKR2	4.96137	x 31.2	0.000171226	UniRef90_G5AKR2	-
UniRef90_A0A194AM88	4.94509	x 30.8	0.0487187	UniRef90_A0A194AM88	-
UniRef90_A0A0J7KHL1	-4.92029	/ 30.3	0.00501755	UniRef90_A0A0J7KHL1	-
UniRef90_UPI000BAF0B75	4.87999	x 29.4	0.0394662	UniRef90_UPI000BAF0B75	-
UniRef90_A0A210QE43	4.85635	x 29	0.0435104	UniRef90_A0A210QE43	-
UniRef90_A0A4W4HIV7	-4.84794	/ 28.8	0.042049	UniRef90_A0A4W4HIV7	-
sp|CALM2	4.84628	x 28.8	0.0446573	sp|CALM2	-
UniRef90_A0A0A8ZKD9	4.84398	x 28.7	0.00925871	UniRef90_A0A0A8ZKD9	-
Sakowv30017605m	4.78382	x 27.5	0.0156633	Sakowv30017605m	-
UniRef90_J9HIY3	4.74716	x 26.9	0.0122748	UniRef90_J9HIY3	-
UniRef90_A0A3R5TPV4	4.73646	x 26.7	0.000666183	UniRef90_A0A3R5TPV4	-
UniRef90_A0A210PUJ4	4.67504	x 25.5	0.0143089	UniRef90_A0A210PUJ4	-
UniRef90_A0A210PZ67	4.6725	x 25.5	0.0194993	UniRef90_A0A210PZ67	-
UniRef90_A0A4Z2ETW3	4.66919	x 25.4	0.0234767	UniRef90_A0A4Z2ETW3	-
UniRef90_UPI00106BCC8B	-4.65517	/ 25.2	0.0469528	UniRef90_UPI00106BCC8B	-
UniRef90_T1G0I3	4.65436	x 25.2	0.00647475	UniRef90_T1G0I3	-
UniRef90_UPI000BAF6E89	-4.62568	/ 24.7	0.0370567	UniRef90_UPI000BAF6E89	-
sp|IRG1	4.62485	x 24.7	0.000732372	sp|IRG1	-
UniRef90_K1RZS5	4.60795	x 24.4	0.0328822	UniRef90_K1RZS5	-
UniRef90_UPI000BAF0FD4	4.57401	x 23.8	0.0482178	UniRef90_UPI000BAF0FD4	-
LotgiP238951	4.56718	x 23.7	0.00885697	LotgiP238951	-
UniRef90_UPI000BAED4AD	4.55798	x 23.6	0.02118	UniRef90_UPI000BAED4AD	-
UniRef90_UPI0005C3602F	4.55727	x 23.5	0.0342233	UniRef90_UPI0005C3602F	-
UniRef90_K1QIQ8	4.55631	x 23.5	0.00556123	UniRef90_K1QIQ8	-
sp|CP3AG	4.5534	x 23.5	0.0311885	sp|CP3AG	-
UniRef90_R7VH71	4.5371	x 23.2	0.0334875	UniRef90_R7VH71	-
UniRef90_A0A2C9JL64	4.52692	x 23.1	0.0105685	UniRef90_A0A2C9JL64	-
UniRef90_A0A2C9L3A9	4.50431	x 22.7	0.000608171	UniRef90_A0A2C9L3A9	-
UniRef90_K1QA16	4.48414	x 22.4	0.0310333	UniRef90_K1QA16	-
sp|CAH6	-4.47637	/ 22.3	0.00409684	sp|CAH6	-
UniRef90_A0A210PWC8	4.46024	x 22	0.0108998	UniRef90_A0A210PWC8	-
UniRef90_K1R8G3	4.45964	x 22	0.000679325	UniRef90_K1R8G3	-
sp|GDA1	4.44985	x 21.9	7.50041e-05	sp|GDA1	-
sp|HHEX	4.41522	x 21.3	4.27687e-06	sp|HHEX	-
UniRef90_G3GAE5	4.40989	x 21.3	0.0211339	UniRef90_G3GAE5	-
UniRef90_A0A091GEJ4	4.40656	x 21.2	0.0439648	UniRef90_A0A091GEJ4	-
sp|CYM1	4.38015	x 20.8	0.0336017	sp|CYM1	-
UniRef90_K1R8P9	4.37947	x 20.8	0.0129377	UniRef90_K1R8P9	-
UniRef90_K1S6U9	4.36897	x 20.7	0.0446573	UniRef90_K1S6U9	-
UniRef90_K1PAV4	-4.36075	/ 20.5	0.00802211	UniRef90_K1PAV4	-
UniRef90_UPI000BAEA409	4.32922	x 20.1	0.00711418	UniRef90_UPI000BAEA409	-
sp|MZT2B	4.31681	x 19.9	0.028039	sp|MZT2B	-
UniRef90_UPI000BAED6A8	4.31666	x 19.9	0.0279115	UniRef90_UPI000BAED6A8	-
UniRef90_UPI000BAFECC8	4.28973	x 19.6	0.000257012	UniRef90_UPI000BAFECC8	-
sp|CALL3	4.28411	x 19.5	0.0165346	sp|CALL3	-
sp|PEBB	4.27663	x 19.4	0.000817247	sp|PEBB	-
UniRef90_K1QSJ7	4.27662	x 19.4	0.0154404	UniRef90_K1QSJ7	-
UniRef90_A0A3B3H959	4.26554	x 19.2	0.0410937	UniRef90_A0A3B3H959	-
UniRef90_K1RCA8	4.26397	x 19.2	0.0418415	UniRef90_K1RCA8	-
UniRef90_A0A2T7NVU7	4.25353	x 19.1	0.0274435	UniRef90_A0A2T7NVU7	-
sp|CAPR2	4.21731	x 18.6	0.0222334	sp|CAPR2	-
UniRef90_A0A210PSB1	4.19452	x 18.3	0.042545	UniRef90_A0A210PSB1	-
sp|SCP	-4.18617	/ 18.2	0.0049282	sp|SCP	-
DERM	4.18125	x 18.1	0.00324131	DERM	-
sp|FCGBP	-4.17686	/ 18.1	0.024988	sp|FCGBP	-
UniRef90_A0A210R4D6	4.17612	x 18.1	0.0291566	UniRef90_A0A210R4D6	-
sp|GLH2	-4.16678	/ 18	0.0245455	sp|GLH2	-
sp|GNAT3	4.11259	x 17.3	0.00802211	sp|GNAT3	-
ADIR009931-PA	4.10013	x 17.1	0.0439648	ADIR009931-PA	-
UniRef90_V4CEC4	4.08813	x 17	0.00113237	UniRef90_V4CEC4	-
sp|Y2902	4.07823	x 16.9	0.00174116	sp|Y2902	-
sp|GXN	4.0745	x 16.8	0.000966584	sp|GXN	-
UniRef90_K1PSI9	4.04745	x 16.5	0.00227396	UniRef90_K1PSI9	-
sp|ITIH4	4.0425	x 16.5	0.0329101	sp|ITIH4	-
UniRef90_UPI000BAEB534	4.0393	x 16.4	0.037002	UniRef90_UPI000BAEB534	-
UniRef90_K1QBS3	4.02202	x 16.2	0.0326905	UniRef90_K1QBS3	-
UniRef90_A0A4P8H8F2	-4.00997	/ 16.1	0.0389995	UniRef90_A0A4P8H8F2	-
UniRef90_UPI000D72E592	3.99478	x 15.9	0.00762668	UniRef90_UPI000D72E592	-
UniRef90_UPI0009751627	3.9931	x 15.9	0.00285015	UniRef90_UPI0009751627	-
sp|HYDL	-3.97047	/ 15.7	0.000394884	sp|HYDL	-
UniRef90_UPI0010F43B5E	3.96835	x 15.7	0.0280666	UniRef90_UPI0010F43B5E	-
UniRef90_UPI00019245CE	3.94654	x 15.4	0.0432885	UniRef90_UPI00019245CE	-
UniRef90_UPI00097520AC	3.92719	x 15.2	0.00752399	UniRef90_UPI00097520AC	-
UniRef90_K1RBX0	-3.91579	/ 15.1	0.0452691	UniRef90_K1RBX0	-
sp|MANL	-3.91141	/ 15	0.00647731	sp|MANL	-
sp|THI4	3.89932	x 14.9	0.0389995	sp|THI4	-
UniRef90_A0A210R253	-3.89796	/ 14.9	0.0122748	UniRef90_A0A210R253	-
UniRef90_A0A1S3JJ41	3.87833	x 14.7	0.0439648	UniRef90_A0A1S3JJ41	-
UniRef90_UPI0010A439B9	3.87533	x 14.7	0.0359868	UniRef90_UPI0010A439B9	-
UniRef90_K1RVJ9	3.86047	x 14.5	7.50041e-05	UniRef90_K1RVJ9	-
sp|Y091	-3.85237	/ 14.4	0.0358743	sp|Y091	-
UniRef90_UPI000BB0222F	3.84711	x 14.4	0.0393181	UniRef90_UPI000BB0222F	-
TriadP62070	3.84341	x 14.4	0.0347444	TriadP62070	-
UniRef90_A0A4Y2A2C4	3.8416	x 14.3	0.00157155	UniRef90_A0A4Y2A2C4	-
UniRef90_UPI0012DC52C5	3.83934	x 14.3	0.015436	UniRef90_UPI0012DC52C5	-
UniRef90_A0A084W7W1	-3.82666	/ 14.2	0.00430024	UniRef90_A0A084W7W1	-
UniRef90_UPI000BAEC7B3	3.81948	x 14.1	0.0156719	UniRef90_UPI000BAEC7B3	-
UniRef90_A0A5A5TIZ3	-3.81655	/ 14.1	0.00281529	UniRef90_A0A5A5TIZ3	-
sp|TONB2	-3.80368	/ 14	0.0498925	sp|TONB2	-
sp|PEK10	-3.79584	/ 13.9	0.0271853	sp|PEK10	-
sp|Y6358	3.79484	x 13.9	0.0162	sp|Y6358	-
UniRef90_UPI0010FAB065	3.79351	x 13.9	0.0168179	UniRef90_UPI0010FAB065	-
UniRef90_UPI000BB088FD	-3.79157	/ 13.8	0.0330177	UniRef90_UPI000BB088FD	-
UniRef90_A0A061H6V4	-3.77488	/ 13.7	0.00465867	UniRef90_A0A061H6V4	-
UniRef90_A0A3L5TUL6	3.76986	x 13.6	0.0326651	UniRef90_A0A3L5TUL6	-
UniRef90_A0A5C0PWV8	3.75767	x 13.5	8.29698e-05	UniRef90_A0A5C0PWV8	-
sp|K2C3	-3.73796	/ 13.3	0.0174192	sp|K2C3	-
UniRef90_K1Q1I5	-3.73749	/ 13.3	0.0307213	UniRef90_K1Q1I5	-
UniRef90_UPI0005C36E9B	3.72394	x 13.2	0.000171226	UniRef90_UPI0005C36E9B	-
sp|GSPB	-3.70658	/ 13.1	0.0326651	sp|GSPB	-
D6RNP1_COPC7	3.69951	x 13	0.0386592	D6RNP1_COPC7	-
UniRef90_A0A210PGT1	3.66864	x 12.7	0.00968878	UniRef90_A0A210PGT1	-
sp|TM266	-3.64775	/ 12.5	0.000732372	sp|TM266	-
sp|ANTR1	-3.64668	/ 12.5	0.0289905	sp|ANTR1	-
UniRef90_UPI0005C3555C	3.6338	x 12.4	0.00421916	UniRef90_UPI0005C3555C	-
UniRef90_A0A423SFW5	-3.63164	/ 12.4	0.0228614	UniRef90_A0A423SFW5	-
sp|RQC2	3.62548	x 12.3	0.00697926	sp|RQC2	-
UniRef90_UPI00106A1A10	3.61212	x 12.2	0.00354296	UniRef90_UPI00106A1A10	-
UniRef90_UPI00077A3163	-3.60912	/ 12.2	0.033377	UniRef90_UPI00077A3163	-
UniRef90_UPI0005C3B6DA	-3.6042	/ 12.2	0.00186779	UniRef90_UPI0005C3B6DA	-
sp|HSPB2	3.59419	x 12.1	7.65068e-05	sp|HSPB2	-
EKC33743	3.59351	x 12.1	0.025013	EKC33743	-
sp|Y6504	3.56886	x 11.9	0.000666183	sp|Y6504	-
sp|PTPRJ	3.56706	x 11.9	0.000666183	sp|PTPRJ	-
UniRef90_UPI0009750B32	3.55873	x 11.8	0.00303235	UniRef90_UPI0009750B32	-
UniRef90_UPI0005C3A77B	3.5523	x 11.7	0.00287824	UniRef90_UPI0005C3A77B	-
sp|PA2BC	-3.53973	/ 11.6	0.0495508	sp|PA2BC	-
sp|DOT1	-3.53629	/ 11.6	0.0307213	sp|DOT1	-
sp|KARG	-3.52564	/ 11.5	0.00547815	sp|KARG	-
UniRef90_K1QU07	3.51704	x 11.4	2.33012e-05	UniRef90_K1QU07	-
UniRef90_UPI0005C36155	3.51132	x 11.4	0.0101081	UniRef90_UPI0005C36155	-
UniRef90_UPI00097513D9	3.5074	x 11.4	0.0341569	UniRef90_UPI00097513D9	-
VWA	3.49904	x 11.3	0.000398157	VWA	-
UniRef90_A0A498SVV9	3.49424	x 11.3	0.0232821	UniRef90_A0A498SVV9	-
UniRef90_K1QSH0	3.48825	x 11.2	0.0473233	UniRef90_K1QSH0	-
UniRef90_A0A210Q968	3.47866	x 11.1	0.042611	UniRef90_A0A210Q968	-
UniRef90_UPI0005C3BC1F	3.4776	x 11.1	0.00805265	UniRef90_UPI0005C3BC1F	-
EKC31648	3.45165	x 10.9	0.0186245	EKC31648	-
UniRef90_K1P725	-3.43623	/ 10.8	0.0365057	UniRef90_K1P725	-
SNORD14	3.43202	x 10.8	0.0203083	SNORD14	-
sp|SPIT1	-3.42385	/ 10.7	0.0210828	sp|SPIT1	-
UniRef90_UPI000B936B24	-3.41501	/ 10.7	0.0079259	UniRef90_UPI000B936B24	-
sp|ST6B1	3.40967	x 10.6	0.0282144	sp|ST6B1	-
UniRef90_UPI0009751264	3.39656	x 10.5	0.0315547	UniRef90_UPI0009751264	-
UniRef90_UPI0005C3C4D8	3.39644	x 10.5	0.00355232	UniRef90_UPI0005C3C4D8	-
sp|KCJ10	-3.37982	/ 10.4	0.0231419	sp|KCJ10	-
sp|HSP74	3.37699	x 10.4	0.00108997	sp|HSP74	-
sp|PGBD2	3.3592	x 10.3	0.0266772	sp|PGBD2	-
UniRef90_UPI000BAF40E1	3.35531	x 10.2	0.00112439	UniRef90_UPI000BAF40E1	-
UniRef90_UPI000BB096AF	3.34823	x 10.2	0.00266412	UniRef90_UPI000BB096AF	-
UniRef90_UPI0012ABC291	3.33317	x 10.1	0.000283841	UniRef90_UPI0012ABC291	-
UniRef90_A0A210PJZ4	3.32966	x 10.1	0.00652091	UniRef90_A0A210PJZ4	-
sp|NINJ1	3.32933	x 10.1	0.000984185	sp|NINJ1	-
sp|ETS2A	3.31266	x 9.94	0.0181229	sp|ETS2A	-
Sema	3.27398	x 9.67	0.0177144	Sema	-
UniRef90_A0A0Q9X3N5	3.25898	x 9.57	0.0429833	UniRef90_A0A0Q9X3N5	-
UniRef90_A0A210PZS5	3.2504	x 9.52	0.00297275	UniRef90_A0A210PZS5	-
sp|VKT	-3.24521	/ 9.48	0.0409356	sp|VKT	-
MIR162_2	3.22264	x 9.33	0.00392007	MIR162_2	-
UniRef90_UPI000BAF5271	-3.21599	/ 9.29	0.0190862	UniRef90_UPI000BAF5271	-
AMAM007648-PA	-3.21542	/ 9.29	0.0136103	AMAM007648-PA	-
sp|EXTN	-3.19544	/ 9.16	0.0330682	sp|EXTN	-
sp|YB145	-3.17934	/ 9.06	0.0245455	sp|YB145	-
STAT_int	3.16571	x 8.97	0.0196298	STAT_int	-
UniRef90_UPI0009751EE6	-3.16481	/ 8.97	0.0271226	UniRef90_UPI0009751EE6	-
sp|PG54	-3.16453	/ 8.97	0.00161059	sp|PG54	-
sp|S26A6	-3.15957	/ 8.94	0.00508166	sp|S26A6	-
UniRef90_A0A210PHP9	3.12799	x 8.74	0.0160367	UniRef90_A0A210PHP9	-
sp|GCYB2	3.12745	x 8.74	0.00327491	sp|GCYB2	-
UniRef90_UPI000BAF4658	-3.12632	/ 8.73	0.00633479	UniRef90_UPI000BAF4658	-
UniRef90_A0A2G8JGY7	3.11699	x 8.68	0.0194278	UniRef90_A0A2G8JGY7	-
BGLTMP005369-PA	3.11584	x 8.67	0.0484676	BGLTMP005369-PA	-
sp|NUPL	-3.11528	/ 8.67	0.0308508	sp|NUPL	-
UniRef90_K1R6T4	3.1083	x 8.62	0.00438944	UniRef90_K1R6T4	-
UniRef90_K1QUZ2	3.09875	x 8.57	0.00262414	UniRef90_K1QUZ2	-
UniRef90_W4Z8N2	3.08833	x 8.51	0.0291347	UniRef90_W4Z8N2	-
UniRef90_A0A5N3W2Q2	3.07189	x 8.41	0.0414204	UniRef90_A0A5N3W2Q2	-
UniRef90_A0A2B4STK3	3.06933	x 8.39	0.0144315	UniRef90_A0A2B4STK3	-
UniRef90_K1RU24	-3.06795	/ 8.39	0.0483933	UniRef90_K1RU24	-
UniRef90_A0A026WL60	-3.06012	/ 8.34	0.0175317	UniRef90_A0A026WL60	-
sp|HDHD5	3.05661	x 8.32	0.00161281	sp|HDHD5	-
UniRef90_UPI0010FC7263	-3.05506	/ 8.31	0.000394884	UniRef90_UPI0010FC7263	-
sp|VLDLR	3.0471	x 8.27	0.00246305	sp|VLDLR	-
sp|CERK1	3.04373	x 8.25	0.000619433	sp|CERK1	-
UniRef90_A0A210R6Q1	3.03645	x 8.2	0.0142655	UniRef90_A0A210R6Q1	-
UniRef90_K1PCI5	3.01393	x 8.08	0.0134588	UniRef90_K1PCI5	-
sp|GRP1	-3.01276	/ 8.07	0.0260712	sp|GRP1	-
sp|SOCS3	3.01263	x 8.07	0.000256567	sp|SOCS3	-
sp|PPR3E	3.00931	x 8.05	0.00454026	sp|PPR3E	-
UniRef90_UPI000BAFFD68	3.00544	x 8.03	0.0218186	UniRef90_UPI000BAFFD68	-
UniRef90_UPI000E45719C	-3.00441	/ 8.02	0.0440419	UniRef90_UPI000E45719C	-
UniRef90_A9V060	2.99351	x 7.96	0.00281529	UniRef90_A9V060	-
sp|EBNA1	-2.99215	/ 7.96	0.00308291	sp|EBNA1	-
sp|LEG9	2.99027	x 7.95	0.000304354	sp|LEG9	-
UniRef90_A0A0L7QSI2	2.98982	x 7.94	0.0461173	UniRef90_A0A0L7QSI2	-
UniRef90_A0A210QE74	2.97624	x 7.87	0.0102101	UniRef90_A0A210QE74	-
sp|NSR1	2.97578	x 7.87	0.0293487	sp|NSR1	-
UniRef90_UPI000947F0ED	-2.97165	/ 7.84	0.0344445	UniRef90_UPI000947F0ED	-
UniRef90_UPI000BB05BED	2.96451	x 7.81	0.00245263	UniRef90_UPI000BB05BED	-
UniRef90_UPI000BAF1F6D	2.95571	x 7.76	0.0084052	UniRef90_UPI000BAF1F6D	-
sp|PRP	-2.94727	/ 7.71	0.0375506	sp|PRP	-
UniRef90_UPI000BAFE98A	2.94264	x 7.69	0.0119567	UniRef90_UPI000BAFE98A	-
UniRef90_UPI000BAF517D	2.94231	x 7.69	0.00116356	UniRef90_UPI000BAF517D	-
sp|IAN9	2.94195	x 7.68	0.0201768	sp|IAN9	-
sp|DSPP	-2.93902	/ 7.67	0.00609514	sp|DSPP	-
UniRef90_K1S3U6	2.93541	x 7.65	0.00192136	UniRef90_K1S3U6	-
sp|NAS13	2.93464	x 7.65	0.00104679	sp|NAS13	-
nan	2.91708	x 7.55	0.00146455	nan	-
sp|CRERF	2.91515	x 7.54	0.000681712	sp|CRERF	-
sp|CPRM	-2.90149	/ 7.47	0.02605	sp|CPRM	-
UniRef90_A0A093NBH8	2.90032	x 7.47	0.0334964	UniRef90_A0A093NBH8	-
UniRef90_UPI000BAFCD31	2.89589	x 7.44	0.0135292	UniRef90_UPI000BAFCD31	-
UniRef90_K0I7H3	2.89108	x 7.42	0.0328373	UniRef90_K0I7H3	-
UniRef90_K1Q4L2	-2.88665	/ 7.4	0.0151769	UniRef90_K1Q4L2	-
UniRef90_A0A5J4NH44	-2.88651	/ 7.39	0.0127878	UniRef90_A0A5J4NH44	-
UniRef90_A0A0M9A9L2	2.88577	x 7.39	0.0296161	UniRef90_A0A0M9A9L2	-
UniRef90_UPI0005C38A24	2.88128	x 7.37	0.00228038	UniRef90_UPI0005C38A24	-
FBpp0123414	2.87859	x 7.35	0.0399841	FBpp0123414	-
sp|OTU7	2.86449	x 7.28	0.000203676	sp|OTU7	-
UniRef90_K1QMM1	2.86433	x 7.28	0.00913953	UniRef90_K1QMM1	-
sp|DNJB1	2.8483	x 7.2	0.000666183	sp|DNJB1	-
sp|SATT	2.84167	x 7.17	0.00752399	sp|SATT	-
UniRef90_V4CEL9	2.83654	x 7.14	0.0446791	UniRef90_V4CEL9	-
UniRef90_A0A3B3RDJ3	2.83213	x 7.12	0.00611459	UniRef90_A0A3B3RDJ3	-
UniRef90_UPI0005C37DDB	2.81952	x 7.06	0.000666183	UniRef90_UPI0005C37DDB	-
UniRef90_A0A2P8YHZ0	2.81573	x 7.04	0.0141135	UniRef90_A0A2P8YHZ0	-
UniRef90_UPI000BAEB03C	2.81327	x 7.03	0.00152612	UniRef90_UPI000BAEB03C	-
UniRef90_UPI00035981A4	2.80915	x 7.01	0.0306465	UniRef90_UPI00035981A4	-
sp|PLCA	2.79728	x 6.95	0.000398157	sp|PLCA	-
UniRef90_UPI000BAFCE75	2.79386	x 6.93	0.00144948	UniRef90_UPI000BAFCE75	-
zf-TAZ	2.79194	x 6.93	0.0183464	zf-TAZ	-
UniRef90_A0A1L7F0J7	-2.79187	/ 6.93	0.00508669	UniRef90_A0A1L7F0J7	-
UniRef90_K7E5V7	2.789	x 6.91	0.000203676	UniRef90_K7E5V7	-
sp|CBR3	2.78686	x 6.9	0.00113237	sp|CBR3	-
sp|LIPR2	2.77318	x 6.84	0.00308495	sp|LIPR2	-
UniRef90_K1RY80	2.76991	x 6.82	0.0383697	UniRef90_K1RY80	-
UniRef90_A0A210R3X4	2.76824	x 6.81	0.0341975	UniRef90_A0A210R3X4	-
UniRef90_UPI000B458C64	2.76739	x 6.81	0.00908307	UniRef90_UPI000B458C64	-
sp|CRBL2	2.76595	x 6.8	0.00886339	sp|CRBL2	-
sp|ENPP3	2.76023	x 6.78	0.0152112	sp|ENPP3	-
sp|MYBI	-2.75682	/ 6.76	0.0495508	sp|MYBI	-
UniRef90_A0A2T7P312	2.75323	x 6.74	0.000407501	UniRef90_A0A2T7P312	-
sp|FIBH	-2.75262	/ 6.74	0.00808198	sp|FIBH	-
sp|LHX5	2.74346	x 6.7	0.00157155	sp|LHX5	-
UniRef90_A0A210QC11	2.74171	x 6.69	0.00161398	UniRef90_A0A210QC11	-
UniRef90_UPI000BB08196	2.73521	x 6.66	0.0118065	UniRef90_UPI000BB08196	-
UniRef90_UPI000BB051FC	2.72629	x 6.62	0.0122957	UniRef90_UPI000BB051FC	-
UniRef90_A0A482XUP9	2.72076	x 6.59	0.00653732	UniRef90_A0A482XUP9	-
UniRef90_A0A210PVW9	-2.71724	/ 6.58	0.00983251	UniRef90_A0A210PVW9	-
UniRef90_UPI000B45EA21	2.71585	x 6.57	0.0301033	UniRef90_UPI000B45EA21	-
sp|DNJB5	2.71351	x 6.56	0.000536892	sp|DNJB5	-
sp|GIMA4	2.7002	x 6.5	0.00136636	sp|GIMA4	-
sp|WFDC8	2.69728	x 6.49	0.00805265	sp|WFDC8	-
sp|SPIT2	-2.68971	/ 6.45	0.000407501	sp|SPIT2	-
UniRef90_K1RFC9	2.68564	x 6.43	0.0213471	UniRef90_K1RFC9	-
sp|K1C9	-2.68215	/ 6.42	0.0100943	sp|K1C9	-
sp|IE2	2.67639	x 6.39	0.00665919	sp|IE2	-
UniRef90_UPI000BB0BEB0	2.67203	x 6.37	0.000536892	UniRef90_UPI000BB0BEB0	-
UniRef90_U6GQ26	-2.67194	/ 6.37	0.00528131	UniRef90_U6GQ26	-
UniRef90_V3ZIV2	-2.67007	/ 6.36	0.0486727	UniRef90_V3ZIV2	-
sp|GP1	-2.66995	/ 6.36	0.044368	sp|GP1	-
sp|Y9416	-2.66902	/ 6.36	0.00111292	sp|Y9416	-
UniRef90_UPI000BAF99A5	2.66072	x 6.32	0.00167953	UniRef90_UPI000BAF99A5	-
sp|DUS4	2.65961	x 6.32	0.00262414	sp|DUS4	-
sp|ASNS	2.65933	x 6.32	0.0158233	sp|ASNS	-
UniRef90_UPI000BAFF5D1	2.6582	x 6.31	0.00240708	UniRef90_UPI000BAFF5D1	-
UniRef90_UPI000BAF9655	2.65698	x 6.31	0.0144615	UniRef90_UPI000BAF9655	-
UniRef90_K1R7Y4	2.6529	x 6.29	0.000666183	UniRef90_K1R7Y4	-
UniRef90_A0A194AK81	2.65274	x 6.29	0.000666183	UniRef90_A0A194AK81	-
sp|FKB14	-2.6409	/ 6.24	0.000193456	sp|FKB14	-
UniRef90_UPI000BAEED70	2.63612	x 6.22	0.00161059	UniRef90_UPI000BAEED70	-
sp|ELK3	2.63369	x 6.21	0.00116356	sp|ELK3	-
sp|GARL3	2.63019	x 6.19	0.000407501	sp|GARL3	-
UniRef90_UPI000BAFA8EF	2.62546	x 6.17	0.0158251	UniRef90_UPI000BAFA8EF	-
UniRef90_UPI000BB0B422	-2.61906	/ 6.14	0.001001	UniRef90_UPI000BB0B422	-
sp|PTPRC	2.6187	x 6.14	0.000653421	sp|PTPRC	-
TGFb_propeptide	2.61867	x 6.14	0.0094033	TGFb_propeptide	-
UniRef90_K1Q8A7	2.61529	x 6.13	0.000203676	UniRef90_K1Q8A7	-
UniRef90_UPI000E460F1C	2.60974	x 6.1	0.00360105	UniRef90_UPI000E460F1C	-
UniRef90_K1QI76	2.60751	x 6.09	0.00366764	UniRef90_K1QI76	-
UniRef90_UPI0009752894	2.60203	x 6.07	0.00170375	UniRef90_UPI0009752894	-
sp|LRIG2	2.59307	x 6.03	0.0151884	sp|LRIG2	-
UniRef90_K1RQP2	2.58812	x 6.01	0.0011407	UniRef90_K1RQP2	-
sp|VGFR1	2.57707	x 5.97	7.50041e-05	sp|VGFR1	-
sp|SGK1	-2.56517	/ 5.92	0.00148227	sp|SGK1	-
sp|SPBP	-2.56364	/ 5.91	0.016876	sp|SPBP	-
sp|TPRXL	-2.5627	/ 5.91	0.0182449	sp|TPRXL	-
UniRef90_A0A140CZM4	2.56185	x 5.9	0.0449009	UniRef90_A0A140CZM4	-
sp|FRIM	-2.55881	/ 5.89	0.0479848	sp|FRIM	-
sp|CAH14	-2.54808	/ 5.85	0.00167554	sp|CAH14	-
UniRef90_UPI0009751B89	2.54613	x 5.84	0.0406286	UniRef90_UPI0009751B89	-
UniRef90_UPI000359ADF0	2.54385	x 5.83	0.00553288	UniRef90_UPI000359ADF0	-
UniRef90_K1QH75	-2.54279	/ 5.83	0.0132224	UniRef90_K1QH75	-
sp|PEAMT	-2.54114	/ 5.82	0.00283358	sp|PEAMT	-
UniRef90_UPI000BAE99B3	2.53637	x 5.8	0.00112439	UniRef90_UPI000BAE99B3	-
sp|RHOQ	2.5325	x 5.79	0.000116166	sp|RHOQ	-
sp|TYRO	-2.52668	/ 5.76	0.031223	sp|TYRO	-
UniRef90_UPI000BAF21FE	2.52664	x 5.76	0.0352762	UniRef90_UPI000BAF21FE	-
sp|PPARG	-2.52578	/ 5.76	0.0346205	sp|PPARG	-
UniRef90_A0A210QJ98	2.5253	x 5.76	0.0490963	UniRef90_A0A210QJ98	-
UniRef90_UPI000BAEAC6E	2.52527	x 5.76	0.0481745	UniRef90_UPI000BAEAC6E	-
sp|EST2A	-2.51484	/ 5.72	0.00784362	sp|EST2A	-
UniRef90_K1PAU1	2.51069	x 5.7	0.000176589	UniRef90_K1PAU1	-
sp|BZPQ	-2.50908	/ 5.69	0.00890593	sp|BZPQ	-
sp|RHG27	2.50898	x 5.69	0.0377774	sp|RHG27	-
sp|PXR1	-2.50297	/ 5.67	0.00463176	sp|PXR1	-
sp|Y7791	-2.50224	/ 5.67	0.0158251	sp|Y7791	-
UniRef90_UPI000BB0BB59	2.49469	x 5.64	0.00270774	UniRef90_UPI000BB0BB59	-
UniRef90_A0A183DAU6	-2.48988	/ 5.62	0.0395132	UniRef90_A0A183DAU6	-
UniRef90_UPI000BAEC6AE	2.48867	x 5.61	0.0131257	UniRef90_UPI000BAEC6AE	-
sp|DAR1	2.48237	x 5.59	0.0435104	sp|DAR1	-
sp|ZFN2B	2.48131	x 5.58	0.00742421	sp|ZFN2B	-
sp|PTH2R	2.47545	x 5.56	0.00325914	sp|PTH2R	-
UniRef90_L7MFA5	2.46926	x 5.54	0.00398924	UniRef90_L7MFA5	-
sp|SRFA	-2.46574	/ 5.52	0.00284769	sp|SRFA	-
sp|RUNX1	2.45426	x 5.48	0.0213252	sp|RUNX1	-
UniRef90_K1R4K0	2.45378	x 5.48	0.000600694	UniRef90_K1R4K0	-
sp|HRP	-2.45197	/ 5.47	0.00676465	sp|HRP	-
UniRef90_A0A210PRY6	2.44723	x 5.45	0.0100395	UniRef90_A0A210PRY6	-
UniRef90_A0A1S3JP28	2.44694	x 5.45	0.00742421	UniRef90_A0A1S3JP28	-
UniRef90_UPI000BAEBF58	2.44644	x 5.45	0.000573776	UniRef90_UPI000BAEBF58	-
sp|ATF1A	-2.43797	/ 5.42	0.0336017	sp|ATF1A	-
sp|FABP4	-2.43618	/ 5.41	0.00390089	sp|FABP4	-
sp|MP	-2.43055	/ 5.39	0.00243919	sp|MP	-
UniRef90_K1RUD6	2.42731	x 5.38	0.00262414	UniRef90_K1RUD6	-
sp|TIMP3	2.42615	x 5.37	0.00357432	sp|TIMP3	-
UniRef90_K1Q1C4	2.42591	x 5.37	0.00222343	UniRef90_K1Q1C4	-
sp|SPDEF	2.42231	x 5.36	0.00470721	sp|SPDEF	-
sp|VHS3	-2.41628	/ 5.34	0.0258501	sp|VHS3	-
UniRef90_UPI000BB0A334	-2.41456	/ 5.33	0.010155	UniRef90_UPI000BB0A334	-
UniRef90_K1RFK4	2.40947	x 5.31	0.000413968	UniRef90_K1RFK4	-
UniRef90_A0A1X7USH4	-2.39833	/ 5.27	0.00361544	UniRef90_A0A1X7USH4	-
sp|ERG	2.39602	x 5.26	0.0143822	sp|ERG	-
sp|KI3L1	-2.39543	/ 5.26	0.0221746	sp|KI3L1	-
UniRef90_A0A2V2W1R7	2.39364	x 5.25	0.0377774	UniRef90_A0A2V2W1R7	-
UniRef90_UPI000C30F1CA	2.38814	x 5.23	0.0422997	UniRef90_UPI000C30F1CA	-
UniRef90_W4Y1T6	2.38425	x 5.22	0.0291566	UniRef90_W4Y1T6	-
UniRef90_UPI000BB0953F	-2.3824	/ 5.21	0.0384602	UniRef90_UPI000BB0953F	-
sp|RAC1B	2.38051	x 5.21	0.000111856	sp|RAC1B	-
UniRef90_UPI000BB07D98	2.37132	x 5.17	0.000519665	UniRef90_UPI000BB07D98	-
sp|PTP10	2.36988	x 5.17	0.000367894	sp|PTP10	-
sp|CADN	2.36744	x 5.16	0.000394884	sp|CADN	-
sp|VGLU1	2.36498	x 5.15	0.00240708	sp|VGLU1	-
sp|EDA	-2.35947	/ 5.13	0.0266603	sp|EDA	-
sp|NPR18	2.35892	x 5.13	0.00601689	sp|NPR18	-
sp|F10AL	-2.35763	/ 5.13	0.00316963	sp|F10AL	-
UniRef90_UPI000BAE8BB3	2.35726	x 5.12	0.000407501	UniRef90_UPI000BAE8BB3	-
UniRef90_UPI0005C36FE9	2.35687	x 5.12	0.00110409	UniRef90_UPI0005C36FE9	-
UniRef90_UPI0011B83609	-2.35679	/ 5.12	0.0175269	UniRef90_UPI0011B83609	-
UniRef90_A0A3R5TM81	2.34202	x 5.07	0.01708	UniRef90_A0A3R5TM81	-
UniRef90_UPI0005C3ADE6	2.33813	x 5.06	0.00421916	UniRef90_UPI0005C3ADE6	-
sp|MIB	2.33801	x 5.06	0.031865	sp|MIB	-
UniRef90_UPI000BAF9112	2.33713	x 5.05	0.00886339	UniRef90_UPI000BAF9112	-
sp|NF60	-2.33412	/ 5.04	0.00439778	sp|NF60	-
sp|ST1D1	-2.33411	/ 5.04	0.0247141	sp|ST1D1	-
UniRef90_UPI000BAECDA1	2.33035	x 5.03	0.000262377	UniRef90_UPI000BAECDA1	-
sp|P4HA3	-2.32675	/ 5.02	0.0393667	sp|P4HA3	-
sp|PCR12	2.32542	x 5.01	0.00860187	sp|PCR12	-
sp|ACES	-2.30632	/ 4.95	0.0194993	sp|ACES	-
UniRef90_A0A210Q3B7	2.28886	x 4.89	0.00253733	UniRef90_A0A210Q3B7	-
UniRef90_K1RPE5	2.28802	x 4.88	0.00262414	UniRef90_K1RPE5	-
sp|PG26	-2.28353	/ 4.87	0.0211692	sp|PG26	-
sp|NENF	-2.28226	/ 4.86	0.0183464	sp|NENF	-
UniRef90_UPI0005C36384	2.28191	x 4.86	0.0224407	UniRef90_UPI0005C36384	-
sp|ST14	2.2778	x 4.85	0.0131437	sp|ST14	-
UniRef90_UPI0011AE4CE4	-2.27765	/ 4.85	0.00873731	UniRef90_UPI0011AE4CE4	-
Ig_2	2.27646	x 4.84	0.00113593	Ig_2	-
UniRef90_UPI0005C36F68	2.26016	x 4.79	0.0468286	UniRef90_UPI0005C36F68	-
sp|MTAA	2.25861	x 4.79	0.0154453	sp|MTAA	-
sp|MT	2.25704	x 4.78	0.0117059	sp|MT	-
UniRef90_A0A1I8B6I3	2.25114	x 4.76	0.00569053	UniRef90_A0A1I8B6I3	-
sp|PR15B	2.25034	x 4.76	0.00867683	sp|PR15B	-
sp|TRIB1	2.24669	x 4.75	0.0286329	sp|TRIB1	-
UniRef90_UPI000BB00F2E	-2.24523	/ 4.74	0.0276457	UniRef90_UPI000BB00F2E	-
sp|PARP6	2.24512	x 4.74	0.0292368	sp|PARP6	-
UniRef90_A0A3B3I6C4	2.24307	x 4.73	0.0366389	UniRef90_A0A3B3I6C4	-
sp|RGF1B	2.24176	x 4.73	0.0143822	sp|RGF1B	-
sp|KLH29	2.23565	x 4.71	0.000679325	sp|KLH29	-
Ninjurin	2.23149	x 4.7	0.0100395	Ninjurin	-
sp|HE	2.22871	x 4.69	0.00548601	sp|HE	-
sp|PAP1B	-2.22731	/ 4.68	0.0307931	sp|PAP1B	-
UniRef90_UPI0005C3AE29	2.21359	x 4.64	0.00601362	UniRef90_UPI0005C3AE29	-
sp|HOP	2.2122	x 4.63	0.00832752	sp|HOP	-
UniRef90_T1HL54	2.20929	x 4.62	0.0137174	UniRef90_T1HL54	-
ENSFALP00000009671	2.20551	x 4.61	0.027642	ENSFALP00000009671	-
sp|GIGA3	-2.20384	/ 4.61	0.00777688	sp|GIGA3	-
sp|BMP10	-2.20125	/ 4.6	0.00879306	sp|BMP10	-
sp|CAP1	2.20071	x 4.6	0.00851039	sp|CAP1	-
UniRef90_A0A2H9T3A4	-2.19735	/ 4.59	0.00282408	UniRef90_A0A2H9T3A4	-
sp|P2Y14	2.19414	x 4.58	0.00509686	sp|P2Y14	-
UniRef90_UPI000BAFE2E8	2.194	x 4.58	0.0219021	UniRef90_UPI000BAFE2E8	-
UniRef90_A0A4W5RDY4	2.18965	x 4.56	0.000828495	UniRef90_A0A4W5RDY4	-
sp|EMPA	-2.18178	/ 4.54	0.00751554	sp|EMPA	-
UniRef90_UPI000BB0C415	-2.17826	/ 4.53	0.0373793	UniRef90_UPI000BB0C415	-
UniRef90_K1QQW4	2.17497	x 4.52	0.0249275	UniRef90_K1QQW4	-
sp|BIR7A	2.17179	x 4.51	0.00110409	sp|BIR7A	-
UniRef90_UPI0005C3BD8B	2.17133	x 4.5	0.0236579	UniRef90_UPI0005C3BD8B	-
UniRef90_K1QL80	2.17132	x 4.5	0.0430843	UniRef90_K1QL80	-
UniRef90_UPI000BAFC291	2.17109	x 4.5	0.0406286	UniRef90_UPI000BAFC291	-
sp|DCMC	2.16984	x 4.5	0.000966584	sp|DCMC	-
UniRef90_A0A1Y1VK44	2.16664	x 4.49	0.00852255	UniRef90_A0A1Y1VK44	-
UniRef90_K1QU95	2.1658	x 4.49	0.0101768	UniRef90_K1QU95	-
sp|IF4A	2.16564	x 4.49	0.0476218	sp|IF4A	-
sp|YD1E	-2.16246	/ 4.48	0.0183464	sp|YD1E	-
UniRef90_A0A1J4J7H0	2.15975	x 4.47	0.00533849	UniRef90_A0A1J4J7H0	-
sp|AOX	2.15641	x 4.46	0.0187687	sp|AOX	-
UniRef90_UPI000BB075B5	-2.15446	/ 4.45	0.0384638	UniRef90_UPI000BB075B5	-
sp|CAFF	-2.15244	/ 4.45	0.0435104	sp|CAFF	-
sp|ETS4	2.14899	x 4.44	0.00146455	sp|ETS4	-
sp|SMS1	2.14651	x 4.43	0.0266773	sp|SMS1	-
UniRef90_A0A251QMD2	2.14167	x 4.41	0.0342233	UniRef90_A0A251QMD2	-
mir-598	-2.137	/ 4.4	0.0202089	mir-598	-
sp|STA5A	2.13138	x 4.38	0.000256567	sp|STA5A	-
UniRef90_UPI000BAF54BD	2.12658	x 4.37	0.000526131	UniRef90_UPI000BAF54BD	-
sp|KPRP	-2.12425	/ 4.36	0.0141533	sp|KPRP	-
UniRef90_K1PZH3	2.12075	x 4.35	0.0227855	UniRef90_K1PZH3	-
UniRef90_K1QP00	2.11813	x 4.34	0.0214059	UniRef90_K1QP00	-
sp|FSCN2	2.11436	x 4.33	0.0230224	sp|FSCN2	-
sp|LIGO1	2.11328	x 4.33	0.0144383	sp|LIGO1	-
UniRef90_V9HX09	2.11305	x 4.33	0.00146455	UniRef90_V9HX09	-
SMAR010538-PA	2.11277	x 4.33	0.0215422	SMAR010538-PA	-
sp|EST1C	2.11132	x 4.32	0.00270774	sp|EST1C	-
UniRef90_UPI000C2FCB0A	2.10219	x 4.29	0.0263473	UniRef90_UPI000C2FCB0A	-
sp|S27A1	2.10219	x 4.29	0.000193456	sp|S27A1	-
UniRef90_UPI0009752959	2.10213	x 4.29	0.0389995	UniRef90_UPI0009752959	-
sp|THTM	-2.09931	/ 4.29	0.00354296	sp|THTM	-
UniRef90_A0A0N0PAX4	2.09766	x 4.28	0.0013001	UniRef90_A0A0N0PAX4	-
sp|RL23	-2.09501	/ 4.27	0.0309694	sp|RL23	-
UniRef90_UPI000BB0313B	-2.0938	/ 4.27	0.0248978	UniRef90_UPI000BB0313B	-
UniRef90_UPI000BAEC2B1	2.09039	x 4.26	0.00724861	UniRef90_UPI000BAEC2B1	-
sp|PRRT1	2.08625	x 4.25	0.0229707	sp|PRRT1	-
sp|THYN1	-2.08519	/ 4.24	0.02605	sp|THYN1	-
sp|EAA3	2.08415	x 4.24	0.0126866	sp|EAA3	-
UniRef90_UPI000B45B73E	-2.0841	/ 4.24	0.0364989	UniRef90_UPI000B45B73E	-
UniRef90_A0A210QQG0	2.08215	x 4.23	0.0228077	UniRef90_A0A210QQG0	-
UniRef90_A0A182QPA6	-2.07875	/ 4.22	0.0102182	UniRef90_A0A182QPA6	-
sp|CO9A1	-2.07787	/ 4.22	0.0122957	sp|CO9A1	-
UniRef90_K1QDW3	2.07562	x 4.22	0.0154256	UniRef90_K1QDW3	-
UniRef90_V4CK72	-2.07248	/ 4.21	0.0363827	UniRef90_V4CK72	-
sp|LAC5	-2.07183	/ 4.2	0.0414204	sp|LAC5	-
UniRef90_K1PY88	-2.06762	/ 4.19	0.0413879	UniRef90_K1PY88	-
UniRef90_A0A210PWD2	2.06418	x 4.18	0.00721676	UniRef90_A0A210PWD2	-
sp|ITB3	2.06349	x 4.18	0.00329942	sp|ITB3	-
UniRef90_K1PMI5	-2.06213	/ 4.18	0.0406286	UniRef90_K1PMI5	-
UniRef90_K1RK09	-2.0606	/ 4.17	0.0161347	UniRef90_K1RK09	-
PMP22_Claudin	2.03384	x 4.09	0.00504254	PMP22_Claudin	-
sp|V1BR	2.03244	x 4.09	0.00270774	sp|V1BR	-
UniRef90_UPI000BAF3249	2.02426	x 4.07	0.00949639	UniRef90_UPI000BAF3249	-
sp|CY24B	2.02301	x 4.06	0.000203676	sp|CY24B	-
UniRef90_UPI0002EBB7B0	-2.02289	/ 4.06	0.0414517	UniRef90_UPI0002EBB7B0	-
UniRef90_UPI000BAE98BA	2.01859	x 4.05	0.00209422	UniRef90_UPI000BAE98BA	-
sp|NLS1B	-2.01831	/ 4.05	0.0227275	sp|NLS1B	-
UniRef90_K1QX33	2.00845	x 4.02	0.00108997	UniRef90_K1QX33	-
UniRef90_UPI0005C3C11E	2.00785	x 4.02	0.00556123	UniRef90_UPI0005C3C11E	-
sp|DOXA1	2.0076	x 4.02	0.000875245	sp|DOXA1	-
sp|BTBD1	2.00737	x 4.02	0.0415328	sp|BTBD1	-
UniRef90_UPI000BAF6DC0	2.00681	x 4.02	0.00382982	UniRef90_UPI000BAF6DC0	-
sp|ELDP2	2.00576	x 4.02	0.0334725	sp|ELDP2	-
UniRef90_UPI000F686685	2.00053	x 4	0.0251298	UniRef90_UPI000F686685	-
UniRef90_UPI000BAF8400	-1.99961	/ 4	0.0158256	UniRef90_UPI000BAF8400	-
UniRef90_K1QS04	1.99832	x 4	0.0003399	UniRef90_K1QS04	-
sp|PTN9	1.99823	x 4	0.00110409	sp|PTN9	-
sp|DHKD	-1.99781	/ 3.99	0.00470769	sp|DHKD	-
BGLTMP007397-PA	1.99455	x 3.98	0.00762668	BGLTMP007397-PA	-
UniRef90_K1Q6C5	1.99422	x 3.98	0.00406215	UniRef90_K1Q6C5	-
UniRef90_A0A3B5R512	1.99367	x 3.98	0.0405253	UniRef90_A0A3B5R512	-
UniRef90_A0A182T2A5	-1.99346	/ 3.98	0.00888692	UniRef90_A0A182T2A5	-
sp|MLE	-1.98824	/ 3.97	0.0363827	sp|MLE	-
UniRef90_UPI000BB00625	1.98812	x 3.97	0.0236998	UniRef90_UPI000BB00625	-
UniRef90_K1RCR0	1.9873	x 3.96	0.0490963	UniRef90_K1RCR0	-
sp|ZFH1	1.98489	x 3.96	0.000443364	sp|ZFH1	-
sp|DP71L	1.98402	x 3.96	0.000723757	sp|DP71L	-
UniRef90_UPI0005C3D34A	-1.98208	/ 3.95	0.0107773	UniRef90_UPI0005C3D34A	-
sp|EHF	1.97538	x 3.93	0.00112439	sp|EHF	-
sp|PHF24	1.97413	x 3.93	0.0013403	sp|PHF24	-
sp|TMTC1	-1.97399	/ 3.93	0.00724861	sp|TMTC1	-
sp|PLIN2	1.97387	x 3.93	0.011529	sp|PLIN2	-
UniRef90_UPI000BAFDA35	1.97345	x 3.93	0.0101768	UniRef90_UPI000BAFDA35	-
UniRef90_A0A210QLF1	1.97067	x 3.92	0.0129461	UniRef90_A0A210QLF1	-
UniRef90_A0A194AM26	1.969	x 3.91	0.00369427	UniRef90_A0A194AM26	-
UniRef90_A0A5C6NSP9	1.96892	x 3.91	0.0308508	UniRef90_A0A5C6NSP9	-
sp|SPD2A	1.96737	x 3.91	0.00761809	sp|SPD2A	-
UniRef90_UPI00109BC2A6	1.9668	x 3.91	0.00601689	UniRef90_UPI00109BC2A6	-
sp|RECQ1	1.96415	x 3.9	0.000798446	sp|RECQ1	-
sp|FGD1	1.96195	x 3.9	0.000857739	sp|FGD1	-
UniRef90_A0A210Q1N7	1.96111	x 3.89	0.00283358	UniRef90_A0A210Q1N7	-
UniRef90_UPI000B459C6D	-1.95887	/ 3.89	0.0426445	UniRef90_UPI000B459C6D	-
UniRef90_UPI000BAFB0F9	-1.95355	/ 3.87	0.0268558	UniRef90_UPI000BAFB0F9	-
sp|YQA3	-1.95088	/ 3.87	0.00110409	sp|YQA3	-
UniRef90_UPI000BB04696	1.95056	x 3.87	0.00177522	UniRef90_UPI000BB04696	-
UniRef90_K1QEZ3	1.9468	x 3.86	0.000666183	UniRef90_K1QEZ3	-
sp|LAT1	1.94593	x 3.85	0.0210828	sp|LAT1	-
UniRef90_A0A1Y1YYH4	1.9436	x 3.85	0.000600694	UniRef90_A0A1Y1YYH4	-
sp|NKX25	1.94162	x 3.84	0.000299365	sp|NKX25	-
sp|TYR3	-1.9391	/ 3.83	0.00887077	sp|TYR3	-
UniRef90_UPI00097515B1	1.93616	x 3.83	0.0194993	UniRef90_UPI00097515B1	-
UniRef90_K1R2N6	1.93527	x 3.82	0.0303596	UniRef90_K1R2N6	-
WSC	1.93448	x 3.82	0.00351346	WSC	-
sp|S39AA	1.93297	x 3.82	0.0203856	sp|S39AA	-
sp|VF232	1.93243	x 3.82	0.00209422	sp|VF232	-
sp|T23O	1.93097	x 3.81	0.0388762	sp|T23O	-
sp|OTU6	1.93057	x 3.81	0.00316963	sp|OTU6	-
UniRef90_A0A482YUR2	1.92672	x 3.8	0.0115887	UniRef90_A0A482YUR2	-
sp|MED12	-1.921	/ 3.79	0.00146455	sp|MED12	-
UniRef90_V4BJ08	1.92038	x 3.79	0.0222334	UniRef90_V4BJ08	-
UniRef90_UPI000C03A5E8	1.91553	x 3.77	0.0155609	UniRef90_UPI000C03A5E8	-
sp|F16P1	1.90912	x 3.76	0.0104287	sp|F16P1	-
sp|CBPP	1.90746	x 3.75	0.00259016	sp|CBPP	-
Aflo00686	-1.90743	/ 3.75	0.01335	Aflo00686	-
sp|IKBA	1.90587	x 3.75	0.0152112	sp|IKBA	-
EF-hand_7	1.90546	x 3.75	0.0331829	EF-hand_7	-
SNORD53_SNORD92	-1.90461	/ 3.74	0.0267184	SNORD53_SNORD92	-
sp|PTPRT	1.90296	x 3.74	0.000398157	sp|PTPRT	-
sp|GSTF1	-1.90265	/ 3.74	0.029663	sp|GSTF1	-
UniRef90_A0A3P9MG73	1.89781	x 3.73	0.018415	UniRef90_A0A3P9MG73	-
UniRef90_A0A210Q1K3	1.89453	x 3.72	0.0201768	UniRef90_A0A210Q1K3	-
UniRef90_UPI000B45C34C	-1.89448	/ 3.72	0.0267184	UniRef90_UPI000B45C34C	-
UniRef90_UPI000BB0A85C	1.88906	x 3.7	0.0308508	UniRef90_UPI000BB0A85C	-
sp|LDLR	1.88874	x 3.7	0.0101081	sp|LDLR	-
sp|HEPH	1.88792	x 3.7	0.00144948	sp|HEPH	-
UniRef90_UPI000B45714F	1.88743	x 3.7	0.0300595	UniRef90_UPI000B45714F	-
UniRef90_V5NCQ8	1.88683	x 3.7	0.00120883	UniRef90_V5NCQ8	-
UniRef90_K1PCG7	1.88461	x 3.69	0.0293487	UniRef90_K1PCG7	-
UniRef90_UPI000BB06679	1.87482	x 3.67	0.00202964	UniRef90_UPI000BB06679	-
sp|FABP	-1.87094	/ 3.66	0.0419295	sp|FABP	-
sp|TBF1	1.87049	x 3.66	0.0108438	sp|TBF1	-
UniRef90_UPI000BB051A2	1.86599	x 3.65	0.0330682	UniRef90_UPI000BB051A2	-
sp|OSTC2	-1.86461	/ 3.64	0.0351081	sp|OSTC2	-
UniRef90_A0A3L5TQC6	1.86383	x 3.64	0.0304981	UniRef90_A0A3L5TQC6	-
UniRef90_UPI000BAF9E1F	1.8627	x 3.64	0.00303702	UniRef90_UPI000BAF9E1F	-
UniRef90_K1QC45	1.85827	x 3.63	0.007319	UniRef90_K1QC45	-
sp|FAAH2	1.85666	x 3.62	0.00189967	sp|FAAH2	-
UniRef90_D1LX75	1.85371	x 3.61	0.0452691	UniRef90_D1LX75	-
sp|SERA	-1.85262	/ 3.61	0.000536892	sp|SERA	-
sp|NFKB1	1.85185	x 3.61	0.010864	sp|NFKB1	-
UniRef90_K1Q5A1	1.85124	x 3.61	0.0422997	UniRef90_K1Q5A1	-
UniRef90_A0A210QDI5	1.84288	x 3.59	0.00438944	UniRef90_A0A210QDI5	-
UniRef90_A0A210PN17	1.83971	x 3.58	0.0150417	UniRef90_A0A210PN17	-
UniRef90_K1QS53	-1.83896	/ 3.58	0.00579497	UniRef90_K1QS53	-
sp|SH3R3	1.83742	x 3.57	0.0329132	sp|SH3R3	-
UniRef90_K1S6P3	1.83618	x 3.57	0.0278619	UniRef90_K1S6P3	-
sp|SAHH2	-1.83498	/ 3.57	0.00281529	sp|SAHH2	-
UniRef90_A0A210R2I3	1.82959	x 3.55	0.0274745	UniRef90_A0A210R2I3	-
sp|ETHE1	-1.82141	/ 3.53	0.0117833	sp|ETHE1	-
UniRef90_UPI000BAE7E7C	1.81317	x 3.51	0.0156059	UniRef90_UPI000BAE7E7C	-
UniRef90_K1Q6J6	-1.80775	/ 3.5	0.0440103	UniRef90_K1Q6J6	-
UniRef90_UPI0005C34F0B	-1.80556	/ 3.5	0.00361544	UniRef90_UPI0005C34F0B	-
UniRef90_UPI000BAFBEB8	1.80417	x 3.49	0.0264622	UniRef90_UPI000BAFBEB8	-
sp|TNNI	-1.80395	/ 3.49	0.0248962	sp|TNNI	-
sp|YL093	1.80352	x 3.49	0.0131246	sp|YL093	-
sp|UBC12	1.80261	x 3.49	0.0438205	sp|UBC12	-
UniRef90_UPI0005C350E7	1.8023	x 3.49	0.00112439	UniRef90_UPI0005C350E7	-
sp|ITA5	1.80224	x 3.49	0.00262414	sp|ITA5	-
UniRef90_A0A210PVI1	1.80103	x 3.48	0.0422186	UniRef90_A0A210PVI1	-
UniRef90_K1RA95	-1.79796	/ 3.48	0.0316978	UniRef90_K1RA95	-
sp|DIMM	-1.7965	/ 3.47	0.0131333	sp|DIMM	-
UniRef90_K1R833	1.79469	x 3.47	0.00952092	UniRef90_K1R833	-
sp|AMPB	1.79459	x 3.47	0.0116696	sp|AMPB	-
sp|CASQ2	1.79246	x 3.46	0.00167953	sp|CASQ2	-
Mucin	1.79203	x 3.46	0.00329942	Mucin	-
UniRef90_K1RAI1	-1.78615	/ 3.45	0.0246058	UniRef90_K1RAI1	-
UniRef90_A0A0G2KIZ3	-1.78592	/ 3.45	0.0274745	UniRef90_A0A0G2KIZ3	-
7tm_1	1.78339	x 3.44	0.0385109	7tm_1	-
UniRef90_K1PWE2	1.77982	x 3.43	0.000858651	UniRef90_K1PWE2	-
sp|NATT2	-1.77455	/ 3.42	0.0322667	sp|NATT2	-
UniRef90_UPI000BAECF00	1.77355	x 3.42	0.00533849	UniRef90_UPI000BAECF00	-
sp|FSCN1	1.77311	x 3.42	0.0042457	sp|FSCN1	-
UniRef90_K1PNG9	1.77304	x 3.42	0.00336883	UniRef90_K1PNG9	-
sp|ITB1A	-1.77084	/ 3.41	0.0247141	sp|ITB1A	-
UniRef90_UPI000BAF9F08	1.76965	x 3.41	0.01311	UniRef90_UPI000BAF9F08	-
sp|GCY13	1.76275	x 3.39	0.0351804	sp|GCY13	-
UniRef90_A0A3M6URD5	1.76185	x 3.39	0.0037895	UniRef90_A0A3M6URD5	-
sp|RIBX	1.7574	x 3.38	0.00513636	sp|RIBX	-
mir-576	1.7568	x 3.38	0.0264622	mir-576	-
sp|AUTS2	1.75565	x 3.38	0.000290481	sp|AUTS2	-
sp|BIR7B	1.75426	x 3.37	0.0348929	sp|BIR7B	-
UniRef90_A0A210Q4V5	1.75292	x 3.37	0.00302238	UniRef90_A0A210Q4V5	-
sp|PK3CD	1.75291	x 3.37	0.00179239	sp|PK3CD	-
sp|MACD2	1.75193	x 3.37	0.00108997	sp|MACD2	-
sp|TRIB2	1.75102	x 3.37	0.0152112	sp|TRIB2	-
sp|IFI44	1.74981	x 3.36	0.0236605	sp|IFI44	-
UniRef90_A0A3B4E5U7	1.74931	x 3.36	0.0490995	UniRef90_A0A3B4E5U7	-
sp|GRDN	-1.74894	/ 3.36	0.042049	sp|GRDN	-
sp|HYAL	1.74725	x 3.36	0.010155	sp|HYAL	-
UniRef90_J3MXK8	-1.74554	/ 3.35	0.00825336	UniRef90_J3MXK8	-
UniRef90_K1Q3Z2	1.73992	x 3.34	0.00332068	UniRef90_K1Q3Z2	-
sp|SRL1	1.73935	x 3.34	0.0190501	sp|SRL1	-
UniRef90_UPI000BB02D5B	-1.73876	/ 3.34	0.0289379	UniRef90_UPI000BB02D5B	-
sp|AT2A2	-1.73868	/ 3.34	0.0167532	sp|AT2A2	-
UniRef90_K1QRY9	1.73856	x 3.34	0.000176589	UniRef90_K1QRY9	-
sp|PAXI1	-1.73443	/ 3.33	0.00687714	sp|PAXI1	-
UniRef90_UPI00097532A5	-1.73022	/ 3.32	0.0142655	UniRef90_UPI00097532A5	-
UniRef90_UPI000BAFD61E	1.72611	x 3.31	0.0156424	UniRef90_UPI000BAFD61E	-
UniRef90_UPI000B8FFC20	1.72432	x 3.3	0.0485401	UniRef90_UPI000B8FFC20	-
sp|CPSF6	-1.7239	/ 3.3	0.029663	sp|CPSF6	-
sp|STS	-1.72356	/ 3.3	0.0381736	sp|STS	-
DNA_pol_A_exo1	1.72014	x 3.29	0.0155609	DNA_pol_A_exo1	-
UniRef90_UPI000BAEAA6D	-1.71983	/ 3.29	0.0263119	UniRef90_UPI000BAEAA6D	-
UniRef90_K1QRE5	1.71919	x 3.29	0.00242016	UniRef90_K1QRE5	-
UniRef90_UPI000BAF4FF2	1.71721	x 3.29	0.0037895	UniRef90_UPI000BAF4FF2	-
UniRef90_M3B923	-1.71395	/ 3.28	0.0218186	UniRef90_M3B923	-
UniRef90_K1REW9	1.71303	x 3.28	0.0164585	UniRef90_K1REW9	-
UniRef90_K1QMA6	-1.71161	/ 3.28	0.0205641	UniRef90_K1QMA6	-
UniRef90_UPI000BAF0DA0	-1.71042	/ 3.27	0.00341669	UniRef90_UPI000BAF0DA0	-
UniRef90_K1PIT3	1.70419	x 3.26	0.00569053	UniRef90_K1PIT3	-
sp|MED25	1.70367	x 3.26	0.000666183	sp|MED25	-
UniRef90_K1QJH7	1.7024	x 3.25	0.000817247	UniRef90_K1QJH7	-
ENSGACP00000025046	1.7015	x 3.25	0.00968878	ENSGACP00000025046	-
sp|GSXL2	-1.6976	/ 3.24	0.0367603	sp|GSXL2	-
UniRef90_UPI00097520BA	1.69393	x 3.24	0.0217552	UniRef90_UPI00097520BA	-
UniRef90_UPI0005C3C5B0	1.69123	x 3.23	0.0469492	UniRef90_UPI0005C3C5B0	-
UniRef90_UPI000BAEEE0B	1.69085	x 3.23	0.000600694	UniRef90_UPI000BAEEE0B	-
sp|CO4A2	-1.68947	/ 3.23	0.00497887	sp|CO4A2	-
sp|CBP	1.68815	x 3.22	0.0205641	sp|CBP	-
ENSXETP00000051463	-1.68533	/ 3.22	0.0327208	ENSXETP00000051463	-
sp|IRF2	1.67632	x 3.2	0.0449552	sp|IRF2	-
sp|CEBPB	1.66991	x 3.18	0.0461364	sp|CEBPB	-
UniRef90_H2YNR2	1.6697	x 3.18	0.0183464	UniRef90_H2YNR2	-
sp|COLL5	-1.66829	/ 3.18	0.00872613	sp|COLL5	-
UniRef90_UPI000BAF4524	1.66755	x 3.18	0.0207754	UniRef90_UPI000BAF4524	-
sp|ZPT72	-1.66614	/ 3.17	0.00044221	sp|ZPT72	-
UniRef90_UPI000BB03AD4	1.66589	x 3.17	0.0114784	UniRef90_UPI000BB03AD4	-
sp|TNIP3	1.66369	x 3.17	0.0139147	sp|TNIP3	-
sp|DAF36	1.66179	x 3.16	0.0268649	sp|DAF36	-
sp|FTCD	-1.65979	/ 3.16	0.00448259	sp|FTCD	-
sp|TNKS	1.65828	x 3.16	0.0250009	sp|TNKS	-
sp|KCNJ6	-1.65669	/ 3.15	0.00750639	sp|KCNJ6	-
sp|SFXN2	-1.65579	/ 3.15	0.0012711	sp|SFXN2	-
sp|Y2550	-1.65355	/ 3.15	0.00608682	sp|Y2550	-
sp|HEPHL	1.65244	x 3.14	0.0056631	sp|HEPHL	-
sp|CACT	1.65172	x 3.14	0.000366651	sp|CACT	-
sp|FKBP2	-1.65004	/ 3.14	0.0044634	sp|FKBP2	-
UniRef90_UPI000BAF3449	1.64907	x 3.14	0.00752399	UniRef90_UPI000BAF3449	-
UniRef90_A0A210PRY9	-1.64792	/ 3.13	0.0310189	UniRef90_A0A210PRY9	-
UniRef90_UPI0005AD16E7	1.64785	x 3.13	0.0455443	UniRef90_UPI0005AD16E7	-
UniRef90_UPI0009751B71	-1.64524	/ 3.13	0.0311468	UniRef90_UPI0009751B71	-
sp|SPHKA	1.64337	x 3.12	0.0227855	sp|SPHKA	-
sp|PITC1	1.64242	x 3.12	0.000203676	sp|PITC1	-
UniRef90_UPI0005C38F2D	1.64133	x 3.12	0.00209422	UniRef90_UPI0005C38F2D	-
UniRef90_K1RKB8	1.63851	x 3.11	0.001001	UniRef90_K1RKB8	-
sp|RNF8B	1.63764	x 3.11	0.00575293	sp|RNF8B	-
UniRef90_UPI00071CFA4B	-1.63704	/ 3.11	0.0170739	UniRef90_UPI00071CFA4B	-
sp|RHG44	1.6365	x 3.11	0.00954358	sp|RHG44	-
sp|ALBU	1.63449	x 3.1	0.0034737	sp|ALBU	-
WWE	1.63414	x 3.1	0.00171939	WWE	-
sp|UNC22	-1.63373	/ 3.1	0.00262414	sp|UNC22	-
Lectin_C	1.63371	x 3.1	0.00954358	Lectin_C	-
sp|UPP1	1.63364	x 3.1	0.0175101	sp|UPP1	-
sp|G3P	-1.63249	/ 3.1	0.00731445	sp|G3P	-
UniRef90_K1Q6I7	-1.6314	/ 3.1	0.00495088	UniRef90_K1Q6I7	-
UniRef90_UPI0005C3C624	-1.62991	/ 3.09	0.0205113	UniRef90_UPI0005C3C624	-
UniRef90_UPI000BB00882	-1.62976	/ 3.09	0.0155016	UniRef90_UPI000BB00882	-
UniRef90_K1Q1S1	1.62959	x 3.09	0.0243828	UniRef90_K1Q1S1	-
sp|MET	1.62829	x 3.09	0.000413968	sp|MET	-
UniRef90_A0A3M0LCB0	-1.62515	/ 3.08	0.0261414	UniRef90_A0A3M0LCB0	-
UniRef90_K1QJY9	1.62302	x 3.08	0.00281529	UniRef90_K1QJY9	-
sp|SMCO4	-1.6219	/ 3.08	0.0485258	sp|SMCO4	-
UniRef90_A0A210R169	1.62128	x 3.08	0.0109211	UniRef90_A0A210R169	-
UniRef90_A0A210QR68	1.62056	x 3.07	0.0107529	UniRef90_A0A210QR68	-
UniRef90_UPI0005C34F1D	-1.62049	/ 3.07	0.0132629	UniRef90_UPI0005C34F1D	-
sp|B4	1.6157	x 3.06	0.0484983	sp|B4	-
UniRef90_A0A210QKR1	1.61498	x 3.06	0.00155338	UniRef90_A0A210QKR1	-
sp|MIB2	1.61411	x 3.06	0.00285111	sp|MIB2	-
sp|RHG06	-1.61229	/ 3.06	0.0307213	sp|RHG06	-
UniRef90_UPI000BAE786D	1.61078	x 3.05	0.0197049	UniRef90_UPI000BAE786D	-
sp|VWA7	1.60649	x 3.05	0.00528036	sp|VWA7	-
sp|ANR65	1.60645	x 3.05	0.0135292	sp|ANR65	-
UniRef90_UPI0005C3A234	1.60586	x 3.04	0.00157876	UniRef90_UPI0005C3A234	-
UniRef90_UPI000BB06B7A	1.60492	x 3.04	0.00979999	UniRef90_UPI000BB06B7A	-
sp|M2OM	-1.60323	/ 3.04	0.00108997	sp|M2OM	-
UniRef90_UPI000BAEF424	1.60178	x 3.04	0.00161059	UniRef90_UPI000BAEF424	-
UniRef90_K1PKK4	-1.60141	/ 3.03	0.0344926	UniRef90_K1PKK4	-
UniRef90_A0A195FSU4	1.59984	x 3.03	0.0334725	UniRef90_A0A195FSU4	-
sp|SHD	1.5991	x 3.03	0.000407501	sp|SHD	-
UniRef90_A0A0L8HMN6	-1.59908	/ 3.03	0.038032	UniRef90_A0A0L8HMN6	-
sp|GCY35	1.59718	x 3.03	0.0104067	sp|GCY35	-
UniRef90_UPI000BAEDE50	-1.59642	/ 3.02	0.0102836	UniRef90_UPI000BAEDE50	-
sp|TAGL	-1.59611	/ 3.02	0.0425752	sp|TAGL	-
UniRef90_A0A210PUH1	-1.59119	/ 3.01	0.00103636	UniRef90_A0A210PUH1	-
sp|APLP	1.59091	x 3.01	0.00779613	sp|APLP	-
UniRef90_K1Q5G2	1.58984	x 3.01	0.0095633	UniRef90_K1Q5G2	-
sp|AB1IP	1.58969	x 3.01	0.00421445	sp|AB1IP	-
UniRef90_K1QBB7	1.58751	x 3.01	0.00364581	UniRef90_K1QBB7	-
sp|LDB3	-1.58516	/ 3	0.0197775	sp|LDB3	-
UniRef90_A0A210PHH1	1.58333	x 3	0.00161281	UniRef90_A0A210PHH1	-
sp|TRAF3	1.58309	x 3	0.00815675	sp|TRAF3	-
sp|MMP24	1.58207	x 2.99	0.0351704	sp|MMP24	-
sp|ANKK1	1.5801	x 2.99	0.0181122	sp|ANKK1	-
sp|DNJA1	1.57938	x 2.99	0.014539	sp|DNJA1	-
UniRef90_L0ER88	-1.57351	/ 2.98	0.0457705	UniRef90_L0ER88	-
UniRef90_UPI0009751B38	-1.57299	/ 2.98	0.00840105	UniRef90_UPI0009751B38	-
sp|OCRL	1.57091	x 2.97	0.00198599	sp|OCRL	-
sp|SEPT6	1.56949	x 2.97	0.00854636	sp|SEPT6	-
sp|SBP2L	1.56942	x 2.97	0.00076361	sp|SBP2L	-
sp|TNKS1	1.56838	x 2.97	0.0250188	sp|TNKS1	-
sp|MYLIP	1.56814	x 2.97	0.00611459	sp|MYLIP	-
sp|HAP2	1.56525	x 2.96	0.00297275	sp|HAP2	-
sp|GASR	1.56468	x 2.96	0.00323015	sp|GASR	-
sp|BTKL	1.56396	x 2.96	0.000413968	sp|BTKL	-
sp|AMDA	1.56267	x 2.95	0.00108997	sp|AMDA	-
UniRef90_K1QGW9	1.5615	x 2.95	0.00840105	UniRef90_K1QGW9	-
sp|MYO3A	-1.55876	/ 2.95	0.0112351	sp|MYO3A	-
sp|TKTL2	1.55786	x 2.94	0.00392007	sp|TKTL2	-
sp|TKFC	-1.55764	/ 2.94	0.0181122	sp|TKFC	-
UniRef90_K1QBU9	1.55614	x 2.94	0.00228038	UniRef90_K1QBU9	-
sp|PI2R	1.55563	x 2.94	0.0348378	sp|PI2R	-
TIR_2	1.55365	x 2.94	0.0369538	TIR_2	-
UniRef90_K1QFI3	-1.55292	/ 2.93	0.0292368	UniRef90_K1QFI3	-
sp|PA24A	1.55007	x 2.93	0.00103741	sp|PA24A	-
sp|DCXR	-1.54715	/ 2.92	0.0122957	sp|DCXR	-
sp|SUOX	-1.54611	/ 2.92	0.00556123	sp|SUOX	-
sp|TMTC2	-1.54533	/ 2.92	0.00431876	sp|TMTC2	-
UniRef90_A0A210PYW9	-1.54408	/ 2.92	0.00288681	UniRef90_A0A210PYW9	-
sp|ITSN1	1.53902	x 2.91	0.00351744	sp|ITSN1	-
sp|SHIP2	1.5387	x 2.91	0.00743898	sp|SHIP2	-
sp|RAB30	1.53763	x 2.9	0.000732372	sp|RAB30	-
sp|PEAR1	1.5364	x 2.9	0.0210828	sp|PEAR1	-
sp|ELF5	1.53493	x 2.9	0.0197741	sp|ELF5	-
UniRef90_UPI0005C39888	1.53415	x 2.9	0.000304354	UniRef90_UPI0005C39888	-
UniRef90_A0A162CSN9	1.53302	x 2.89	0.0429833	UniRef90_A0A162CSN9	-
sp|ST1C4	-1.53144	/ 2.89	0.0167627	sp|ST1C4	-
UniRef90_K1P7M5	-1.53113	/ 2.89	0.00569053	UniRef90_K1P7M5	-
UniRef90_UPI000BB060B6	1.531	x 2.89	0.020171	UniRef90_UPI000BB060B6	-
sp|BDH2	-1.52974	/ 2.89	0.00553288	sp|BDH2	-
sp|ITB1	1.5278	x 2.88	0.000700583	sp|ITB1	-
UniRef90_K1PJD8	1.52689	x 2.88	0.0487187	UniRef90_K1PJD8	-
sp|WASL	1.52678	x 2.88	0.00103636	sp|WASL	-
sp|SMAG2	1.52613	x 2.88	0.00406215	sp|SMAG2	-
UniRef90_UPI000BB0506B	1.52595	x 2.88	0.0179323	UniRef90_UPI000BB0506B	-
sp|ST7R	-1.52433	/ 2.88	0.0272496	sp|ST7R	-
sp|CPNA1	1.52337	x 2.87	0.00483794	sp|CPNA1	-
UniRef90_K1RF12	1.5232	x 2.87	0.00112439	UniRef90_K1RF12	-
sp|SC5A3	-1.52317	/ 2.87	0.0134801	sp|SC5A3	-
sp|LMAN1	-1.52297	/ 2.87	0.00228038	sp|LMAN1	-
UniRef90_K1PHI0	1.51036	x 2.85	0.00323015	UniRef90_K1PHI0	-
sp|SOCS7	1.51017	x 2.85	0.00174344	sp|SOCS7	-
sp|NEUL1	1.50832	x 2.84	0.043568	sp|NEUL1	-
sp|YH5D	-1.50782	/ 2.84	0.0370813	sp|YH5D	-
sp|ASPH	-1.50708	/ 2.84	0.00103636	sp|ASPH	-
UniRef90_A0A210R3Z8	1.50706	x 2.84	0.0172574	UniRef90_A0A210R3Z8	-
sp|MEIS2	-1.50622	/ 2.84	0.0212309	sp|MEIS2	-
sp|SFXN5	-1.50422	/ 2.84	0.00400707	sp|SFXN5	-
UniRef90_UPI000BAF9AD0	-1.50416	/ 2.84	0.0231419	UniRef90_UPI000BAF9AD0	-
UniRef90_UPI000BAE953A	1.50271	x 2.83	0.00184964	UniRef90_UPI000BAE953A	-
sp|AGRL4	1.5014	x 2.83	0.018642	sp|AGRL4	-
UniRef90_A0A2I0AMU8	1.50027	x 2.83	0.0455253	UniRef90_A0A2I0AMU8	-
UniRef90_UPI0005C3B738	-1.4984	/ 2.83	0.0446573	UniRef90_UPI0005C3B738	-
UniRef90_K1S490	1.49733	x 2.82	0.00772372	UniRef90_K1S490	-
sp|PTPRA	1.49699	x 2.82	0.0389995	sp|PTPRA	-
sp|ELP4	1.49697	x 2.82	0.0100395	sp|ELP4	-
UniRef90_UPI000334101D	1.49511	x 2.82	0.042545	UniRef90_UPI000334101D	-
sp|TES	1.49139	x 2.81	0.0358286	sp|TES	-
UniRef90_UPI000BAF4ABC	1.4906	x 2.81	0.0190763	UniRef90_UPI000BAF4ABC	-
sp|AWA1	1.49047	x 2.81	0.00952092	sp|AWA1	-
sp|NPFF2	1.49025	x 2.81	0.000984185	sp|NPFF2	-
sp|P2RX7	1.48971	x 2.81	0.0368088	sp|P2RX7	-
sp|SHCAF	1.4889	x 2.81	0.0264007	sp|SHCAF	-
UniRef90_UPI000BAFDF18	1.48802	x 2.81	0.0256932	UniRef90_UPI000BAFDF18	-
UniRef90_UPI0005C36765	-1.4846	/ 2.8	0.0292368	UniRef90_UPI0005C36765	-
sp|ERGI1	-1.48434	/ 2.8	0.0285406	sp|ERGI1	-
UniRef90_C3YJX3	-1.4842	/ 2.8	0.00465867	UniRef90_C3YJX3	-
UniRef90_UPI000BAF9BF4	1.4825	x 2.79	0.00660237	UniRef90_UPI000BAF9BF4	-
sp|NALD2	-1.48005	/ 2.79	0.00110409	sp|NALD2	-
sp|GPAT1	1.47775	x 2.79	0.00779613	sp|GPAT1	-
UniRef90_UPI0005C3D1E3	1.47716	x 2.78	0.040109	UniRef90_UPI0005C3D1E3	-
sp|FZD5	-1.47704	/ 2.78	0.0170726	sp|FZD5	-
UniRef90_UPI000BAFC5F6	-1.4759	/ 2.78	0.0308508	UniRef90_UPI000BAFC5F6	-
UniRef90_A0A210PRZ2	-1.47362	/ 2.78	0.0143294	UniRef90_A0A210PRZ2	-
sp|CY24A	1.47108	x 2.77	0.00270774	sp|CY24A	-
UniRef90_UPI000B45C073	-1.46816	/ 2.77	0.0309596	UniRef90_UPI000B45C073	-
UniRef90_UPI000C1433E4	1.46811	x 2.77	0.00234934	UniRef90_UPI000C1433E4	-
sp|XP32	1.46808	x 2.77	0.0217813	sp|XP32	-
sp|FYN	1.46774	x 2.77	0.00110409	sp|FYN	-
sp|SCTR	1.46709	x 2.76	0.00840105	sp|SCTR	-
sp|NIT2	-1.46553	/ 2.76	0.016902	sp|NIT2	-
sp|G6PD	1.4646	x 2.76	0.00076361	sp|G6PD	-
UniRef90_UPI000BAFCEDF	-1.46356	/ 2.76	0.0262641	UniRef90_UPI000BAFCEDF	-
sp|SMTL1	-1.46262	/ 2.76	0.0201768	sp|SMTL1	-
sp|BIRC7	1.46199	x 2.75	0.0049282	sp|BIRC7	-
sp|MPP8	1.46037	x 2.75	0.0212455	sp|MPP8	-
sp|MYBX	1.45881	x 2.75	0.0430575	sp|MYBX	-
sp|RASM	1.45507	x 2.74	0.0331097	sp|RASM	-
sp|NUDT5	1.45378	x 2.74	0.0344744	sp|NUDT5	-
sp|MOB3B	1.4528	x 2.74	0.000494984	sp|MOB3B	-
UniRef90_UPI00097519A6	1.45196	x 2.74	0.0096272	UniRef90_UPI00097519A6	-
EKC28781	1.45191	x 2.74	0.00528131	EKC28781	-
UniRef90_K1QC56	-1.45173	/ 2.74	0.0213252	UniRef90_K1QC56	-
sp|RHG24	1.4493	x 2.73	0.00112439	sp|RHG24	-
sp|GLPK	-1.44879	/ 2.73	0.0454097	sp|GLPK	-
UniRef90_A0A5E4N0F0	-1.44867	/ 2.73	0.0374706	UniRef90_A0A5E4N0F0	-
sp|ABR	1.4477	x 2.73	0.000366651	sp|ABR	-
UniRef90_UPI000B45BA71	-1.44744	/ 2.73	0.0495655	UniRef90_UPI000B45BA71	-
SSU_rRNA_eukarya	-1.44646	/ 2.73	0.00412048	SSU_rRNA_eukarya	-
sp|DOCK1	1.44627	x 2.73	0.00259222	sp|DOCK1	-
UniRef90_UPI0005C3B79A	1.44574	x 2.72	0.00579497	UniRef90_UPI0005C3B79A	-
sp|S2538	1.44468	x 2.72	0.0116393	sp|S2538	-
sp|DHI1L	1.44376	x 2.72	0.0069686	sp|DHI1L	-
sp|HELT	-1.44362	/ 2.72	0.0152348	sp|HELT	-
sp|S27A6	1.44268	x 2.72	0.00174344	sp|S27A6	-
UniRef90_F0VFZ9	1.44065	x 2.71	0.0480131	UniRef90_F0VFZ9	-
sp|IFEA	-1.4354	/ 2.7	0.0172574	sp|IFEA	-
sp|RN225	1.43458	x 2.7	0.0256782	sp|RN225	-
sp|AIF1	1.43448	x 2.7	0.00297275	sp|AIF1	-
sp|JAG1B	1.43209	x 2.7	0.027029	sp|JAG1B	-
UniRef90_A0A4W3GN15	-1.43161	/ 2.7	0.0100395	UniRef90_A0A4W3GN15	-
sp|DTX3L	1.43155	x 2.7	0.00245702	sp|DTX3L	-
sp|COLL2	-1.43073	/ 2.7	0.00734067	sp|COLL2	-
sp|ANGL1	-1.42935	/ 2.69	0.0179151	sp|ANGL1	-
UniRef90_UPI000BAF2530	-1.4272	/ 2.69	0.0115214	UniRef90_UPI000BAF2530	-
UniRef90_UPI000BB08359	1.42612	x 2.69	0.0152112	UniRef90_UPI000BB08359	-
sp|HS12B	1.42409	x 2.68	0.0250009	sp|HS12B	-
UniRef90_A0A210QJ77	-1.42387	/ 2.68	0.00380283	UniRef90_A0A210QJ77	-
sp|DAB2P	1.42282	x 2.68	0.00245707	sp|DAB2P	-
UniRef90_A0A210QPE6	1.42258	x 2.68	0.00175267	UniRef90_A0A210QPE6	-
UniRef90_A0A2B4SAM3	1.42252	x 2.68	0.0058507	UniRef90_A0A2B4SAM3	-
sp|PLSP	-1.42111	/ 2.68	0.0203083	sp|PLSP	-
UniRef90_UPI000BAFC5DB	1.4211	x 2.68	0.0146291	UniRef90_UPI000BAFC5DB	-
UniRef90_UPI00097515B2	1.42021	x 2.68	0.0155016	UniRef90_UPI00097515B2	-
sp|RPGF2	1.4172	x 2.67	0.00242743	sp|RPGF2	-
UniRef90_K1QT34	1.41417	x 2.67	0.0483933	UniRef90_K1QT34	-
sp|DESI2	1.41311	x 2.66	0.0208827	sp|DESI2	-
sp|PPE	-1.41043	/ 2.66	0.0471671	sp|PPE	-
UniRef90_UPI000BAE7474	1.40981	x 2.66	0.0152112	UniRef90_UPI000BAE7474	-
UniRef90_UPI000BB027F1	1.40872	x 2.66	0.00765849	UniRef90_UPI000BB027F1	-
sp|TRM61	1.40843	x 2.65	0.021738	sp|TRM61	-
EKC21299	1.40738	x 2.65	0.0344405	EKC21299	-
sp|RPC5	1.40646	x 2.65	0.0146271	sp|RPC5	-
Death	1.40601	x 2.65	0.0103788	Death	-
UniRef90_UPI0005C3AA49	-1.40541	/ 2.65	0.0164596	UniRef90_UPI0005C3AA49	-
UniRef90_UPI000B458CBA	1.40534	x 2.65	0.0202155	UniRef90_UPI000B458CBA	-
sp|HTK16	1.40518	x 2.65	0.00144373	sp|HTK16	-
sp|UBP24	1.40481	x 2.65	0.0079259	sp|UBP24	-
sp|HNF4A	1.40301	x 2.64	0.00354296	sp|HNF4A	-
sp|SCAM3	-1.39974	/ 2.64	0.0320986	sp|SCAM3	-
UniRef90_UPI0009752504	-1.39887	/ 2.64	0.0385406	UniRef90_UPI0009752504	-
UniRef90_A0A210QXA1	-1.39853	/ 2.64	0.0466255	UniRef90_A0A210QXA1	-
sp|VNN1	1.39797	x 2.64	0.0486375	sp|VNN1	-
sp|LIPG	1.39673	x 2.63	0.0104965	sp|LIPG	-
UniRef90_C0H7X2	1.3936	x 2.63	0.0284003	UniRef90_C0H7X2	-
sp|PLD3	1.38734	x 2.62	0.00301605	sp|PLD3	-
sp|NARPB	-1.38724	/ 2.62	0.0439648	sp|NARPB	-
sp|ERP29	-1.3857	/ 2.61	0.000723962	sp|ERP29	-
sp|OSR1	1.38564	x 2.61	0.00880803	sp|OSR1	-
sp|VGLU3	1.38268	x 2.61	0.0280666	sp|VGLU3	-
sp|LRR4	-1.38226	/ 2.61	0.0482868	sp|LRR4	-
UniRef90_A0A210PYC4	-1.38098	/ 2.6	0.0152112	UniRef90_A0A210PYC4	-
sp|CES2	1.38069	x 2.6	0.0241349	sp|CES2	-
UniRef90_UPI00097510CD	1.38012	x 2.6	0.0394571	UniRef90_UPI00097510CD	-
sp|GRP3	1.3796	x 2.6	0.00122355	sp|GRP3	-
sp|MAL1	1.37768	x 2.6	0.0360699	sp|MAL1	-
sp|KEAP1	-1.37739	/ 2.6	0.0243799	sp|KEAP1	-
sp|UBP11	1.37718	x 2.6	0.000413968	sp|UBP11	-
sp|IP6K3	1.37716	x 2.6	0.00453502	sp|IP6K3	-
sp|CALRL	1.37661	x 2.6	0.0013403	sp|CALRL	-
sp|UDB33	-1.37278	/ 2.59	0.0143089	sp|UDB33	-
sp|RG190	1.3722	x 2.59	0.000619433	sp|RG190	-
UniRef90_UPI0005C3AD6E	1.36968	x 2.58	0.00593185	UniRef90_UPI0005C3AD6E	-
UniRef90_UPI0005C38190	-1.36954	/ 2.58	0.0382934	UniRef90_UPI0005C38190	-
sp|PLXB2	1.36733	x 2.58	0.0245455	sp|PLXB2	-
UniRef90_UPI0009751B80	1.36731	x 2.58	0.042049	UniRef90_UPI0009751B80	-
sp|CDC42	1.36382	x 2.57	0.00103636	sp|CDC42	-
UniRef90_UPI000BB0C422	1.36365	x 2.57	0.0183464	UniRef90_UPI000BB0C422	-
UniRef90_UPI000B90D3CB	-1.35951	/ 2.57	0.0321521	UniRef90_UPI000B90D3CB	-
UniRef90_A0A3M7TCA9	1.35784	x 2.56	0.027848	UniRef90_A0A3M7TCA9	-
UniRef90_K1QVB7	1.3552	x 2.56	0.00528131	UniRef90_K1QVB7	-
CUB	1.35489	x 2.56	0.00643416	CUB	-
UniRef90_UPI000BB0577A	1.35312	x 2.55	0.0310189	UniRef90_UPI000BB0577A	-
sp|UBS3B	1.35254	x 2.55	0.0041076	sp|UBS3B	-
sp|SAMD8	1.34977	x 2.55	0.00262414	sp|SAMD8	-
UniRef90_K1QYS1	-1.34838	/ 2.55	0.0155609	UniRef90_K1QYS1	-
sp|6PGD	1.34813	x 2.55	0.0260426	sp|6PGD	-
UniRef90_A0A0L7L736	1.34506	x 2.54	0.0222334	UniRef90_A0A0L7L736	-
sp|TRH	-1.3443	/ 2.54	0.029546	sp|TRH	-
sp|GLGB	-1.3417	/ 2.53	0.00218106	sp|GLGB	-
UniRef90_UPI00097524FE	1.33648	x 2.53	0.0386592	UniRef90_UPI00097524FE	-
sp|RGS11	1.33546	x 2.52	0.00361544	sp|RGS11	-
sp|SNXAB	1.33538	x 2.52	0.00168461	sp|SNXAB	-
sp|HOGA1	-1.33428	/ 2.52	0.0279773	sp|HOGA1	-
sp|HEX	-1.33284	/ 2.52	0.0330682	sp|HEX	-
sp|CD123	1.33245	x 2.52	0.0471671	sp|CD123	-
ENSPSIP00000019818	1.33143	x 2.52	0.0378326	ENSPSIP00000019818	-
UniRef90_UPI000BAFAD42	1.32966	x 2.51	0.00987183	UniRef90_UPI000BAFAD42	-
UniRef90_K1Q1F1	1.32906	x 2.51	0.0429833	UniRef90_K1Q1F1	-
UniRef90_UPI000BAF6B8B	-1.329	/ 2.51	0.0210941	UniRef90_UPI000BAF6B8B	-
sp|MEG10	1.32752	x 2.51	0.00274091	sp|MEG10	-
UniRef90_UPI000BAEC7F1	-1.32647	/ 2.51	0.0473118	UniRef90_UPI000BAEC7F1	-
UniRef90_UPI000BB0CB01	-1.32531	/ 2.51	0.00262414	UniRef90_UPI000BB0CB01	-
sp|GDPPS	1.32483	x 2.51	0.0217813	sp|GDPPS	-
sp|DAT	-1.32229	/ 2.5	0.0367376	sp|DAT	-
sp|STM	1.32033	x 2.5	0.0069686	sp|STM	-
sp|TTL15	-1.3185	/ 2.49	0.0111948	sp|TTL15	-
sp|PSUG	1.3181	x 2.49	0.0137632	sp|PSUG	-
sp|CP341	-1.31785	/ 2.49	0.000723757	sp|CP341	-
UniRef90_K1QVL1	1.31743	x 2.49	0.0126866	UniRef90_K1QVL1	-
sp|MCFD2	-1.31706	/ 2.49	0.0156719	sp|MCFD2	-
sp|RPGF1	1.31615	x 2.49	0.0065628	sp|RPGF1	-
sp|TSP3B	-1.31612	/ 2.49	0.00825336	sp|TSP3B	-
sp|TLR4	1.31312	x 2.48	0.0094914	sp|TLR4	-
sp|VILI	-1.31144	/ 2.48	0.00887077	sp|VILI	-
sp|CED1	1.31078	x 2.48	0.0496778	sp|CED1	-
sp|ASM	1.30959	x 2.48	0.00735384	sp|ASM	-
sp|MYS	-1.30672	/ 2.47	0.0448989	sp|MYS	-
sp|SYIC	1.3067	x 2.47	0.0482589	sp|SYIC	-
sp|Y4TJ	1.30642	x 2.47	0.0013403	sp|Y4TJ	-
UniRef90_UPI00035459FE	1.3058	x 2.47	0.0217813	UniRef90_UPI00035459FE	-
UniRef90_UPI0005C3CC17	-1.30559	/ 2.47	0.025024	UniRef90_UPI0005C3CC17	-
sp|UFM1	-1.30335	/ 2.47	0.0103788	sp|UFM1	-
sp|JUN	1.30331	x 2.47	0.0468156	sp|JUN	-
sp|TRAF2	1.30259	x 2.47	0.00209422	sp|TRAF2	-
sp|HMCS1	1.30232	x 2.47	0.00366764	sp|HMCS1	-
sp|ASAP1	1.30142	x 2.46	0.00676465	sp|ASAP1	-
UniRef90_UPI000BAEE925	1.29867	x 2.46	0.00232114	UniRef90_UPI000BAEE925	-
UniRef90_G3HU38	1.29833	x 2.46	0.0128321	UniRef90_G3HU38	-
sp|ARP3B	1.29821	x 2.46	0.00979999	sp|ARP3B	-
sp|PDCL3	1.29669	x 2.46	0.0274435	sp|PDCL3	-
sp|S45A3	-1.29651	/ 2.46	0.00954358	sp|S45A3	-
sp|Y1095	1.29527	x 2.45	0.0163344	sp|Y1095	-
sp|MMP17	1.29477	x 2.45	0.00652091	sp|MMP17	-
UniRef90_UPI0005C37361	-1.29454	/ 2.45	0.0430575	UniRef90_UPI0005C37361	-
sp|SKAP2	1.29226	x 2.45	0.00157155	sp|SKAP2	-
UniRef90_UPI000BAF7034	-1.29226	/ 2.45	0.00687714	UniRef90_UPI000BAF7034	-
sp|PDE8B	-1.29059	/ 2.45	0.0116696	sp|PDE8B	-
sp|KLH38	1.28871	x 2.44	0.00283358	sp|KLH38	-
UniRef90_K1QR83	-1.28842	/ 2.44	0.00248221	UniRef90_K1QR83	-
sp|TNAP3	1.28796	x 2.44	0.0146949	sp|TNAP3	-
sp|DDX58	1.2868	x 2.44	0.00755805	sp|DDX58	-
UniRef90_A0A210PS94	-1.28583	/ 2.44	0.010864	UniRef90_A0A210PS94	-
sp|CGAT1	1.28395	x 2.44	0.0112293	sp|CGAT1	-
sp|FBX32	1.28382	x 2.43	0.0079259	sp|FBX32	-
sp|BTBD6	1.28282	x 2.43	0.0132224	sp|BTBD6	-
UniRef90_UPI000BB0113A	1.28231	x 2.43	0.00749034	UniRef90_UPI000BB0113A	-
sp|3BP2	1.28137	x 2.43	0.00528036	sp|3BP2	-
sp|GEFR	1.28126	x 2.43	0.0168741	sp|GEFR	-
sp|AGSA	1.28119	x 2.43	0.00513636	sp|AGSA	-
sp|MYOME	1.28072	x 2.43	0.00676465	sp|MYOME	-
UniRef90_UPI0008119979	1.27986	x 2.43	0.0360699	UniRef90_UPI0008119979	-
UniRef90_K1R2P0	1.2776	x 2.42	0.0104287	UniRef90_K1R2P0	-
sp|ACH1	-1.27588	/ 2.42	0.0234767	sp|ACH1	-
sp|PPR3B	-1.27441	/ 2.42	0.0403401	sp|PPR3B	-
sp|LARP7	1.27233	x 2.42	0.0143089	sp|LARP7	-
sp|KCNK6	-1.27103	/ 2.41	0.0194025	sp|KCNK6	-
UniRef90_UPI000BB0475A	-1.27103	/ 2.41	0.010363	UniRef90_UPI000BB0475A	-
sp|Y1627	-1.26957	/ 2.41	0.0435104	sp|Y1627	-
sp|BTG1	1.26842	x 2.41	0.0211095	sp|BTG1	-
sp|MEF2	1.26661	x 2.41	0.00535441	sp|MEF2	-
sp|TGMH	-1.26296	/ 2.4	0.0293487	sp|TGMH	-
sp|ADA	1.26208	x 2.4	0.0103788	sp|ADA	-
sp|CISY	-1.26206	/ 2.4	0.0103788	sp|CISY	-
sp|ACH10	1.2613	x 2.4	0.00262414	sp|ACH10	-
UniRef90_UPI0009751CAD	1.25878	x 2.39	0.0246988	UniRef90_UPI0009751CAD	-
sp|MCA3A	1.25725	x 2.39	0.0430575	sp|MCA3A	-
sp|PPT2A	1.2564	x 2.39	0.04508	sp|PPT2A	-
sp|CP1A5	-1.25629	/ 2.39	0.0469939	sp|CP1A5	-
sp|B2CL1	1.25558	x 2.39	0.00945618	sp|B2CL1	-
UniRef90_UPI0005C3C73C	1.25415	x 2.39	0.0122748	UniRef90_UPI0005C3C73C	-
UniRef90_A0A210PNL4	-1.25378	/ 2.38	0.00561087	UniRef90_A0A210PNL4	-
sp|TSN8	1.25376	x 2.38	0.00110409	sp|TSN8	-
sp|TRD7A	1.2535	x 2.38	0.00173195	sp|TRD7A	-
sp|M10B1	1.25295	x 2.38	0.0293286	sp|M10B1	-
UniRef90_K1QMK1	1.2527	x 2.38	0.00301605	UniRef90_K1QMK1	-
sp|PDZD2	1.2519	x 2.38	0.0079259	sp|PDZD2	-
sp|GNAI	1.25157	x 2.38	0.001001	sp|GNAI	-
sp|CNKR2	1.25145	x 2.38	0.00757545	sp|CNKR2	-
UniRef90_K1PRW5	1.25113	x 2.38	0.000619433	UniRef90_K1PRW5	-
UniRef90_K1RQY7	1.25042	x 2.38	0.00157354	UniRef90_K1RQY7	-
sp|ELP6	1.24991	x 2.38	0.0196311	sp|ELP6	-
sp|ELMO1	1.24698	x 2.37	0.000407501	sp|ELMO1	-
UniRef90_A0A1S3I0E4	-1.24681	/ 2.37	0.0228077	UniRef90_A0A1S3I0E4	-
UniRef90_UPI000BB0B44E	1.24311	x 2.37	0.00274091	UniRef90_UPI000BB0B44E	-
UniRef90_A0A210R1J0	-1.24281	/ 2.37	0.0193702	UniRef90_A0A210R1J0	-
sp|BIVM	-1.24183	/ 2.36	0.0129377	sp|BIVM	-
sp|ORN	1.24006	x 2.36	0.00887077	sp|ORN	-
UniRef90_UPI000BAECDF5	1.23968	x 2.36	0.0228122	UniRef90_UPI000BAECDF5	-
sp|PNCB	1.23902	x 2.36	0.0180047	sp|PNCB	-
sp|TRI33	1.23764	x 2.36	0.00257104	sp|TRI33	-
sp|AREL1	1.23727	x 2.36	0.0218851	sp|AREL1	-
UniRef90_K1R1V9	-1.23691	/ 2.36	0.0184133	UniRef90_K1R1V9	-
sp|FBN3	-1.23478	/ 2.35	0.0141708	sp|FBN3	-
sp|PAR14	1.23285	x 2.35	0.0132354	sp|PAR14	-
sp|PLPP1	1.23217	x 2.35	0.00131718	sp|PLPP1	-
UniRef90_K1QGW7	-1.23056	/ 2.35	0.0321521	UniRef90_K1QGW7	-
sp|PTBP1	1.22989	x 2.35	0.0115887	sp|PTBP1	-
UniRef90_UPI000BB054D0	-1.22916	/ 2.34	0.0221881	UniRef90_UPI000BB054D0	-
sp|AIFM3	-1.22734	/ 2.34	0.00971243	sp|AIFM3	-
sp|PE2R4	1.22172	x 2.33	0.0438205	sp|PE2R4	-
sp|PTRD1	-1.22093	/ 2.33	0.0361736	sp|PTRD1	-
sp|ANR12	1.21988	x 2.33	0.00281529	sp|ANR12	-
sp|THA1	-1.21905	/ 2.33	0.0442705	sp|THA1	-
UniRef90_A0A210QCP7	-1.21698	/ 2.32	0.0204615	UniRef90_A0A210QCP7	-
UniRef90_UPI000BB03E43	1.21604	x 2.32	0.0110467	UniRef90_UPI000BB03E43	-
UniRef90_A0A210QCI2	1.21336	x 2.32	0.0389995	UniRef90_A0A210QCI2	-
sp|PMS2	1.21274	x 2.32	0.0273359	sp|PMS2	-
sp|SREC2	1.21077	x 2.31	0.0430575	sp|SREC2	-
sp|TMM65	1.20844	x 2.31	0.00579497	sp|TMM65	-
sp|PPM1E	1.20794	x 2.31	0.00791122	sp|PPM1E	-
UniRef90_UPI000BAE8D69	-1.20679	/ 2.31	0.0127992	UniRef90_UPI000BAE8D69	-
sp|DTNA	-1.20484	/ 2.31	0.00553288	sp|DTNA	-
UniRef90_A0A210Q8U7	-1.20477	/ 2.31	0.0263473	UniRef90_A0A210Q8U7	-
sp|ITIH3	1.20476	x 2.3	0.00318616	sp|ITIH3	-
sp|KCNK2	-1.20322	/ 2.3	0.0329225	sp|KCNK2	-
sp|SLC31	1.20282	x 2.3	0.0352762	sp|SLC31	-
sp|RASA1	1.20209	x 2.3	0.000700583	sp|RASA1	-
sp|UBP20	1.19972	x 2.3	0.0299627	sp|UBP20	-
sp|AMID	-1.1996	/ 2.3	0.00146455	sp|AMID	-
sp|CIP4	1.19954	x 2.3	0.023863	sp|CIP4	-
sp|SH319	1.19769	x 2.29	0.0197893	sp|SH319	-
UniRef90_UPI0005C36053	1.1963	x 2.29	0.0364989	UniRef90_UPI0005C36053	-
sp|RHG35	1.19489	x 2.29	0.00920127	sp|RHG35	-
sp|CREM	1.19122	x 2.28	0.0243372	sp|CREM	-
sp|ACHA3	-1.18922	/ 2.28	0.00770323	sp|ACHA3	-
sp|AT11B	1.18909	x 2.28	0.0175317	sp|AT11B	-
sp|NOTC2	-1.18898	/ 2.28	0.0132982	sp|NOTC2	-
sp|BIRC3	1.18798	x 2.28	0.00325914	sp|BIRC3	-
sp|TSN14	1.18791	x 2.28	0.00825336	sp|TSN14	-
sp|SMTN	-1.18748	/ 2.28	0.0190298	sp|SMTN	-
sp|IKBD	1.18537	x 2.27	0.000681712	sp|IKBD	-
sp|WIPF1	1.18477	x 2.27	0.0131465	sp|WIPF1	-
sp|RN220	1.184	x 2.27	0.00268485	sp|RN220	-
sp|LRRK1	1.18357	x 2.27	0.0135292	sp|LRRK1	-
sp|DORS	1.18281	x 2.27	0.00825276	sp|DORS	-
sp|NLGNX	-1.1823	/ 2.27	0.0452691	sp|NLGNX	-
sp|DTX3	1.18213	x 2.27	0.00144948	sp|DTX3	-
sp|PIAS2	1.18189	x 2.27	0.040109	sp|PIAS2	-
UniRef90_UPI000BB073FD	1.1807	x 2.27	0.0320986	UniRef90_UPI000BB073FD	-
UniRef90_A0A210QIR2	-1.17896	/ 2.26	0.027848	UniRef90_A0A210QIR2	-
sp|ZNT7	-1.17879	/ 2.26	0.0182982	sp|ZNT7	-
sp|CH3L2	-1.17789	/ 2.26	0.014539	sp|CH3L2	-
sp|MYD88	1.17758	x 2.26	0.0469492	sp|MYD88	-
sp|DHG2	-1.17705	/ 2.26	0.0484245	sp|DHG2	-
UniRef90_K1RMC7	1.17701	x 2.26	0.0163344	UniRef90_K1RMC7	-
sp|CDK8	-1.17671	/ 2.26	0.00852255	sp|CDK8	-
UniRef90_UPI000BAFF954	1.17652	x 2.26	0.00601689	UniRef90_UPI000BAFF954	-
sp|ACK1	1.17643	x 2.26	0.0310189	sp|ACK1	-
sp|RACB	1.17635	x 2.26	0.0365685	sp|RACB	-
sp|SPOLA	1.1754	x 2.26	0.00307616	sp|SPOLA	-
sp|GST28	-1.17375	/ 2.26	0.0271473	sp|GST28	-
sp|ZAP70	1.17365	x 2.26	0.00297275	sp|ZAP70	-
sp|AMDB	-1.1734	/ 2.26	0.0439648	sp|AMDB	-
sp|PRDX6	-1.17268	/ 2.25	0.0348929	sp|PRDX6	-
sp|FBP1L	1.17146	x 2.25	0.000512071	sp|FBP1L	-
sp|UBAD1	1.17069	x 2.25	0.0141846	sp|UBAD1	-
sp|GDE	-1.17064	/ 2.25	0.0297033	sp|GDE	-
sp|TAAR1	1.16996	x 2.25	0.0436162	sp|TAAR1	-
UniRef90_A0A2B4SLD3	1.16985	x 2.25	0.0179091	UniRef90_A0A2B4SLD3	-
sp|DBNL	1.16744	x 2.25	0.00281529	sp|DBNL	-
sp|EXOSX	1.16463	x 2.24	0.0132224	sp|EXOSX	-
sp|AT8B2	1.16321	x 2.24	0.0066502	sp|AT8B2	-
sp|TPIS	-1.16083	/ 2.24	0.0215101	sp|TPIS	-
sp|PLSL	1.16071	x 2.24	0.010179	sp|PLSL	-
sp|PTN12	1.16066	x 2.24	0.00814002	sp|PTN12	-
UniRef90_K1QDU1	-1.15848	/ 2.23	0.0122103	UniRef90_K1QDU1	-
sp|BOLA3	-1.15582	/ 2.23	0.0351124	sp|BOLA3	-
sp|CP3A2	-1.15442	/ 2.23	0.0107529	sp|CP3A2	-
UniRef90_K1QXD4	1.1536	x 2.22	0.00497887	UniRef90_K1QXD4	-
UniRef90_UPI000BAF0B6F	1.15276	x 2.22	0.0074094	UniRef90_UPI000BAF0B6F	-
sp|AR6P4	1.15133	x 2.22	0.0155609	sp|AR6P4	-
UniRef90_UPI000B4592BC	1.15053	x 2.22	0.007426	UniRef90_UPI000B4592BC	-
sp|CBL	1.15035	x 2.22	0.0147615	sp|CBL	-
sp|AF10	1.1479	x 2.22	0.00151869	sp|AF10	-
UniRef90_A0A210PX64	-1.14774	/ 2.22	0.0132813	UniRef90_A0A210PX64	-
sp|FTM	-1.14686	/ 2.21	0.0296217	sp|FTM	-
sp|MEF2A	-1.14604	/ 2.21	0.0289905	sp|MEF2A	-
sp|TARB1	1.14602	x 2.21	0.0037895	sp|TARB1	-
sp|TEC	1.14531	x 2.21	0.00161281	sp|TEC	-
UniRef90_K1PCT9	1.14396	x 2.21	0.0094914	UniRef90_K1PCT9	-
sp|NU160	1.14301	x 2.21	0.00144948	sp|NU160	-
UniRef90_UPI000BAEA572	-1.14051	/ 2.2	0.0178431	UniRef90_UPI000BAEA572	-
UniRef90_A0A210QST1	-1.13995	/ 2.2	0.0316973	UniRef90_A0A210QST1	-
UniRef90_UPI000BAFC9D8	-1.13952	/ 2.2	0.0274745	UniRef90_UPI000BAFC9D8	-
sp|ATTY	1.1395	x 2.2	0.02605	sp|ATTY	-
UniRef90_UPI000BAEA629	-1.13923	/ 2.2	0.0257704	UniRef90_UPI000BAEA629	-
sp|HPBP1	1.13766	x 2.2	0.0100943	sp|HPBP1	-
sp|ANPRB	-1.13688	/ 2.2	0.0347444	sp|ANPRB	-
UniRef90_UPI000BB03425	1.13575	x 2.2	0.0210828	UniRef90_UPI000BB03425	-
sp|PCY1B	1.13464	x 2.2	0.00652091	sp|PCY1B	-
sp|SMAL1	1.13323	x 2.19	0.0057261	sp|SMAL1	-
sp|BCR	1.13298	x 2.19	0.0452691	sp|BCR	-
sp|LKHA4	1.13267	x 2.19	0.0181229	sp|LKHA4	-
sp|PCBP3	-1.1318	/ 2.19	0.00887077	sp|PCBP3	-
sp|NTPES	1.13159	x 2.19	0.042611	sp|NTPES	-
UniRef90_UPI000BAF1329	1.13125	x 2.19	0.00945063	UniRef90_UPI000BAF1329	-
sp|TFP8L	1.13086	x 2.19	0.0183464	sp|TFP8L	-
UniRef90_UPI000BAF2976	1.1301	x 2.19	0.0468122	UniRef90_UPI000BAF2976	-
sp|ASAH2	1.12951	x 2.19	0.0191911	sp|ASAH2	-
sp|CCD84	1.1294	x 2.19	0.0243828	sp|CCD84	-
sp|ASCC3	1.12891	x 2.19	0.0260274	sp|ASCC3	-
UniRef90_UPI000BB01A2E	1.12869	x 2.19	0.0442705	UniRef90_UPI000BB01A2E	-
sp|RERG	-1.12806	/ 2.19	0.00752399	sp|RERG	-
sp|TM131	1.12675	x 2.18	0.00336883	sp|TM131	-
UniRef90_A0A556THC9	1.1257	x 2.18	0.00873731	UniRef90_A0A556THC9	-
sp|KTU	1.12464	x 2.18	0.00601689	sp|KTU	-
sp|SY14L	-1.12402	/ 2.18	0.01708	sp|SY14L	-
sp|INT10	1.12356	x 2.18	0.00253381	sp|INT10	-
UniRef90_UPI000BB0C317	1.12249	x 2.18	0.0453785	UniRef90_UPI000BB0C317	-
sp|ALDH2	1.12191	x 2.18	0.0125861	sp|ALDH2	-
sp|RPGP1	1.12158	x 2.18	0.0215101	sp|RPGP1	-
sp|ZNHI2	1.12032	x 2.17	0.0418415	sp|ZNHI2	-
UniRef90_UPI000BB03B13	1.11958	x 2.17	0.00469433	UniRef90_UPI000BB03B13	-
sp|CED3	1.11779	x 2.17	0.0401446	sp|CED3	-
sp|PDE7A	1.11767	x 2.17	0.028574	sp|PDE7A	-
sp|SESN1	1.11653	x 2.17	0.0201287	sp|SESN1	-
sp|DUOX	1.11648	x 2.17	0.00209422	sp|DUOX	-
sp|CARL1	1.11539	x 2.17	0.00765849	sp|CARL1	-
sp|CNPY2	-1.11367	/ 2.16	0.0220099	sp|CNPY2	-
sp|TRNK1	1.11346	x 2.16	0.0386592	sp|TRNK1	-
sp|DNSL3	1.11275	x 2.16	0.0217813	sp|DNSL3	-
sp|ANO8	-1.11191	/ 2.16	0.0172574	sp|ANO8	-
sp|TRPM3	-1.1107	/ 2.16	0.0486727	sp|TRPM3	-
UniRef90_UPI00097534EC	-1.1098	/ 2.16	0.0302228	UniRef90_UPI00097534EC	-
sp|BP10	1.10853	x 2.16	0.0141244	sp|BP10	-
sp|SC5AB	-1.10829	/ 2.16	0.0272952	sp|SC5AB	-
sp|C2512	-1.10678	/ 2.15	0.0143822	sp|C2512	-
UniRef90_UPI0005C36132	1.10619	x 2.15	0.00234934	UniRef90_UPI0005C36132	-
sp|GTAP	-1.10608	/ 2.15	0.0472778	sp|GTAP	-
sp|S38AB	-1.10593	/ 2.15	0.0417023	sp|S38AB	-
sp|CBX2	1.10352	x 2.15	0.0120891	sp|CBX2	-
UniRef90_K1Q574	1.10283	x 2.15	0.0312984	UniRef90_K1Q574	-
sp|NC2B	1.10268	x 2.15	0.0438659	sp|NC2B	-
UniRef90_UPI0005C3C3ED	-1.10178	/ 2.15	0.0495856	UniRef90_UPI0005C3C3ED	-
UniRef90_A0A210Q824	-1.10134	/ 2.15	0.00528131	UniRef90_A0A210Q824	-
sp|PIAS1	1.1011	x 2.15	0.00108997	sp|PIAS1	-
sp|MAPK2	1.10054	x 2.14	0.0329132	sp|MAPK2	-
sp|CASP7	1.10013	x 2.14	0.037483	sp|CASP7	-
sp|MPC1	-1.09947	/ 2.14	0.00684231	sp|MPC1	-
sp|SNP29	1.09818	x 2.14	0.0232821	sp|SNP29	-
UniRef90_A0A210QVZ1	-1.09704	/ 2.14	0.0469391	UniRef90_A0A210QVZ1	-
sp|PAK1	1.09624	x 2.14	0.00529375	sp|PAK1	-
sp|WDR44	1.09568	x 2.14	0.00128094	sp|WDR44	-
sp|FSTL1	-1.09339	/ 2.13	0.0323976	sp|FSTL1	-
sp|TBK1	1.08888	x 2.13	0.0175163	sp|TBK1	-
sp|NISCH	1.08839	x 2.13	0.00862372	sp|NISCH	-
sp|BCL2	1.08667	x 2.12	0.00384381	sp|BCL2	-
UniRef90_K1QJ90	-1.08651	/ 2.12	0.00259222	UniRef90_K1QJ90	-
sp|DOCK4	1.08616	x 2.12	0.0202161	sp|DOCK4	-
sp|CELF2	-1.08468	/ 2.12	0.0278619	sp|CELF2	-
sp|CANB	-1.08016	/ 2.11	0.00825276	sp|CANB	-
sp|PDXK	-1.07724	/ 2.11	0.0245455	sp|PDXK	-
UniRef90_UPI0009752A0E	1.07721	x 2.11	0.0197775	UniRef90_UPI0009752A0E	-
sp|GABR2	-1.07696	/ 2.11	0.0374706	sp|GABR2	-
sp|VRK1	1.07661	x 2.11	0.0413833	sp|VRK1	-
UniRef90_K1R9P9	-1.07647	/ 2.11	0.029531	UniRef90_K1R9P9	-
sp|Y531	-1.07583	/ 2.11	0.0181122	sp|Y531	-
sp|KCNKC	-1.07471	/ 2.11	0.0228122	sp|KCNKC	-
sp|DEAF1	1.07185	x 2.1	0.00553288	sp|DEAF1	-
UniRef90_A0A210QLK2	-1.07066	/ 2.1	0.0364678	UniRef90_A0A210QLK2	-
sp|CLAP2	-1.07046	/ 2.1	0.00918595	sp|CLAP2	-
UniRef90_UPI000BB00315	-1.06856	/ 2.1	0.0228681	UniRef90_UPI000BB00315	-
UniRef90_K1PNL7	1.06807	x 2.1	0.0423388	UniRef90_K1PNL7	-
sp|B910	1.06705	x 2.1	0.0313627	sp|B910	-
UniRef90_A0A210QZB9	1.06651	x 2.09	0.0454805	UniRef90_A0A210QZB9	-
UniRef90_A0A210Q4R6	-1.06643	/ 2.09	0.0423183	UniRef90_A0A210Q4R6	-
sp|SPT13	1.06491	x 2.09	0.00348403	sp|SPT13	-
sp|RHG12	1.06409	x 2.09	0.014046	sp|RHG12	-
sp|CASP2	1.06381	x 2.09	0.00390089	sp|CASP2	-
sp|CNTN2	-1.06296	/ 2.09	0.00665919	sp|CNTN2	-
sp|KCNQ1	-1.06201	/ 2.09	0.00750639	sp|KCNQ1	-
UniRef90_A0A1D1V8X6	1.06155	x 2.09	0.0370624	UniRef90_A0A1D1V8X6	-
UniRef90_K1PM29	1.06141	x 2.09	0.0439648	UniRef90_K1PM29	-
sp|RNF8	1.06064	x 2.09	0.0363827	sp|RNF8	-
sp|S14L2	1.06061	x 2.09	0.0056821	sp|S14L2	-
UniRef90_K1PY24	-1.05963	/ 2.08	0.0289905	UniRef90_K1PY24	-
UniRef90_A0A3B1IR53	1.05956	x 2.08	0.0181122	UniRef90_A0A3B1IR53	-
sp|JPH1	-1.05903	/ 2.08	0.0213252	sp|JPH1	-
UniRef90_UPI000B4595F9	-1.05899	/ 2.08	0.0185007	UniRef90_UPI000B4595F9	-
sp|KC1G3	1.05781	x 2.08	0.00954358	sp|KC1G3	-
UniRef90_A0A210PV70	1.0566	x 2.08	0.0105969	UniRef90_A0A210PV70	-
sp|NU214	1.05591	x 2.08	0.0145441	sp|NU214	-
sp|S2544	-1.05466	/ 2.08	0.0215101	sp|S2544	-
sp|Y7281	-1.05376	/ 2.08	0.0274745	sp|Y7281	-
UniRef90_UPI000BB07637	-1.05372	/ 2.08	0.00518217	UniRef90_UPI000BB07637	-
sp|PRUN2	1.05329	x 2.08	0.00157155	sp|PRUN2	-
sp|SAM13	1.0526	x 2.07	0.00601689	sp|SAM13	-
sp|ZSWM5	1.05256	x 2.07	0.0218607	sp|ZSWM5	-
UniRef90_UPI0005C3CA5F	-1.0525	/ 2.07	0.0271853	UniRef90_UPI0005C3CA5F	-
sp|TMED7	-1.05237	/ 2.07	0.0153212	sp|TMED7	-
UniRef90_UPI0005C39084	1.05196	x 2.07	0.010363	UniRef90_UPI0005C39084	-
sp|TAF8	1.04992	x 2.07	0.0299627	sp|TAF8	-
UniRef90_A0A2P8XRB5	1.04969	x 2.07	0.0202155	UniRef90_A0A2P8XRB5	-
UniRef90_A0A210Q5T5	1.04909	x 2.07	0.0209856	UniRef90_A0A210Q5T5	-
UniRef90_UPI000BAF5D57	1.04866	x 2.07	0.048376	UniRef90_UPI000BAF5D57	-
sp|CANX	-1.04842	/ 2.07	0.00852255	sp|CANX	-
sp|SRGEF	1.04685	x 2.07	0.0455241	sp|SRGEF	-
sp|EFHD2	1.04626	x 2.07	0.0436162	sp|EFHD2	-
sp|HR4	1.04498	x 2.06	0.0129377	sp|HR4	-
sp|GCN2	1.04422	x 2.06	0.0268558	sp|GCN2	-
UniRef90_A0A1J4J8G4	1.04249	x 2.06	0.0181122	UniRef90_A0A1J4J8G4	-
sp|HERC4	1.04215	x 2.06	0.0314712	sp|HERC4	-
UniRef90_K1QPM9	-1.04205	/ 2.06	0.0243981	UniRef90_K1QPM9	-
sp|CNO11	1.04178	x 2.06	0.00418255	sp|CNO11	-
UniRef90_K1S3L1	-1.04149	/ 2.06	0.0292368	UniRef90_K1S3L1	-
sp|SOX5	1.03888	x 2.05	0.00336883	sp|SOX5	-
sp|EGFLA	-1.0383	/ 2.05	0.0114074	sp|EGFLA	-
UniRef90_A0A210QPM6	-1.0378	/ 2.05	0.0215424	UniRef90_A0A210QPM6	-
sp|GABT	1.03654	x 2.05	0.00639824	sp|GABT	-
sp|MYRF	1.03599	x 2.05	0.00168844	sp|MYRF	-
sp|SQOR	-1.03596	/ 2.05	0.0046688	sp|SQOR	-
sp|ETV6	1.03555	x 2.05	0.046468	sp|ETV6	-
sp|PIK1	1.03537	x 2.05	0.00400707	sp|PIK1	-
sp|TAF3	1.03529	x 2.05	0.048771	sp|TAF3	-
sp|AT1B3	-1.03516	/ 2.05	0.00518338	sp|AT1B3	-
LSU_rRNA_bacteria	-1.0333	/ 2.05	0.0103134	LSU_rRNA_bacteria	-
sp|RYR	-1.03219	/ 2.05	0.00468639	sp|RYR	-
sp|UB2J1	1.03191	x 2.04	0.0122498	sp|UB2J1	-
UniRef90_UPI0009E331CE	-1.02998	/ 2.04	0.0404857	UniRef90_UPI0009E331CE	-
sp|UVS2	1.02877	x 2.04	0.0107529	sp|UVS2	-
sp|RASF8	-1.02827	/ 2.04	0.0258501	sp|RASF8	-
sp|GLTA	-1.02817	/ 2.04	0.0158533	sp|GLTA	-
UniRef90_K1RVK6	1.02815	x 2.04	0.029663	UniRef90_K1RVK6	-
sp|SPS1	-1.02813	/ 2.04	0.0201768	sp|SPS1	-
sp|YH24	1.02805	x 2.04	0.00862372	sp|YH24	-
UniRef90_A0A210QMK7	1.025	x 2.03	0.0218054	UniRef90_A0A210QMK7	-
sp|BAHD1	1.02415	x 2.03	0.0037523	sp|BAHD1	-
UniRef90_K1PRA0	1.02376	x 2.03	0.0286329	UniRef90_K1PRA0	-
UniRef90_K1QPI6	-1.02149	/ 2.03	0.0336017	UniRef90_K1QPI6	-
sp|MSMB	-1.01993	/ 2.03	0.0341591	sp|MSMB	-
sp|SRR1L	1.01906	x 2.03	0.0293487	sp|SRR1L	-
sp|CHI1	-1.01864	/ 2.03	0.0219671	sp|CHI1	-
sp|PAAF1	1.01706	x 2.02	0.0222334	sp|PAAF1	-
UniRef90_A0A3P8PAX2	1.01679	x 2.02	0.018642	UniRef90_A0A3P8PAX2	-
sp|FOLC	1.01665	x 2.02	0.00556123	sp|FOLC	-
sp|RWDD3	1.01567	x 2.02	0.0365685	sp|RWDD3	-
sp|CAUP	-1.01565	/ 2.02	0.0439343	sp|CAUP	-
sp|ALS	-1.01547	/ 2.02	0.0069686	sp|ALS	-
sp|HIP1R	1.01421	x 2.02	0.0137619	sp|HIP1R	-
sp|HERP2	1.01307	x 2.02	0.0191436	sp|HERP2	-
sp|GRD2I	-1.01277	/ 2.02	0.00852255	sp|GRD2I	-
sp|RG1BA	1.01004	x 2.01	0.00986382	sp|RG1BA	-
sp|INPP	1.00986	x 2.01	0.0102756	sp|INPP	-
sp|FKBP8	1.0093	x 2.01	0.0161278	sp|FKBP8	-
sp|NDG	-1.00914	/ 2.01	0.0152112	sp|NDG	-
sp|TRAD1	1.00902	x 2.01	0.0101081	sp|TRAD1	-
sp|SYMC	1.00882	x 2.01	0.00825336	sp|SYMC	-
UniRef90_UPI000EACE4D7	-1.00857	/ 2.01	0.0369007	UniRef90_UPI000EACE4D7	-
sp|AAPC	1.00747	x 2.01	0.0170739	sp|AAPC	-
UniRef90_UPI0009750E54	1.00602	x 2.01	0.0243799	UniRef90_UPI0009750E54	-
sp|LACC1	1.00579	x 2.01	0.01836	sp|LACC1	-
sp|HS12A	1.00556	x 2.01	0.0220099	sp|HS12A	-
UniRef90_UPI000BB00B40	-1.00501	/ 2.01	0.0207754	UniRef90_UPI000BB00B40	-
sp|AATF	1.00393	x 2.01	0.014539	sp|AATF	-
UniRef90_UPI000BAEA3DF	-1.00268	/ 2	0.0234767	UniRef90_UPI000BAEA3DF	-
sp|SIM14	-1.00245	/ 2	0.0156059	sp|SIM14	-
UniRef90_A0A210Q0E9	-1.00235	/ 2	0.0487415	UniRef90_A0A210Q0E9	-
sp|CAH12	-1.00193	/ 2	0.0227711	sp|CAH12	-
sp|RBF1	-1.00189	/ 2	0.0339353	sp|RBF1	-
UniRef90_A0A5N3ULP9	1.00178	x 2	0.0289379	UniRef90_A0A5N3ULP9	-
sp|MKNK1	1.00064	x 2	0.0226874	sp|MKNK1	-
sp|MRPB	-0.999422	/ 2	0.0228122	sp|MRPB	-
sp|LSM3	0.99659	x 2	0.0267184	sp|LSM3	-
sp|CE104	-0.996487	/ 2	0.0408967	sp|CE104	-
sp|NPDC1	-0.996444	/ 2	0.00354296	sp|NPDC1	-
UniRef90_K1QVN1	-0.996413	/ 2	0.029663	UniRef90_K1QVN1	-
sp|SYNG1	-0.994847	/ 1.99	0.0207731	sp|SYNG1	-
sp|DHB7	0.994736	x 1.99	0.0110396	sp|DHB7	-
UniRef90_UPI000BAFA51B	-0.99441	/ 1.99	0.0374706	UniRef90_UPI000BAFA51B	-
sp|RTKN	0.994337	x 1.99	0.0455241	sp|RTKN	-
UniRef90_K1QX73	-0.992707	/ 1.99	0.0139185	UniRef90_K1QX73	-
sp|FKBP4	0.989326	x 1.99	0.00805265	sp|FKBP4	-
sp|PADC1	0.988139	x 1.98	0.0453785	sp|PADC1	-
UniRef90_UPI000BB01B01	0.98795	x 1.98	0.0329101	UniRef90_UPI000BB01B01	-
sp|RN5A	-0.986772	/ 1.98	0.045065	sp|RN5A	-
sp|FRM4A	0.985953	x 1.98	0.00867683	sp|FRM4A	-
UniRef90_A0A1J4J8H1	0.985725	x 1.98	0.0250009	UniRef90_A0A1J4J8H1	-
sp|CASP3	0.982297	x 1.98	0.00240688	sp|CASP3	-
UniRef90_UPI000BAF2BF9	-0.982221	/ 1.98	0.00285015	UniRef90_UPI000BAF2BF9	-
sp|MPP2	-0.982211	/ 1.98	0.00475926	sp|MPP2	-
sp|DPP3	0.982203	x 1.98	0.0146277	sp|DPP3	-
sp|TC1D2	-0.981695	/ 1.97	0.0210828	sp|TC1D2	-
UniRef90_UPI000BAF46A6	0.981631	x 1.97	0.00941198	UniRef90_UPI000BAF46A6	-
UniRef90_UPI000BAEDD0B	0.979162	x 1.97	0.0364989	UniRef90_UPI000BAEDD0B	-
sp|ITSN2	0.978919	x 1.97	0.00802211	sp|ITSN2	-
UniRef90_UPI000BB0C816	-0.978617	/ 1.97	0.0363738	UniRef90_UPI000BB0C816	-
UniRef90_A0A077Z1R1	-0.977851	/ 1.97	0.0416743	UniRef90_A0A077Z1R1	-
sp|RASF6	0.976663	x 1.97	0.0419295	sp|RASF6	-
sp|RABEK	0.97561	x 1.97	0.0122748	sp|RABEK	-
UniRef90_UPI0010BD7FE3	-0.975595	/ 1.97	0.0311468	UniRef90_UPI0010BD7FE3	-
sp|MED19	0.974263	x 1.96	0.00945063	sp|MED19	-
sp|KPCD3	0.974164	x 1.96	0.00161398	sp|KPCD3	-
sp|BGAL	-0.973136	/ 1.96	0.0395416	sp|BGAL	-
sp|PLPP3	0.97285	x 1.96	0.00218361	sp|PLPP3	-
sp|CAPSL	-0.971684	/ 1.96	0.0248717	sp|CAPSL	-
sp|DSRAD	0.971019	x 1.96	0.0221746	sp|DSRAD	-
sp|TRAF6	0.970165	x 1.96	0.0265017	sp|TRAF6	-
sp|ACYP2	-0.969522	/ 1.96	0.0375506	sp|ACYP2	-
sp|RFT1	0.969155	x 1.96	0.0490963	sp|RFT1	-
sp|PDK1	0.968871	x 1.96	0.00885697	sp|PDK1	-
sp|E2AK4	0.968711	x 1.96	0.038657	sp|E2AK4	-
sp|NAC1	-0.96842	/ 1.96	0.0145441	sp|NAC1	-
sp|NINL	-0.968146	/ 1.96	0.0466474	sp|NINL	-
UniRef90_K1QPH9	0.966939	x 1.95	0.0160016	UniRef90_K1QPH9	-
UniRef90_A0A210PTF4	-0.965546	/ 1.95	0.0489458	UniRef90_A0A210PTF4	-
UniRef90_UPI0012B564DE	0.965448	x 1.95	0.0433057	UniRef90_UPI0012B564DE	-
sp|HES1	0.965019	x 1.95	0.0234346	sp|HES1	-
sp|STYXA	0.964736	x 1.95	0.0187645	sp|STYXA	-
UniRef90_A0A0G1VIP3	0.964593	x 1.95	0.0310189	UniRef90_A0A0G1VIP3	-
sp|CAH2	-0.964442	/ 1.95	0.0320986	sp|CAH2	-
sp|TSN9	0.963746	x 1.95	0.0126192	sp|TSN9	-
UniRef90_K1R749	-0.963287	/ 1.95	0.0374199	UniRef90_K1R749	-
sp|MARC2	-0.962833	/ 1.95	0.033158	sp|MARC2	-
UniRef90_UPI0005C3D397	0.961447	x 1.95	0.0289905	UniRef90_UPI0005C3D397	-
sp|CMIP	0.961382	x 1.95	0.00919493	sp|CMIP	-
UniRef90_K1Q7K9	-0.960518	/ 1.95	0.0151406	UniRef90_K1Q7K9	-
DUF2668	-0.959571	/ 1.94	0.0480131	DUF2668	-
sp|WDR75	0.958354	x 1.94	0.0228077	sp|WDR75	-
UniRef90_UPI000BB05B2C	-0.958183	/ 1.94	0.0204615	UniRef90_UPI000BB05B2C	-
UniRef90_A0A5N3X9X6	-0.957787	/ 1.94	0.00887077	UniRef90_A0A5N3X9X6	-
sp|NSUN2	0.95611	x 1.94	0.0389995	sp|NSUN2	-
sp|SP130	0.955519	x 1.94	0.00611459	sp|SP130	-
sp|KCNJ5	0.954889	x 1.94	0.0274765	sp|KCNJ5	-
sp|CSTF1	0.954781	x 1.94	0.0139893	sp|CSTF1	-
sp|DCA13	0.953761	x 1.94	0.0093083	sp|DCA13	-
sp|RCC1	0.953408	x 1.94	0.0489762	sp|RCC1	-
sp|SGPL	0.952929	x 1.94	0.0346643	sp|SGPL	-
UniRef90_A0A210PJ01	0.951979	x 1.93	0.028039	UniRef90_A0A210PJ01	-
sp|GALM	-0.951683	/ 1.93	0.0170739	sp|GALM	-
UniRef90_UPI000BAFDBBE	-0.951379	/ 1.93	0.0146277	UniRef90_UPI000BAFDBBE	-
sp|FLNC	-0.950004	/ 1.93	0.0132629	sp|FLNC	-
sp|LTMD1	-0.948238	/ 1.93	0.0201768	sp|LTMD1	-
sp|TOLL6	0.947891	x 1.93	0.0128321	sp|TOLL6	-
UniRef90_A0A5C8CH88	0.94773	x 1.93	0.0299627	UniRef90_A0A5C8CH88	-
sp|ACLY	-0.947356	/ 1.93	0.037013	sp|ACLY	-
UniRef90_UPI0005C38BB3	0.946454	x 1.93	0.0371641	UniRef90_UPI0005C38BB3	-
IRS	0.945454	x 1.93	0.0101983	IRS	-
sp|SPP2B	0.945403	x 1.93	0.0112351	sp|SPP2B	-
UniRef90_UPI000BAF2E90	0.94442	x 1.92	0.0217813	UniRef90_UPI000BAF2E90	-
sp|MYO1E	0.943893	x 1.92	0.00361544	sp|MYO1E	-
sp|GNB5	0.941497	x 1.92	0.00750639	sp|GNB5	-
sp|AGRL3	0.941003	x 1.92	0.0105524	sp|AGRL3	-
sp|S35B1	-0.940782	/ 1.92	0.00887077	sp|S35B1	-
sp|RAB1D	0.940193	x 1.92	0.016743	sp|RAB1D	-
sp|5NTD	0.940093	x 1.92	0.0161382	sp|5NTD	-
UniRef90_K1PYR0	0.938398	x 1.92	0.0283269	UniRef90_K1PYR0	-
sp|TLE4	0.938004	x 1.92	0.0222334	sp|TLE4	-
sp|T39AA	0.937742	x 1.92	0.00303531	sp|T39AA	-
sp|RPGP2	0.936768	x 1.91	0.0342233	sp|RPGP2	-
sp|PTGR3	-0.936694	/ 1.91	0.042545	sp|PTGR3	-
sp|PEK12	0.93562	x 1.91	0.00752399	sp|PEK12	-
sp|DIC	-0.935088	/ 1.91	0.0429833	sp|DIC	-
UniRef90_UPI000BAF22D2	0.934219	x 1.91	0.0046688	UniRef90_UPI000BAF22D2	-
UniRef90_K1R1R4	-0.934011	/ 1.91	0.00579497	UniRef90_K1R1R4	-
UniRef90_K1QTS2	-0.933331	/ 1.91	0.0373927	UniRef90_K1QTS2	-
sp|TFE3	0.931434	x 1.91	0.0438205	sp|TFE3	-
sp|PIM3	0.930343	x 1.91	0.0266558	sp|PIM3	-
sp|BCL3	0.930077	x 1.91	0.0414204	sp|BCL3	-
UniRef90_UPI000B45E1E2	0.928692	x 1.9	0.0460684	UniRef90_UPI000B45E1E2	-
sp|CHKB	0.928611	x 1.9	0.0370813	sp|CHKB	-
UniRef90_UPI000BAFEC5D	0.927126	x 1.9	0.019655	UniRef90_UPI000BAFEC5D	-
sp|Y4251	0.926647	x 1.9	0.0163344	sp|Y4251	-
sp|RN166	0.923745	x 1.9	0.0119789	sp|RN166	-
UniRef90_K1P7Q3	-0.922654	/ 1.9	0.0170739	UniRef90_K1P7Q3	-
sp|GLDN	-0.921698	/ 1.89	0.0376054	sp|GLDN	-
UniRef90_A0A139XZW8	0.921378	x 1.89	0.0155609	UniRef90_A0A139XZW8	-
sp|ZMPB	0.921305	x 1.89	0.0349906	sp|ZMPB	-
UniRef90_UPI0009751C74	0.91952	x 1.89	0.0307213	UniRef90_UPI0009751C74	-
sp|MED15	0.9186	x 1.89	0.0222334	sp|MED15	-
sp|EPC1	0.917904	x 1.89	0.0449552	sp|EPC1	-
sp|VAV2	0.916654	x 1.89	0.00525761	sp|VAV2	-
sp|DDAH	-0.916128	/ 1.89	0.0284003	sp|DDAH	-
sp|CYLD	0.914635	x 1.89	0.0341591	sp|CYLD	-
sp|E74EA	0.914629	x 1.89	0.00979999	sp|E74EA	-
UniRef90_UPI000BAEA903	0.91433	x 1.88	0.0211283	UniRef90_UPI000BAEA903	-
UniRef90_UPI000B45DF89	0.913693	x 1.88	0.0197049	UniRef90_UPI000B45DF89	-
sp|NCS2	-0.91327	/ 1.88	0.0079259	sp|NCS2	-
sp|RRNAD	0.911736	x 1.88	0.0283428	sp|RRNAD	-
sp|CPAS1	0.910247	x 1.88	0.0452691	sp|CPAS1	-
sp|SPD2B	0.90993	x 1.88	0.0418415	sp|SPD2B	-
sp|DNLI1	0.909897	x 1.88	0.00979999	sp|DNLI1	-
sp|MUSK	-0.909652	/ 1.88	0.0404242	sp|MUSK	-
sp|LR2BP	-0.909439	/ 1.88	0.0177144	sp|LR2BP	-
sp|CPT2	-0.909418	/ 1.88	0.0429931	sp|CPT2	-
UniRef90_A0A183KZ93	0.908577	x 1.88	0.0296217	UniRef90_A0A183KZ93	-
UniRef90_K1QX25	0.908002	x 1.88	0.0292368	UniRef90_K1QX25	-
sp|ASAH1	0.907978	x 1.88	0.0317141	sp|ASAH1	-
sp|ZDHC6	-0.906338	/ 1.87	0.013259	sp|ZDHC6	-
sp|DLLA	-0.904007	/ 1.87	0.0459877	sp|DLLA	-
sp|MGT4C	-0.903962	/ 1.87	0.0217813	sp|MGT4C	-
sp|RTBS	0.903391	x 1.87	0.0215424	sp|RTBS	-
sp|DJC25	-0.902724	/ 1.87	0.0230098	sp|DJC25	-
sp|MARF1	-0.902605	/ 1.87	0.0302032	sp|MARF1	-
UniRef90_UPI0012494BF1	-0.902064	/ 1.87	0.0034737	UniRef90_UPI0012494BF1	-
sp|RGS	0.90034	x 1.87	0.0054604	sp|RGS	-
sp|LTC4S	-0.898504	/ 1.86	0.0357002	sp|LTC4S	-
sp|SO3A1	-0.898479	/ 1.86	0.0455902	sp|SO3A1	-
sp|SPYA	-0.897238	/ 1.86	0.0209937	sp|SPYA	-
sp|ITA9	0.896867	x 1.86	0.00307726	sp|ITA9	-
sp|PDE4D	0.896539	x 1.86	0.0197049	sp|PDE4D	-
sp|CYH1	0.89618	x 1.86	0.0146602	sp|CYH1	-
sp|DAP1	-0.895308	/ 1.86	0.00887077	sp|DAP1	-
sp|OXDD	-0.893573	/ 1.86	0.0386592	sp|OXDD	-
sp|GSHR	-0.892381	/ 1.86	0.0259073	sp|GSHR	-
UniRef90_K1QYJ9	0.891196	x 1.85	0.0452691	UniRef90_K1QYJ9	-
sp|DIAP2	0.891126	x 1.85	0.0366389	sp|DIAP2	-
sp|SMC6	0.890829	x 1.85	0.0107529	sp|SMC6	-
sp|IN80D	0.890765	x 1.85	0.0197049	sp|IN80D	-
UniRef90_UPI0005C39719	0.890266	x 1.85	0.0329132	UniRef90_UPI0005C39719	-
UniRef90_UPI0005C3D0BB	0.890196	x 1.85	0.0221746	UniRef90_UPI0005C3D0BB	-
UniRef90_K1QVQ4	-0.889228	/ 1.85	0.00393858	UniRef90_K1QVQ4	-
sp|BICRL	0.88893	x 1.85	0.0329101	sp|BICRL	-
sp|CASP8	0.888275	x 1.85	0.00885697	sp|CASP8	-
sp|HSP7E	0.887969	x 1.85	0.0101646	sp|HSP7E	-
sp|KBRS2	0.88755	x 1.85	0.00974972	sp|KBRS2	-
sp|SYP2L	-0.886255	/ 1.85	0.0125861	sp|SYP2L	-
sp|DIAP1	0.886091	x 1.85	0.0308154	sp|DIAP1	-
sp|NEMO	0.884868	x 1.85	0.0283269	sp|NEMO	-
sp|TNG6	0.882856	x 1.84	0.0468122	sp|TNG6	-
sp|MYCBP	-0.882195	/ 1.84	0.0260712	sp|MYCBP	-
sp|PALD	-0.881089	/ 1.84	0.0379887	sp|PALD	-
sp|CNPY3	0.879891	x 1.84	0.0492728	sp|CNPY3	-
sp|ITA4	0.879825	x 1.84	0.0364989	sp|ITA4	-
sp|HPRT	-0.879462	/ 1.84	0.0418415	sp|HPRT	-
sp|CP4F6	0.878732	x 1.84	0.0271383	sp|CP4F6	-
sp|PTPRD	0.878212	x 1.84	0.010179	sp|PTPRD	-
sp|KC1DB	0.878088	x 1.84	0.0079259	sp|KC1DB	-
sp|DAB	0.877584	x 1.84	0.00968878	sp|DAB	-
sp|MYBL	0.876437	x 1.84	0.0124391	sp|MYBL	-
UniRef90_UPI000BAEA3C9	0.876015	x 1.84	0.0203083	UniRef90_UPI000BAEA3C9	-
UniRef90_UPI000B4594AF	-0.875936	/ 1.84	0.0170739	UniRef90_UPI000B4594AF	-
UniRef90_A0A2C9KBR6	-0.875464	/ 1.83	0.0130797	UniRef90_A0A2C9KBR6	-
sp|NELFA	0.874704	x 1.83	0.0107529	sp|NELFA	-
UniRef90_A8HUY1	0.874104	x 1.83	0.00943897	UniRef90_A8HUY1	-
sp|VASP	0.874081	x 1.83	0.0480131	sp|VASP	-
ApoO	-0.873911	/ 1.83	0.00652091	ApoO	-
sp|RB2BV	-0.87373	/ 1.83	0.00262414	sp|RB2BV	-
sp|PSN1	0.872636	x 1.83	0.0350866	sp|PSN1	-
UniRef90_UPI000BB07BD0	0.871739	x 1.83	0.019655	UniRef90_UPI000BB07BD0	-
sp|ACPM	-0.871471	/ 1.83	0.0365057	sp|ACPM	-
sp|MTMRD	0.87128	x 1.83	0.0331097	sp|MTMRD	-
sp|MF14A	0.87109	x 1.83	0.0243799	sp|MF14A	-
sp|STIMA	0.870562	x 1.83	0.0429247	sp|STIMA	-
sp|AGRIN	-0.869962	/ 1.83	0.046468	sp|AGRIN	-
sp|SNED1	-0.869745	/ 1.83	0.0094914	sp|SNED1	-
sp|MTAP2	-0.868518	/ 1.83	0.0274435	sp|MTAP2	-
sp|OSER1	0.866735	x 1.82	0.0155792	sp|OSER1	-
UniRef90_X5FKX9	0.865919	x 1.82	0.0430575	UniRef90_X5FKX9	-
sp|BRC4	0.865728	x 1.82	0.0495508	sp|BRC4	-
sp|FH8	-0.863229	/ 1.82	0.028039	sp|FH8	-
sp|NCKP1	0.862116	x 1.82	0.0069686	sp|NCKP1	-
sp|BSU1	0.861108	x 1.82	0.00599714	sp|BSU1	-
sp|CRB	-0.861047	/ 1.82	0.018642	sp|CRB	-
UniRef90_UPI000BAF7FF2	-0.860043	/ 1.82	0.00351744	UniRef90_UPI000BAF7FF2	-
sp|FLVC2	-0.858842	/ 1.81	0.0303596	sp|FLVC2	-
sp|KKCC2	0.858595	x 1.81	0.045007	sp|KKCC2	-
sp|MDH	-0.857382	/ 1.81	0.0228122	sp|MDH	-
sp|TSAL	-0.857171	/ 1.81	0.020353	sp|TSAL	-
sp|IRAK4	0.8554	x 1.81	0.00384073	sp|IRAK4	-
sp|CASZ1	0.855213	x 1.81	0.0352762	sp|CASZ1	-
sp|HSP7D	0.852898	x 1.81	0.029663	sp|HSP7D	-
sp|PLPL2	0.849816	x 1.8	0.0314712	sp|PLPL2	-
UniRef90_UPI000BAF6849	0.849095	x 1.8	0.00779613	UniRef90_UPI000BAF6849	-
sp|ZC3H3	0.849011	x 1.8	0.0424737	sp|ZC3H3	-
sp|EP15R	0.848925	x 1.8	0.0172574	sp|EP15R	-
sp|TM86B	-0.848602	/ 1.8	0.0141135	sp|TM86B	-
sp|ATG16	0.848452	x 1.8	0.0302032	sp|ATG16	-
sp|B3G5B	-0.847883	/ 1.8	0.0327294	sp|B3G5B	-
sp|SSUH2	0.847323	x 1.8	0.0134801	sp|SSUH2	-
sp|PLCG1	0.844948	x 1.8	0.0151154	sp|PLCG1	-
sp|KPCD	0.844581	x 1.8	0.0146602	sp|KPCD	-
sp|SUN1	0.842874	x 1.79	0.0270881	sp|SUN1	-
sp|CIC	0.84273	x 1.79	0.0336017	sp|CIC	-
UniRef90_UPI000BB09864	0.840901	x 1.79	0.029663	UniRef90_UPI000BB09864	-
sp|PDZD8	0.840589	x 1.79	0.0245455	sp|PDZD8	-
sp|HSP31	-0.8404	/ 1.79	0.0357097	sp|HSP31	-
sp|NU107	0.839877	x 1.79	0.0158251	sp|NU107	-
sp|NCAH	-0.839689	/ 1.79	0.0399765	sp|NCAH	-
sp|TOLL7	0.839099	x 1.79	0.0351124	sp|TOLL7	-
sp|RFOX2	0.837824	x 1.79	0.00825276	sp|RFOX2	-
UniRef90_UPI0005C35D98	0.837743	x 1.79	0.0222121	UniRef90_UPI0005C35D98	-
sp|DNJB6	0.836545	x 1.79	0.0484245	sp|DNJB6	-
sp|ARHGA	0.836142	x 1.79	0.01708	sp|ARHGA	-
sp|NAPEP	0.835858	x 1.78	0.0104965	sp|NAPEP	-
sp|EQST	-0.835837	/ 1.78	0.0148497	sp|EQST	-
UniRef90_K1QMR1	-0.835696	/ 1.78	0.00335883	UniRef90_K1QMR1	-
sp|DGKZ	0.833668	x 1.78	0.029663	sp|DGKZ	-
sp|GMFB	0.832451	x 1.78	0.0213488	sp|GMFB	-
UniRef90_K1RNJ8	-0.830821	/ 1.78	0.0489311	UniRef90_K1RNJ8	-
sp|RRAS2	0.829953	x 1.78	0.0439648	sp|RRAS2	-
sp|AS1BB	0.829664	x 1.78	0.0229707	sp|AS1BB	-
sp|CC038	0.829441	x 1.78	0.0326651	sp|CC038	-
sp|CASPA	0.828335	x 1.78	0.0104945	sp|CASPA	-
UniRef90_K1QSS1	-0.828318	/ 1.78	0.0321521	UniRef90_K1QSS1	-
sp|MOB1B	0.827275	x 1.77	0.0117059	sp|MOB1B	-
sp|SGTA	-0.827174	/ 1.77	0.0227855	sp|SGTA	-
sp|SYRC	0.827072	x 1.77	0.0213252	sp|SYRC	-
sp|PREP	0.826779	x 1.77	0.0103085	sp|PREP	-
sp|PHF20	0.826125	x 1.77	0.0256306	sp|PHF20	-
sp|IQEC1	0.825955	x 1.77	0.00968878	sp|IQEC1	-
sp|MIC10	-0.825832	/ 1.77	0.046468	sp|MIC10	-
UniRef90_K1P0Y5	0.825332	x 1.77	0.0438659	UniRef90_K1P0Y5	-
sp|BRD3	0.825012	x 1.77	0.01335	sp|BRD3	-
sp|CAD96	-0.824719	/ 1.77	0.01311	sp|CAD96	-
sp|B4GT7	-0.824535	/ 1.77	0.0333729	sp|B4GT7	-
sp|SEPT1	0.822695	x 1.77	0.00567743	sp|SEPT1	-
sp|BUD23	0.821851	x 1.77	0.0270881	sp|BUD23	-
sp|IQGA1	0.821568	x 1.77	0.0276457	sp|IQGA1	-
sp|KTAP2	-0.821366	/ 1.77	0.0449552	sp|KTAP2	-
UniRef90_UPI000BAF1ACE	-0.821249	/ 1.77	0.0413107	UniRef90_UPI000BAF1ACE	-
sp|RN157	0.82075	x 1.77	0.0135292	sp|RN157	-
sp|H17B6	0.818595	x 1.76	0.0481745	sp|H17B6	-
sp|JAGN1	-0.818509	/ 1.76	0.0205641	sp|JAGN1	-
UniRef90_A0A210Q074	0.817841	x 1.76	0.0363756	UniRef90_A0A210Q074	-
sp|TPMT	-0.8174	/ 1.76	0.0289905	sp|TPMT	-
sp|P3A2	0.817208	x 1.76	0.0079259	sp|P3A2	-
sp|HNRDL	0.816468	x 1.76	0.0194993	sp|HNRDL	-
sp|ATX2	0.815752	x 1.76	0.00907022	sp|ATX2	-
sp|FLOWR	-0.815149	/ 1.76	0.0387124	sp|FLOWR	-
sp|PDIA6	-0.813759	/ 1.76	0.0307943	sp|PDIA6	-
sp|PEF1	-0.813194	/ 1.76	0.0134801	sp|PEF1	-
sp|TET5A	-0.812698	/ 1.76	0.0184133	sp|TET5A	-
UniRef90_UPI000BAE8AFE	-0.812468	/ 1.76	0.046468	UniRef90_UPI000BAE8AFE	-
UniRef90_K1PTF5	-0.81202	/ 1.76	0.0196592	UniRef90_K1PTF5	-
sp|3HIDH	-0.8119	/ 1.76	0.0183464	sp|3HIDH	-
sp|PHM	-0.811738	/ 1.76	0.0455241	sp|PHM	-
sp|WDR3	0.81077	x 1.75	0.0331097	sp|WDR3	-
sp|RMND1	0.810663	x 1.75	0.0351124	sp|RMND1	-
sp|CRNL1	0.810149	x 1.75	0.0469391	sp|CRNL1	-
sp|TAB1	0.809373	x 1.75	0.0435104	sp|TAB1	-
sp|TYW5	0.808436	x 1.75	0.04508	sp|TYW5	-
UniRef90_UPI000BAF9CE9	0.8083	x 1.75	0.0152112	UniRef90_UPI000BAF9CE9	-
sp|ACAP3	0.807121	x 1.75	0.0420381	sp|ACAP3	-
sp|CDC73	0.806287	x 1.75	0.00887077	sp|CDC73	-
sp|DHX33	0.804474	x 1.75	0.0079259	sp|DHX33	-
sp|IDUA	0.804061	x 1.75	0.0382934	sp|IDUA	-
UniRef90_K1QG40	-0.80396	/ 1.75	0.032279	UniRef90_K1QG40	-
UniRef90_A0A3S1A476	0.803897	x 1.75	0.0420379	UniRef90_A0A3S1A476	-
sp|CYRIB	0.803725	x 1.75	0.0151506	sp|CYRIB	-
sp|PEX1	0.803587	x 1.75	0.0351124	sp|PEX1	-
sp|NCOR1	0.802767	x 1.74	0.0175101	sp|NCOR1	-
sp|AP4AT	0.802431	x 1.74	0.0367412	sp|AP4AT	-
sp|RPRD2	0.800835	x 1.74	0.0492728	sp|RPRD2	-
sp|RBM45	0.800117	x 1.74	0.0201768	sp|RBM45	-
sp|HAKAI	0.799812	x 1.74	0.0170739	sp|HAKAI	-
sp|NIT2A	-0.799572	/ 1.74	0.0259582	sp|NIT2A	-
sp|VIGLN	-0.798127	/ 1.74	0.00750639	sp|VIGLN	-
sp|VCIP1	0.79639	x 1.74	0.0320986	sp|VCIP1	-
sp|PRDX4	-0.793059	/ 1.73	0.00752399	sp|PRDX4	-
sp|PLRG1	0.792661	x 1.73	0.00700423	sp|PLRG1	-
UniRef90_K1QP27	0.792322	x 1.73	0.0131437	UniRef90_K1QP27	-
sp|CN37	0.791763	x 1.73	0.0215526	sp|CN37	-
sp|KPYK	-0.791262	/ 1.73	0.0277032	sp|KPYK	-
sp|NFYA	0.790932	x 1.73	0.00954358	sp|NFYA	-
UniRef90_UPI0003F09496	0.789638	x 1.73	0.00954358	UniRef90_UPI0003F09496	-
sp|MSRA	0.788284	x 1.73	0.0342233	sp|MSRA	-
sp|S66A2	0.788155	x 1.73	0.0260712	sp|S66A2	-
UniRef90_K1R891	0.787666	x 1.73	0.042356	UniRef90_K1R891	-
sp|LRRF2	0.78537	x 1.72	0.00787377	sp|LRRF2	-
UniRef90_A0A210PF18	0.784741	x 1.72	0.0363738	UniRef90_A0A210PF18	-
sp|STT3A	-0.783304	/ 1.72	0.0152112	sp|STT3A	-
sp|RSP7	0.782023	x 1.72	0.00719166	sp|RSP7	-
sp|UBE2A	0.781548	x 1.72	0.0263473	sp|UBE2A	-
UniRef90_A0A210PQX2	-0.78102	/ 1.72	0.00454026	UniRef90_A0A210PQX2	-
sp|UB2R2	0.780782	x 1.72	0.0218186	sp|UB2R2	-
sp|NUDC	0.780283	x 1.72	0.0115887	sp|NUDC	-
sp|AKA10	0.777269	x 1.71	0.00765849	sp|AKA10	-
sp|TM243	0.776757	x 1.71	0.0207754	sp|TM243	-
sp|GIPC1	-0.776357	/ 1.71	0.029546	sp|GIPC1	-
sp|MTMR2	0.776132	x 1.71	0.0125861	sp|MTMR2	-
sp|MOB2	0.7757	x 1.71	0.0201768	sp|MOB2	-
sp|STK31	0.774365	x 1.71	0.0435104	sp|STK31	-
sp|KS6A5	0.774231	x 1.71	0.0200053	sp|KS6A5	-
UniRef90_K1S139	-0.773878	/ 1.71	0.00779613	UniRef90_K1S139	-
sp|CSKI1	-0.773837	/ 1.71	0.0269799	sp|CSKI1	-
UniRef90_UPI0005C3BD96	-0.773717	/ 1.71	0.0452691	UniRef90_UPI0005C3BD96	-
UniRef90_UPI0005C35E75	0.77293	x 1.71	0.0398846	UniRef90_UPI0005C35E75	-
sp|SPAG1	0.771859	x 1.71	0.0242428	sp|SPAG1	-
sp|ATRN	0.771853	x 1.71	0.042545	sp|ATRN	-
sp|FUSIL	-0.770104	/ 1.71	0.0296217	sp|FUSIL	-
sp|ECHM	-0.769231	/ 1.7	0.0257878	sp|ECHM	-
sp|CNPD1	0.768817	x 1.7	0.0183464	sp|CNPD1	-
sp|RALA	0.767595	x 1.7	0.0144615	sp|RALA	-
UniRef90_UPI0005C3B6CE	-0.767508	/ 1.7	0.0312052	UniRef90_UPI0005C3B6CE	-
sp|GUAA	0.767426	x 1.7	0.0226874	sp|GUAA	-
sp|LRCH3	0.765703	x 1.7	0.0293692	sp|LRCH3	-
sp|ESRP1	-0.765215	/ 1.7	0.029663	sp|ESRP1	-
sp|RASF1	0.764709	x 1.7	0.01708	sp|RASF1	-
sp|DET1	0.764066	x 1.7	0.0374311	sp|DET1	-
sp|CATO	0.763841	x 1.7	0.023067	sp|CATO	-
sp|RAC1	0.763348	x 1.7	0.0320313	sp|RAC1	-
sp|YI14	-0.762404	/ 1.7	0.0196311	sp|YI14	-
sp|TM254	0.76232	x 1.7	0.0152095	sp|TM254	-
UniRef90_UPI000BB01202	-0.761975	/ 1.7	0.038657	UniRef90_UPI000BB01202	-
sp|ENOX1	-0.761513	/ 1.7	0.0125861	sp|ENOX1	-
sp|UB2Q2	0.761317	x 1.7	0.0201768	sp|UB2Q2	-
sp|PK1IP	0.761104	x 1.69	0.0266773	sp|PK1IP	-
PH	-0.760956	/ 1.69	0.0430575	PH	-
sp|GNAS	0.760077	x 1.69	0.0346374	sp|GNAS	-
sp|TBC15	0.759484	x 1.69	0.0439648	sp|TBC15	-
sp|CHIN	0.759235	x 1.69	0.00978908	sp|CHIN	-
UniRef90_K1PR89	-0.758773	/ 1.69	0.0141537	UniRef90_K1PR89	-
sp|SPTCB	-0.758496	/ 1.69	0.0175101	sp|SPTCB	-
sp|PGH2	-0.757822	/ 1.69	0.0452691	sp|PGH2	-
sp|UBP47	0.757493	x 1.69	0.0065628	sp|UBP47	-
sp|STAR3	-0.75636	/ 1.69	0.00825336	sp|STAR3	-
sp|S23A1	-0.755792	/ 1.69	0.0289379	sp|S23A1	-
sp|M4A18	0.755276	x 1.69	0.0342233	sp|M4A18	-
sp|NFIP1	-0.752475	/ 1.68	0.0346374	sp|NFIP1	-
sp|SNX17	0.75193	x 1.68	0.0364989	sp|SNX17	-
UniRef90_K1QGT7	0.751721	x 1.68	0.00895383	UniRef90_K1QGT7	-
sp|GATA3	0.750457	x 1.68	0.0292368	sp|GATA3	-
sp|NB5R2	-0.748235	/ 1.68	0.0329605	sp|NB5R2	-
sp|GIT2	0.747352	x 1.68	0.016118	sp|GIT2	-
sp|CSC1	-0.747019	/ 1.68	0.035576	sp|CSC1	-
UniRef90_A0A210QRI8	0.744877	x 1.68	0.0221746	UniRef90_A0A210QRI8	-
UniRef90_H6C1I4	0.744674	x 1.68	0.0367561	UniRef90_H6C1I4	-
sp|YC006	-0.743782	/ 1.67	0.0194993	sp|YC006	-
sp|GABPA	0.74352	x 1.67	0.00827432	sp|GABPA	-
sp|TRAF7	0.743112	x 1.67	0.0105113	sp|TRAF7	-
sp|COR1C	0.742876	x 1.67	0.022944	sp|COR1C	-
sp|CNOT4	0.742739	x 1.67	0.0217813	sp|CNOT4	-
sp|LMBL3	0.742342	x 1.67	0.0364989	sp|LMBL3	-
sp|TMX3	-0.741987	/ 1.67	0.0440037	sp|TMX3	-
sp|SPR4	0.741825	x 1.67	0.0122176	sp|SPR4	-
UniRef90_UPI000BAFA824	0.741417	x 1.67	0.0210828	UniRef90_UPI000BAFA824	-
sp|CENPJ	0.740974	x 1.67	0.0321521	sp|CENPJ	-
sp|DLGP1	0.740778	x 1.67	0.0414079	sp|DLGP1	-
sp|IF4E3	0.740319	x 1.67	0.0228077	sp|IF4E3	-
sp|NPT2B	0.740287	x 1.67	0.048376	sp|NPT2B	-
sp|MK07	0.740163	x 1.67	0.0341569	sp|MK07	-
sp|ZC12B	0.740049	x 1.67	0.0446573	sp|ZC12B	-
sp|TM198	-0.739057	/ 1.67	0.0260712	sp|TM198	-
sp|SNX25	-0.738342	/ 1.67	0.0450907	sp|SNX25	-
sp|BDHA	-0.737993	/ 1.67	0.0420379	sp|BDHA	-
sp|EFNMT	0.737808	x 1.67	0.039458	sp|EFNMT	-
sp|KPTN	0.736987	x 1.67	0.0296217	sp|KPTN	-
sp|ASTRB	0.73655	x 1.67	0.0284107	sp|ASTRB	-
sp|DHRS4	-0.736375	/ 1.67	0.0197049	sp|DHRS4	-
sp|TS101	0.734537	x 1.66	0.0238845	sp|TS101	-
sp|F172A	0.73434	x 1.66	0.039458	sp|F172A	-
sp|UN13B	-0.73411	/ 1.66	0.0418415	sp|UN13B	-
sp|MACF1	-0.734038	/ 1.66	0.0388837	sp|MACF1	-
sp|PINK1	0.732675	x 1.66	0.029663	sp|PINK1	-
sp|DCLK1	-0.73227	/ 1.66	0.0152328	sp|DCLK1	-
sp|HM13	-0.731057	/ 1.66	0.0161447	sp|HM13	-
sp|BL1S1	0.731011	x 1.66	0.0377396	sp|BL1S1	-
UniRef90_K1Q8J7	0.730935	x 1.66	0.0486375	UniRef90_K1Q8J7	-
sp|HECD3	0.730739	x 1.66	0.0162254	sp|HECD3	-
UniRef90_A0A210PJV3	0.729383	x 1.66	0.0453007	UniRef90_A0A210PJV3	-
sp|BMP3	-0.725757	/ 1.65	0.0436821	sp|BMP3	-
sp|DRE2	0.725167	x 1.65	0.0322667	sp|DRE2	-
sp|CYFIP	0.725081	x 1.65	0.0256306	sp|CYFIP	-
sp|CSN7B	0.725012	x 1.65	0.0228122	sp|CSN7B	-
sp|ARP21	0.723779	x 1.65	0.042356	sp|ARP21	-
sp|TOB1A	0.723152	x 1.65	0.00805265	sp|TOB1A	-
sp|OGRL1	0.722835	x 1.65	0.0311965	sp|OGRL1	-
sp|HNRPR	0.722421	x 1.65	0.0242117	sp|HNRPR	-
sp|ABLM2	-0.719124	/ 1.65	0.0455581	sp|ABLM2	-
UniRef90_K1R6I6	-0.71836	/ 1.65	0.0228343	UniRef90_K1R6I6	-
sp|UBXN4	0.718076	x 1.64	0.0214059	sp|UBXN4	-
sp|UN112	0.717318	x 1.64	0.0366389	sp|UN112	-
sp|COG8	0.716591	x 1.64	0.0114784	sp|COG8	-
sp|PUX2	0.716354	x 1.64	0.0267184	sp|PUX2	-
sp|DOS	0.715618	x 1.64	0.0263119	sp|DOS	-
sp|TRM1	0.715502	x 1.64	0.0482358	sp|TRM1	-
sp|NUP62	0.7154	x 1.64	0.0202155	sp|NUP62	-
sp|CYSP2	0.715368	x 1.64	0.0370236	sp|CYSP2	-
UniRef90_UPI000BAEDA0D	-0.714343	/ 1.64	0.00949639	UniRef90_UPI000BAEDA0D	-
sp|CAMKI	0.714302	x 1.64	0.0158225	sp|CAMKI	-
sp|UBAP2	0.713975	x 1.64	0.0196159	sp|UBAP2	-
UniRef90_K1PJ87	-0.713622	/ 1.64	0.0477471	UniRef90_K1PJ87	-
sp|G6PI	0.713085	x 1.64	0.0437092	sp|G6PI	-
sp|SOS1	0.713074	x 1.64	0.0221746	sp|SOS1	-
sp|RN19A	0.712705	x 1.64	0.0367561	sp|RN19A	-
sp|FBX38	0.711382	x 1.64	0.0315961	sp|FBX38	-
sp|NOL11	0.711255	x 1.64	0.019655	sp|NOL11	-
sp|RHO	0.710913	x 1.64	0.0323458	sp|RHO	-
sp|ROGDI	0.710645	x 1.64	0.0234767	sp|ROGDI	-
sp|A4	-0.710249	/ 1.64	0.014539	sp|A4	-
sp|WASC4	0.710036	x 1.64	0.0310189	sp|WASC4	-
UniRef90_K1RB62	0.709423	x 1.64	0.0236394	UniRef90_K1RB62	-
sp|RASEF	-0.70734	/ 1.63	0.0374706	sp|RASEF	-
sp|ATFC	0.706665	x 1.63	0.0284003	sp|ATFC	-
sp|ACE	-0.706208	/ 1.63	0.0178424	sp|ACE	-
sp|ENKD1	-0.706147	/ 1.63	0.040109	sp|ENKD1	-
sp|CCNT2	0.704509	x 1.63	0.0443222	sp|CCNT2	-
sp|MORC2	0.704083	x 1.63	0.0141301	sp|MORC2	-
sp|SEP11	0.703949	x 1.63	0.0249275	sp|SEP11	-
UniRef90_UPI000BAF9742	-0.703581	/ 1.63	0.0152112	UniRef90_UPI000BAF9742	-
UniRef90_A0A210R4K8	0.700473	x 1.63	0.0440419	UniRef90_A0A210R4K8	-
UniRef90_K1QTE8	0.698774	x 1.62	0.0309596	UniRef90_K1QTE8	-
sp|KCMF1	0.696627	x 1.62	0.00854636	sp|KCMF1	-
UniRef90_UPI000BAF0714	-0.693668	/ 1.62	0.0204615	UniRef90_UPI000BAF0714	-
sp|GRB2B	0.693266	x 1.62	0.0334725	sp|GRB2B	-
sp|ANFY1	0.691478	x 1.61	0.0471671	sp|ANFY1	-
sp|G137B	0.690501	x 1.61	0.0218778	sp|G137B	-
sp|MCRS1	0.690143	x 1.61	0.044368	sp|MCRS1	-
sp|TPC10	0.689593	x 1.61	0.0189506	sp|TPC10	-
UniRef90_K1QJG6	-0.688585	/ 1.61	0.0202161	UniRef90_K1QJG6	-
sp|BMP7	-0.686626	/ 1.61	0.020353	sp|BMP7	-
sp|TAF2	0.68638	x 1.61	0.0314712	sp|TAF2	-
UniRef90_K1QSL4	-0.682847	/ 1.61	0.0141183	UniRef90_K1QSL4	-
sp|KIF3A	-0.681843	/ 1.6	0.0492984	sp|KIF3A	-
sp|ATC1	-0.681397	/ 1.6	0.0260712	sp|ATC1	-
UniRef90_K1QU20	-0.680723	/ 1.6	0.0321495	UniRef90_K1QU20	-
sp|GPTC2	0.680658	x 1.6	0.0173248	sp|GPTC2	-
sp|EXOC4	0.680355	x 1.6	0.0144157	sp|EXOC4	-
UniRef90_UPI00097518AD	0.678819	x 1.6	0.0364989	UniRef90_UPI00097518AD	-
sp|BTBD2	0.678096	x 1.6	0.0424737	sp|BTBD2	-
sp|TAF11	0.677923	x 1.6	0.0489311	sp|TAF11	-
sp|SPT4H	0.676988	x 1.6	0.0315389	sp|SPT4H	-
sp|PTN11	0.675914	x 1.6	0.0204615	sp|PTN11	-
sp|NEMF	0.675457	x 1.6	0.0477621	sp|NEMF	-
sp|MDR1A	-0.675044	/ 1.6	0.0278619	sp|MDR1A	-
sp|THIL	-0.672472	/ 1.59	0.0328112	sp|THIL	-
sp|MTMR7	0.672197	x 1.59	0.0282144	sp|MTMR7	-
sp|SRBS1	-0.671133	/ 1.59	0.0172445	sp|SRBS1	-
UniRef90_UPI000BB0A200	-0.670799	/ 1.59	0.0266773	UniRef90_UPI000BB0A200	-
sp|SP20H	0.670323	x 1.59	0.0189506	sp|SP20H	-
sp|LRP4	-0.668888	/ 1.59	0.0367603	sp|LRP4	-
sp|MFD4A	-0.666706	/ 1.59	0.0416743	sp|MFD4A	-
sp|NRG	-0.66651	/ 1.59	0.0476989	sp|NRG	-
sp|PHF13	0.665744	x 1.59	0.0210594	sp|PHF13	-
sp|SEC63	-0.66547	/ 1.59	0.0268649	sp|SEC63	-
UniRef90_K1QIQ1	0.66504	x 1.59	0.0349921	UniRef90_K1QIQ1	-
sp|RBM28	0.664491	x 1.59	0.0367376	sp|RBM28	-
sp|GRIA2	-0.661915	/ 1.58	0.0194993	sp|GRIA2	-
sp|SSRP1	0.661491	x 1.58	0.0198723	sp|SSRP1	-
sp|TBL3	0.660863	x 1.58	0.0310333	sp|TBL3	-
sp|ZCHC4	0.660107	x 1.58	0.028039	sp|ZCHC4	-
sp|SRRM4	-0.658273	/ 1.58	0.0291347	sp|SRRM4	-
sp|PPM1H	0.657532	x 1.58	0.0492728	sp|PPM1H	-
sp|PI42A	0.656346	x 1.58	0.0083505	sp|PI42A	-
UniRef90_K1QP65	0.655183	x 1.57	0.0308353	UniRef90_K1QP65	-
Tetraspannin	0.655054	x 1.57	0.0257658	Tetraspannin	-
sp|SPRTN	0.654887	x 1.57	0.045065	sp|SPRTN	-
sp|SCRN2	-0.653431	/ 1.57	0.0293487	sp|SCRN2	-
sp|CTDP1	0.65222	x 1.57	0.0278563	sp|CTDP1	-
sp|NBS1	0.65209	x 1.57	0.0490793	sp|NBS1	-
sp|ADRM1	0.651626	x 1.57	0.0487187	sp|ADRM1	-
sp|MALT1	0.651526	x 1.57	0.0322667	sp|MALT1	-
sp|GHITM	0.651428	x 1.57	0.0419055	sp|GHITM	-
sp|SPT5H	0.65113	x 1.57	0.0327294	sp|SPT5H	-
sp|PKRI1	0.649907	x 1.57	0.040057	sp|PKRI1	-
sp|ATG9A	0.648817	x 1.57	0.0413578	sp|ATG9A	-
sp|HMCN2	-0.648318	/ 1.57	0.0107389	sp|HMCN2	-
UniRef90_A0A210PI93	0.647381	x 1.57	0.0436162	UniRef90_A0A210PI93	-
sp|PKN2	0.646311	x 1.57	0.0135204	sp|PKN2	-
sp|XDH	-0.6461	/ 1.56	0.0252855	sp|XDH	-
sp|ARI2	0.644587	x 1.56	0.029663	sp|ARI2	-
sp|HNRPD	0.644076	x 1.56	0.04508	sp|HNRPD	-
sp|NCLN	0.643207	x 1.56	0.0469492	sp|NCLN	-
sp|TX1B3	-0.64318	/ 1.56	0.0430575	sp|TX1B3	-
sp|NUDC1	0.642973	x 1.56	0.0194993	sp|NUDC1	-
sp|ZFY21	0.642913	x 1.56	0.0327294	sp|ZFY21	-
sp|MTMRE	0.641106	x 1.56	0.0166167	sp|MTMRE	-
sp|GGYF2	0.64076	x 1.56	0.0487415	sp|GGYF2	-
sp|MED7	0.640256	x 1.56	0.0478181	sp|MED7	-
sp|NFRKB	0.640235	x 1.56	0.042545	sp|NFRKB	-
sp|NDRG3	-0.636586	/ 1.55	0.0336017	sp|NDRG3	-
sp|CRYAA	-0.636417	/ 1.55	0.0435104	sp|CRYAA	-
sp|COMD5	0.634244	x 1.55	0.0309596	sp|COMD5	-
sp|HSP7C	0.634231	x 1.55	0.0347308	sp|HSP7C	-
UniRef90_K1QRX6	-0.633649	/ 1.55	0.0449552	UniRef90_K1QRX6	-
sp|NELFD	0.632567	x 1.55	0.0274745	sp|NELFD	-
sp|LIMS1	0.631516	x 1.55	0.0467198	sp|LIMS1	-
sp|DYHC1	-0.6308	/ 1.55	0.0197049	sp|DYHC1	-
sp|SMA10	-0.627558	/ 1.54	0.0347444	sp|SMA10	-
sp|FLNA	-0.625459	/ 1.54	0.0247367	sp|FLNA	-
sp|RMP	0.62514	x 1.54	0.0327181	sp|RMP	-
sp|AGFG1	0.624811	x 1.54	0.0326651	sp|AGFG1	-
sp|PGDH	-0.62104	/ 1.54	0.0358899	sp|PGDH	-
sp|CC50A	0.620884	x 1.54	0.04508	sp|CC50A	-
sp|TAXB1	0.620365	x 1.54	0.0203083	sp|TAXB1	-
UniRef90_A0A210Q5P2	-0.620226	/ 1.54	0.016876	UniRef90_A0A210Q5P2	-
sp|AP4E1	0.618274	x 1.54	0.0395132	sp|AP4E1	-
sp|KANK1	-0.616132	/ 1.53	0.0157306	sp|KANK1	-
sp|LTN1	0.615572	x 1.53	0.0438205	sp|LTN1	-
sp|TRFM	-0.615284	/ 1.53	0.0230224	sp|TRFM	-
sp|TAF6L	0.612704	x 1.53	0.0278619	sp|TAF6L	-
sp|PAKM	-0.612516	/ 1.53	0.0385109	sp|PAKM	-
sp|AMT1	-0.612174	/ 1.53	0.024988	sp|AMT1	-
sp|HIF1N	0.609923	x 1.53	0.0338743	sp|HIF1N	-
sp|CPMD8	-0.604925	/ 1.52	0.0325229	sp|CPMD8	-
sp|RDH11	-0.603727	/ 1.52	0.0257878	sp|RDH11	-
sp|ZMIZ1	0.60308	x 1.52	0.0355727	sp|ZMIZ1	-
sp|IGF1R	0.602522	x 1.52	0.0326476	sp|IGF1R	-
UniRef90_UPI000BB0A27D	-0.602359	/ 1.52	0.0310189	UniRef90_UPI000BB0A27D	-
sp|ZN320	0.601697	x 1.52	0.0257333	sp|ZN320	-
sp|SMG7	0.600424	x 1.52	0.0222334	sp|SMG7	-
sp|KCIP4	-0.597726	/ 1.51	0.0314209	sp|KCIP4	-
sp|RB11A	0.596603	x 1.51	0.0348504	sp|RB11A	-
sp|PLCD1	-0.596079	/ 1.51	0.0436162	sp|PLCD1	-
UniRef90_A0A210QEV5	-0.595139	/ 1.51	0.0176475	UniRef90_A0A210QEV5	-
sp|ANKH1	0.593871	x 1.51	0.0378229	sp|ANKH1	-
UniRef90_K1QF41	0.593836	x 1.51	0.0271853	UniRef90_K1QF41	-
sp|F16B1	0.593619	x 1.51	0.0477239	sp|F16B1	-
sp|RPP14	0.593515	x 1.51	0.0384967	sp|RPP14	-
sp|SCNA	-0.593234	/ 1.51	0.0473047	sp|SCNA	-
sp|EMSY	0.591791	x 1.51	0.0271853	sp|EMSY	-
sp|MNT	0.589243	x 1.5	0.0431944	sp|MNT	-
UniRef90_K1PL05	-0.588846	/ 1.5	0.0211339	UniRef90_K1PL05	-
sp|UVRAG	0.58825	x 1.5	0.0365814	sp|UVRAG	-
sp|FLOT2	0.587253	x 1.5	0.0376139	sp|FLOT2	-
UniRef90_UPI0005C3CD51	-0.585876	/ 1.5	0.0461364	UniRef90_UPI0005C3CD51	-
sp|ABI2	0.584283	x 1.5	0.0334964	sp|ABI2	-
sp|KAT5	0.58256	x 1.5	0.0312468	sp|KAT5	-
sp|XPR1	0.577692	x 1.49	0.0308508	sp|XPR1	-
sp|S30BP	0.576231	x 1.49	0.0478181	sp|S30BP	-
sp|STK3	0.574618	x 1.49	0.024988	sp|STK3	-
sp|PYRD1	-0.574422	/ 1.49	0.0489443	sp|PYRD1	-
sp|ACP7	-0.571867	/ 1.49	0.0320986	sp|ACP7	-
UniRef90_UPI000BAF66B6	0.571016	x 1.49	0.0394119	UniRef90_UPI000BAF66B6	-
sp|UB2D1	0.570708	x 1.49	0.0376054	sp|UB2D1	-
sp|ETIF1	0.56972	x 1.48	0.0325042	sp|ETIF1	-
sp|DD19A	0.569528	x 1.48	0.042611	sp|DD19A	-
sp|SMBT1	0.567523	x 1.48	0.046006	sp|SMBT1	-
sp|RRAGC	0.566606	x 1.48	0.0321521	sp|RRAGC	-
sp|SMYD5	0.566023	x 1.48	0.0490963	sp|SMYD5	-
sp|U88	0.564474	x 1.48	0.0367758	sp|U88	-
sp|VWA5A	0.563867	x 1.48	0.0486813	sp|VWA5A	-
sp|CTSL2	0.563062	x 1.48	0.0414001	sp|CTSL2	-
sp|SNUT1	0.559761	x 1.47	0.0436162	sp|SNUT1	-
UniRef90_UPI000BAEC202	0.557368	x 1.47	0.0326651	UniRef90_UPI000BAEC202	-
sp|CAS1A	0.55698	x 1.47	0.048161	sp|CAS1A	-
sp|GLRX2	0.556556	x 1.47	0.0471086	sp|GLRX2	-
sp|CSK	0.555071	x 1.47	0.0348835	sp|CSK	-
sp|SEPT7	0.553308	x 1.47	0.0436631	sp|SEPT7	-
sp|ANO4	0.55066	x 1.46	0.0453042	sp|ANO4	-
sp|CL004	0.55006	x 1.46	0.0232821	sp|CL004	-
sp|WAPL	0.549765	x 1.46	0.0238223	sp|WAPL	-
sp|GNAO	0.549338	x 1.46	0.0439718	sp|GNAO	-
UniRef90_K1R8Z7	-0.548145	/ 1.46	0.042545	UniRef90_K1R8Z7	-
sp|TMX1	0.547033	x 1.46	0.0241349	sp|TMX1	-
sp|RBM22	0.546147	x 1.46	0.0435104	sp|RBM22	-
sp|MB12B	0.545164	x 1.46	0.0484676	sp|MB12B	-
UniRef90_UPI000B457A70	-0.544537	/ 1.46	0.0274435	UniRef90_UPI000B457A70	-
sp|IF4A3	0.544536	x 1.46	0.0453607	sp|IF4A3	-
sp|XPO1	0.537209	x 1.45	0.0221746	sp|XPO1	-
sp|EPAS1	0.535344	x 1.45	0.0489311	sp|EPAS1	-
sp|RPB2	0.533137	x 1.45	0.0211339	sp|RPB2	-
sp|TM87A	0.533127	x 1.45	0.0257704	sp|TM87A	-
sp|DHX8	0.531349	x 1.45	0.0257878	sp|DHX8	-
sp|FOXK1	0.530915	x 1.44	0.04508	sp|FOXK1	-
sp|SETB1	0.530284	x 1.44	0.0473233	sp|SETB1	-
UniRef90_UPI000BB09CB4	-0.529607	/ 1.44	0.0433057	UniRef90_UPI000BB09CB4	-
sp|NIPBL	0.526035	x 1.44	0.0371365	sp|NIPBL	-
sp|INF2	-0.524037	/ 1.44	0.0446573	sp|INF2	-
sp|RERE	0.521423	x 1.44	0.0485401	sp|RERE	-
sp|SYVNA	0.518875	x 1.43	0.0404857	sp|SYVNA	-
sp|MTRAB	0.516188	x 1.43	0.0217813	sp|MTRAB	-
UniRef90_A0A210QYX8	-0.515031	/ 1.43	0.0459131	UniRef90_A0A210QYX8	-
sp|IMA7	0.513893	x 1.43	0.048771	sp|IMA7	-
sp|KINH	-0.51231	/ 1.43	0.0277899	sp|KINH	-
sp|TBCE	0.511991	x 1.43	0.0330294	sp|TBCE	-
sp|RAE1L	0.510767	x 1.42	0.0434829	sp|RAE1L	-
sp|TRIPC	0.507902	x 1.42	0.0392585	sp|TRIPC	-
UniRef90_K1PXZ3	-0.506229	/ 1.42	0.0471671	UniRef90_K1PXZ3	-
sp|SP30L	0.505656	x 1.42	0.0446573	sp|SP30L	-
sp|ARNT	0.501732	x 1.42	0.0447595	sp|ARNT	-
sp|BAT1	-0.497813	/ 1.41	0.0452691	sp|BAT1	-
sp|CUL2	0.495518	x 1.41	0.0465599	sp|CUL2	-
sp|AT2B2	-0.487828	/ 1.4	0.0329132	sp|AT2B2	-
sp|TADBP	0.485961	x 1.4	0.0495508	sp|TADBP	-
sp|DHX15	0.485872	x 1.4	0.0430333	sp|DHX15	-
sp|HDGR2	0.475979	x 1.39	0.0472556	sp|HDGR2	-
sp|SRPK2	0.467727	x 1.38	0.0455253	sp|SRPK2	-
sp|MAF1	0.464433	x 1.38	0.0439648	sp|MAF1	-
sp|FL2D	0.425805	x 1.34	0.0486375	sp|FL2D	-

## Sheet: (SL - SS)
Differentially expressed genes (adjusted p-value below 0.05) for modality (SL - SS)
ID	log2(fc)	fc	p	Symbol	Description
UniRef90_UPI000BAF9E4A	-6.90416	/ 120	0.0396976	UniRef90_UPI000BAF9E4A	-
sp|YNP1	-6.27555	/ 77.5	0.021253	sp|YNP1	-
sp|H14	-6.26053	/ 76.7	0.00556434	sp|H14	-
UniRef90_A0A433T0G8	6.25004	x 76.1	0.0118964	UniRef90_A0A433T0G8	-
PB1	-5.70917	/ 52.3	0.03049	PB1	-
sp|PEBB	-5.49346	/ 45.1	0.0010996	sp|PEBB	-
EKC20725	-5.34697	/ 40.7	0.0163211	EKC20725	-
TriadP62070	-5.21719	/ 37.2	0.0248465	TriadP62070	-
UniRef90_A0A4W5MUG5	-5.169	/ 36	0.0484684	UniRef90_A0A4W5MUG5	-
UniRef90_J9HIY3	-4.857	/ 29	0.0248465	UniRef90_J9HIY3	-
Sakowv30017605m	-4.81561	/ 28.2	0.0479066	Sakowv30017605m	-
UniRef90_A0A1I7VBN6	-4.75538	/ 27	0.0340546	UniRef90_A0A1I7VBN6	-
sp|RUNX1	-4.60826	/ 24.4	0.00328836	sp|RUNX1	-
UniRef90_UPI000B45F212	-4.46666	/ 22.1	0.0496188	UniRef90_UPI000B45F212	-
sp|RGS3	-4.38792	/ 20.9	0.00219566	sp|RGS3	-
sp|HSP71	-4.3816	/ 20.8	0.00382866	sp|HSP71	-
UniRef90_UPI000B45EA21	-4.25212	/ 19.1	0.00940014	UniRef90_UPI000B45EA21	-
sp|IF4A	-4.20064	/ 18.4	0.00556434	sp|IF4A	-
UniRef90_A0A210R3X4	-4.17609	/ 18.1	0.0122732	UniRef90_A0A210R3X4	-
UniRef90_K1Q470	-4.10541	/ 17.2	0.0337731	UniRef90_K1Q470	-
sp|ERG	-3.99493	/ 15.9	0.00349762	sp|ERG	-
sp|GDA1	-3.9891	/ 15.9	0.000185222	sp|GDA1	-
sp|PPR3E	-3.90792	/ 15	0.00350652	sp|PPR3E	-
UniRef90_UPI000BAF5E6A	-3.78825	/ 13.8	0.0381651	UniRef90_UPI000BAF5E6A	-
sp|CRBL2	-3.66864	/ 12.7	0.00479795	sp|CRBL2	-
UniRef90_UPI000BAF373E	-3.62042	/ 12.3	0.021253	UniRef90_UPI000BAF373E	-
UniRef90_A0A210PE01	-3.53898	/ 11.6	0.00761316	UniRef90_A0A210PE01	-
UniRef90_K1Q0X1	-3.47961	/ 11.2	0.0446944	UniRef90_K1Q0X1	-
sp|OTU7	-3.43074	/ 10.8	0.000185222	sp|OTU7	-
UniRef90_A0A5C6NSP9	-3.40338	/ 10.6	0.00528283	UniRef90_A0A5C6NSP9	-
sp|DAR1	-3.39816	/ 10.5	0.02492	sp|DAR1	-
sp|MIDNA	-3.33345	/ 10.1	0.00588924	sp|MIDNA	-
UniRef90_UPI000BB0C798	-3.29843	/ 9.84	0.0298986	UniRef90_UPI000BB0C798	-
UniRef90_A0A210R0V7	-3.27916	/ 9.71	0.036251	UniRef90_A0A210R0V7	-
sp|CRERF	-3.27567	/ 9.68	0.00139192	sp|CRERF	-
sp|SYT11	-3.27287	/ 9.67	0.01157	sp|SYT11	-
sp|ZFN2B	-3.22697	/ 9.36	0.00479795	sp|ZFN2B	-
sp|SCD5	-3.22667	/ 9.36	0.00278943	sp|SCD5	-
UniRef90_U5Q278	-3.21827	/ 9.31	0.0183235	UniRef90_U5Q278	-
UniRef90_K1RSI0	-3.16547	/ 8.97	0.0101882	UniRef90_K1RSI0	-
UniRef90_K1QNL3	-3.13906	/ 8.81	0.0350425	UniRef90_K1QNL3	-
sp|LRIG2	-3.12324	/ 8.71	0.0124369	sp|LRIG2	-
sp|RASM	-3.11963	/ 8.69	0.00296125	sp|RASM	-
sp|DUS4	-3.11245	/ 8.65	0.00350652	sp|DUS4	-
sp|TNIP3	-3.08771	/ 8.5	0.00228915	sp|TNIP3	-
sp|DNLI	-3.01833	/ 8.1	0.00419579	sp|DNLI	-
UniRef90_UPI0005C377BF	-2.97753	/ 7.88	0.040464	UniRef90_UPI0005C377BF	-
UniRef90_UPI000BAFBE35	-2.94734	/ 7.71	0.0010996	UniRef90_UPI000BAFBE35	-
sp|ADPRM	-2.88852	/ 7.41	0.0229883	sp|ADPRM	-
sp|ARI1	-2.88275	/ 7.38	0.0101928	sp|ARI1	-
UniRef90_UPI000BAEED49	-2.84975	/ 7.21	0.00520055	UniRef90_UPI000BAEED49	-
sp|C13A4	-2.83465	/ 7.13	0.0360478	sp|C13A4	-
sp|DNJA1	-2.80113	/ 6.97	0.00296125	sp|DNJA1	-
sp|ELK3	-2.79581	/ 6.94	0.00296125	sp|ELK3	-
sp|WFDC8	-2.76941	/ 6.82	0.0145301	sp|WFDC8	-
UniRef90_A0A210QZW3	-2.75144	/ 6.73	0.00350652	UniRef90_A0A210QZW3	-
sp|AOX	-2.73806	/ 6.67	0.01303	sp|AOX	-
sp|AHSA1	-2.72139	/ 6.6	0.00306912	sp|AHSA1	-
UniRef90_UPI000B458C64	-2.6957	/ 6.48	0.02492	UniRef90_UPI000B458C64	-
sp|DNJB5	-2.68731	/ 6.44	0.00152458	sp|DNJB5	-
sp|DRL	2.6584	x 6.31	0.026444	sp|DRL	-
UniRef90_K1R4G7	-2.6355	/ 6.21	0.02492	UniRef90_K1R4G7	-
UniRef90_K1Q4X9	-2.63464	/ 6.21	0.00350652	UniRef90_K1Q4X9	-
UniRef90_K1Q6C5	-2.63393	/ 6.21	0.00296125	UniRef90_K1Q6C5	-
UniRef90_A0A210PWD2	-2.62655	/ 6.18	0.00479795	UniRef90_A0A210PWD2	-
sp|DNJB1	-2.60726	/ 6.09	0.00328836	sp|DNJB1	-
sp|HSP74	-2.58824	/ 6.01	0.00720409	sp|HSP74	-
sp|NEUL1	-2.58125	/ 5.98	0.00814736	sp|NEUL1	-
sp|HR38	-2.57243	/ 5.95	0.0163211	sp|HR38	-
sp|EGFR	-2.56967	/ 5.94	0.0158331	sp|EGFR	-
sp|AKA7G	-2.56702	/ 5.93	0.03069	sp|AKA7G	-
sp|PLIN2	-2.56637	/ 5.92	0.00655386	sp|PLIN2	-
UniRef90_UPI000359E8EF	-2.53536	/ 5.8	0.0248465	UniRef90_UPI000359E8EF	-
sp|ELDP2	-2.51957	/ 5.73	0.0257485	sp|ELDP2	-
UniRef90_UPI000BB05BED	-2.48662	/ 5.6	0.0143436	UniRef90_UPI000BB05BED	-
sp|PRRT1	-2.47226	/ 5.55	0.0229883	sp|PRRT1	-
UniRef90_K1Q3A4	-2.44787	/ 5.46	0.00419579	UniRef90_K1Q3A4	-
sp|FXJ1A	-2.44615	/ 5.45	0.0174944	sp|FXJ1A	-
sp|RAA2A	-2.42058	/ 5.35	0.0113928	sp|RAA2A	-
sp|KDM6A	-2.4141	/ 5.33	0.03069	sp|KDM6A	-
sp|IKBA	-2.37471	/ 5.19	0.0126492	sp|IKBA	-
UniRef90_A0A210QCP7	2.36676	x 5.16	0.00761316	UniRef90_A0A210QCP7	-
sp|SHCAF	-2.35077	/ 5.1	0.00638668	sp|SHCAF	-
sp|MYCB2	-2.31658	/ 4.98	0.0158331	sp|MYCB2	-
sp|MP2K4	-2.2859	/ 4.88	0.00382866	sp|MP2K4	-
sp|ATG4D	-2.25813	/ 4.78	0.0325324	sp|ATG4D	-
Lalb_07139	-2.2329	/ 4.7	0.0496188	Lalb_07139	-
sp|NFKB1	-2.22035	/ 4.66	0.00936854	sp|NFKB1	-
sp|RIT1	-2.21234	/ 4.63	0.00638668	sp|RIT1	-
sp|DESI2	-2.20151	/ 4.6	0.00537228	sp|DESI2	-
UniRef90_A0A210Q4V5	-2.19204	/ 4.57	0.00296125	UniRef90_A0A210Q4V5	-
UniRef90_UPI000BAF24EB	-2.18102	/ 4.53	0.017995	UniRef90_UPI000BAF24EB	-
sp|EAA3	-2.17787	/ 4.52	0.0271836	sp|EAA3	-
sp|UBE3C	-2.17033	/ 4.5	0.00477948	sp|UBE3C	-
sp|HDHD5	-2.16478	/ 4.48	0.02492	sp|HDHD5	-
sp|BMP10	2.16167	x 4.47	0.0306713	sp|BMP10	-
sp|DAAF1	-2.14247	/ 4.42	0.0145301	sp|DAAF1	-
sp|PTN21	-2.11439	/ 4.33	0.036251	sp|PTN21	-
sp|ZFP69	-2.11277	/ 4.33	0.0326859	sp|ZFP69	-
UniRef90_K1R9W4	-2.11114	/ 4.32	0.0257485	UniRef90_K1R9W4	-
sp|CREM	-2.09679	/ 4.28	0.00382866	sp|CREM	-
sp|ZFAN5	-2.08402	/ 4.24	0.00872317	sp|ZFAN5	-
UniRef90_L7MFA5	-2.07357	/ 4.21	0.0285916	UniRef90_L7MFA5	-
sp|DAF36	-2.05806	/ 4.16	0.0261854	sp|DAF36	-
sp|HE	-2.04817	/ 4.14	0.0158331	sp|HE	-
sp|PR15B	-2.04555	/ 4.13	0.0396976	sp|PR15B	-
UniRef90_UPI000BAE7F07	-2.04418	/ 4.12	0.00350652	UniRef90_UPI000BAE7F07	-
UniRef90_K1RTZ8	-2.04087	/ 4.11	0.0135066	UniRef90_K1RTZ8	-
UniRef90_A0A210PXL8	-2.03221	/ 4.09	0.0231878	UniRef90_A0A210PXL8	-
sp|SUR8	-2.02773	/ 4.08	0.0069938	sp|SUR8	-
sp|MAPK2	-2.01806	/ 4.05	0.00472258	sp|MAPK2	-
sp|IER5L	-2.01291	/ 4.04	0.0257485	sp|IER5L	-
UniRef90_UPI000C1433E4	-1.9988	/ 4	0.00152458	UniRef90_UPI000C1433E4	-
sp|SMOX	-1.99148	/ 3.98	0.00497185	sp|SMOX	-
UniRef90_A0A210PEC0	-1.99139	/ 3.98	0.00520055	UniRef90_A0A210PEC0	-
UniRef90_A9V060	-1.98047	/ 3.95	0.0384403	UniRef90_A9V060	-
sp|DAAF5	-1.9798	/ 3.94	0.0195736	sp|DAAF5	-
sp|DIRA2	-1.97837	/ 3.94	0.0174944	sp|DIRA2	-
UniRef90_A0A4Z2DMG6	-1.96715	/ 3.91	0.0325324	UniRef90_A0A4Z2DMG6	-
sp|CHRD1	-1.96112	/ 3.89	0.0288935	sp|CHRD1	-
UniRef90_A0A210PKS0	-1.95877	/ 3.89	0.0496188	UniRef90_A0A210PKS0	-
UniRef90_A0A2R2MMY2	-1.9503	/ 3.86	0.000996549	UniRef90_A0A2R2MMY2	-
sp|YNS9	-1.93563	/ 3.83	0.00855121	sp|YNS9	-
UniRef90_A0A162CSN9	-1.91803	/ 3.78	0.0472175	UniRef90_A0A162CSN9	-
UniRef90_K1PJD8	-1.89868	/ 3.73	0.0431198	UniRef90_K1PJD8	-
sp|CHLE	1.89485	x 3.72	0.00936854	sp|CHLE	-
sp|RUVB2	-1.8711	/ 3.66	0.00720409	sp|RUVB2	-
sp|NFX1	-1.86687	/ 3.65	0.00350652	sp|NFX1	-
UniRef90_K1QBB7	-1.86671	/ 3.65	0.00479795	UniRef90_K1QBB7	-
sp|PDCL3	-1.86076	/ 3.63	0.0113928	sp|PDCL3	-
sp|WDR92	-1.85553	/ 3.62	0.0200269	sp|WDR92	-
sp|TOB1	-1.84359	/ 3.59	0.0158331	sp|TOB1	-
UniRef90_UPI000528083F	-1.81032	/ 3.51	0.0126492	UniRef90_UPI000528083F	-
sp|TIMP3	-1.80901	/ 3.5	0.03069	sp|TIMP3	-
UniRef90_J3MXK8	1.80457	x 3.49	0.0248465	UniRef90_J3MXK8	-
sp|DP71L	-1.79988	/ 3.48	0.00341837	sp|DP71L	-
sp|PG24	-1.78885	/ 3.46	0.0069938	sp|PG24	-
sp|DYRK1	-1.78687	/ 3.45	0.0306713	sp|DYRK1	-
sp|HSPB2	-1.73397	/ 3.33	0.00479795	sp|HSPB2	-
sp|SIK2	-1.73366	/ 3.33	0.036134	sp|SIK2	-
sp|TISD	-1.73145	/ 3.32	0.0111812	sp|TISD	-
sp|COLA1	-1.72907	/ 3.32	0.0214604	sp|COLA1	-
sp|BIR7A	-1.72801	/ 3.31	0.00661112	sp|BIR7A	-
sp|TIS11	-1.72456	/ 3.3	0.00549138	sp|TIS11	-
sp|RAC11	-1.72288	/ 3.3	0.0124203	sp|RAC11	-
sp|SOCS6	-1.72213	/ 3.3	0.0211479	sp|SOCS6	-
sp|DUS10	-1.71807	/ 3.29	0.0285916	sp|DUS10	-
sp|NR4A3	-1.70667	/ 3.26	0.0261854	sp|NR4A3	-
UniRef90_C0H7X2	-1.69986	/ 3.25	0.0248465	UniRef90_C0H7X2	-
UniRef90_UPI0009752FF1	-1.69291	/ 3.23	0.00528283	UniRef90_UPI0009752FF1	-
UniRef90_K1QRE5	1.68628	x 3.22	0.0399467	UniRef90_K1QRE5	-
sp|RNF8B	-1.6843	/ 3.21	0.0118964	sp|RNF8B	-
UniRef90_UPI0008119979	-1.68122	/ 3.21	0.023978	UniRef90_UPI0008119979	-
sp|HERP2	-1.67975	/ 3.2	0.00409116	sp|HERP2	-
sp|DAAF4	-1.66717	/ 3.18	0.00936854	sp|DAAF4	-
sp|TRIB2	-1.66333	/ 3.17	0.036251	sp|TRIB2	-
sp|CR3L3	-1.66244	/ 3.17	0.021253	sp|CR3L3	-
sp|CDC7	-1.66112	/ 3.16	0.0261854	sp|CDC7	-
sp|B910	-1.65395	/ 3.15	0.00940014	sp|B910	-
sp|BTG1	-1.64625	/ 3.13	0.0122732	sp|BTG1	-
sp|RACB	-1.64329	/ 3.12	0.0187311	sp|RACB	-
sp|RNF11	-1.63981	/ 3.12	0.00350652	sp|RNF11	-
UniRef90_UPI000BAE7474	1.63079	x 3.1	0.0248465	UniRef90_UPI000BAE7474	-
sp|MEF2	-1.62484	/ 3.08	0.00382866	sp|MEF2	-
UniRef90_UPI000BAF50C4	-1.61153	/ 3.06	0.0496188	UniRef90_UPI000BAF50C4	-
sp|ZMY10	-1.60743	/ 3.05	0.0183496	sp|ZMY10	-
sp|KTU	-1.59923	/ 3.03	0.00296125	sp|KTU	-
UniRef90_A0A3P8PAX2	-1.58618	/ 3	0.00479795	UniRef90_A0A3P8PAX2	-
sp|TAGL2	-1.58472	/ 3	0.038734	sp|TAGL2	-
UniRef90_A0A210R5C7	-1.57919	/ 2.99	0.00907812	UniRef90_A0A210R5C7	-
sp|HPBP1	-1.56872	/ 2.97	0.00479795	sp|HPBP1	-
sp|GTSF1	-1.54877	/ 2.93	0.00479795	sp|GTSF1	-
UniRef90_UPI000BAF2E90	-1.536	/ 2.9	0.00479795	UniRef90_UPI000BAF2E90	-
UniRef90_UPI000BAF9BF4	-1.51905	/ 2.87	0.01303	UniRef90_UPI000BAF9BF4	-
sp|TCPH	-1.50231	/ 2.83	0.021253	sp|TCPH	-
sp|FKBP8	-1.49586	/ 2.82	0.00528283	sp|FKBP8	-
sp|SOCS4	-1.48149	/ 2.79	0.0291204	sp|SOCS4	-
UniRef90_A0A210QKR1	-1.47267	/ 2.78	0.00697662	UniRef90_A0A210QKR1	-
sp|TCPD	-1.45871	/ 2.75	0.0115979	sp|TCPD	-
UniRef90_K1RYG2	1.45786	x 2.75	0.03069	UniRef90_K1RYG2	-
sp|DORS	-1.44995	/ 2.73	0.00606011	sp|DORS	-
sp|CBX2	-1.44747	/ 2.73	0.00638668	sp|CBX2	-
UniRef90_K1QI91	-1.43857	/ 2.71	0.0285916	UniRef90_K1QI91	-
sp|SYT1	1.43025	x 2.69	0.02492	sp|SYT1	-
sp|UBIQF	-1.42126	/ 2.68	0.036251	sp|UBIQF	-
sp|SDCB1	-1.41567	/ 2.67	0.00597687	sp|SDCB1	-
UniRef90_K1S2B0	-1.41139	/ 2.66	0.0137446	UniRef90_K1S2B0	-
UniRef90_A0A210Q5T5	-1.41125	/ 2.66	0.0106959	UniRef90_A0A210Q5T5	-
UniRef90_UPI000BAEC429	-1.40826	/ 2.65	0.00913529	UniRef90_UPI000BAEC429	-
sp|SOX11	-1.40519	/ 2.65	0.036251	sp|SOX11	-
sp|TCPZ	-1.40156	/ 2.64	0.0286244	sp|TCPZ	-
sp|DEI	1.40008	x 2.64	0.0118964	sp|DEI	-
sp|STK25	-1.38794	/ 2.62	0.0446944	sp|STK25	-
sp|MKNK1	-1.37242	/ 2.59	0.0101928	sp|MKNK1	-
sp|CF298	-1.37004	/ 2.58	0.0340546	sp|CF298	-
sp|SDEH4	-1.35822	/ 2.56	0.0192234	sp|SDEH4	-
UniRef90_UPI000BAE953A	1.33684	x 2.53	0.0292736	UniRef90_UPI000BAE953A	-
sp|LACC1	-1.33666	/ 2.53	0.0113928	sp|LACC1	-
sp|TOLL	-1.33318	/ 2.52	0.03069	sp|TOLL	-
sp|MVP	-1.33209	/ 2.52	0.00559695	sp|MVP	-
sp|ELF1	-1.33069	/ 2.52	0.0309772	sp|ELF1	-
UniRef90_K1QY91	-1.31536	/ 2.49	0.0448022	UniRef90_K1QY91	-
sp|TREX1	-1.3104	/ 2.48	0.0307309	sp|TREX1	-
sp|IKBD	-1.30542	/ 2.47	0.00139192	sp|IKBD	-
sp|BCL2	-1.30369	/ 2.47	0.00350652	sp|BCL2	-
UniRef90_K1R8L5	-1.30121	/ 2.46	0.02492	UniRef90_K1R8L5	-
sp|CEBPG	-1.28	/ 2.43	0.0479066	sp|CEBPG	-
sp|TCPE	-1.25689	/ 2.39	0.0305531	sp|TCPE	-
sp|TNAP3	-1.2515	/ 2.38	0.0339443	sp|TNAP3	-
sp|DESI1	-1.24778	/ 2.37	0.0160996	sp|DESI1	-
sp|HMDH	-1.2414	/ 2.36	0.0178203	sp|HMDH	-
UniRef90_K1QS04	-1.22144	/ 2.33	0.0101928	UniRef90_K1QS04	-
UniRef90_K1PV94	-1.22128	/ 2.33	0.00559695	UniRef90_K1PV94	-
UniRef90_K1QX33	-1.22115	/ 2.33	0.0248465	UniRef90_K1QX33	-
sp|SMAP1	-1.21253	/ 2.32	0.0484684	sp|SMAP1	-
sp|SYT15	-1.19791	/ 2.29	0.0306713	sp|SYT15	-
sp|TCPA	-1.19316	/ 2.29	0.0162269	sp|TCPA	-
sp|DD3	-1.18203	/ 2.27	0.0257485	sp|DD3	-
sp|LRC4C	-1.17795	/ 2.26	0.0183496	sp|LRC4C	-
sp|VWA7	1.17683	x 2.26	0.0345173	sp|VWA7	-
sp|RUVB1	-1.17455	/ 2.26	0.0145301	sp|RUVB1	-
UniRef90_A0A210PE84	-1.15945	/ 2.23	0.036251	UniRef90_A0A210PE84	-
sp|SC6A9	-1.14866	/ 2.22	0.0399467	sp|SC6A9	-
sp|BCL3	-1.14659	/ 2.21	0.0444508	sp|BCL3	-
sp|BIRC3	-1.14441	/ 2.21	0.00761316	sp|BIRC3	-
sp|RHOU	-1.14258	/ 2.21	0.0149871	sp|RHOU	-
sp|ANKZ1	-1.11935	/ 2.17	0.0496188	sp|ANKZ1	-
sp|TCPB	-1.11664	/ 2.17	0.0431198	sp|TCPB	-
sp|VGFR1	1.11371	x 2.16	0.00549151	sp|VGFR1	-
UniRef90_UPI000BAF0B6F	-1.11131	/ 2.16	0.021253	UniRef90_UPI000BAF0B6F	-
UniRef90_UPI0005C38F2D	-1.10934	/ 2.16	0.03069	UniRef90_UPI0005C38F2D	-
UniRef90_UPI000BAEF424	-1.10588	/ 2.15	0.0279502	UniRef90_UPI000BAEF424	-
UniRef90_K1RF12	1.10222	x 2.15	0.0253418	UniRef90_K1RF12	-
sp|SQSTM	-1.0911	/ 2.13	0.0384403	sp|SQSTM	-
sp|CATIN	-1.08828	/ 2.13	0.0296497	sp|CATIN	-
UniRef90_A0A139XZW8	-1.07989	/ 2.11	0.0173356	UniRef90_A0A139XZW8	-
UniRef90_UPI000BB07BD0	-1.07563	/ 2.11	0.0163211	UniRef90_UPI000BB07BD0	-
sp|MSL2	1.05119	x 2.07	0.0250203	sp|MSL2	-
sp|PHF13	-1.0432	/ 2.06	0.00528283	sp|PHF13	-
sp|TCPQ	-1.03837	/ 2.05	0.03069	sp|TCPQ	-
sp|BM1LA	-1.038	/ 2.05	0.0188982	sp|BM1LA	-
sp|UNC9	-1.03765	/ 2.05	0.0399467	sp|UNC9	-
sp|ITA4	1.0359	x 2.05	0.0387509	sp|ITA4	-
sp|SC23A	-1.03548	/ 2.05	0.02492	sp|SC23A	-
sp|CATD	1.00941	x 2.01	0.0431198	sp|CATD	-
sp|PTP10	0.998764	x 2	0.0343481	sp|PTP10	-
sp|CACT	-0.991741	/ 1.99	0.00763629	sp|CACT	-
IRS	0.985831	x 1.98	0.027312	IRS	-
sp|OSER1	-0.983383	/ 1.98	0.0229883	sp|OSER1	-
sp|GFI1B	0.975664	x 1.97	0.0158331	sp|GFI1B	-
sp|FNBP1	0.975362	x 1.97	0.0307109	sp|FNBP1	-
UniRef90_A0A3P8TB93	-0.947328	/ 1.93	0.0343441	UniRef90_A0A3P8TB93	-
sp|TERA	-0.921333	/ 1.89	0.031181	sp|TERA	-
sp|UNC7	-0.910912	/ 1.88	0.0472175	sp|UNC7	-
sp|SGT1	-0.906888	/ 1.87	0.0229883	sp|SGT1	-
sp|UBE2A	-0.906355	/ 1.87	0.031181	sp|UBE2A	-
sp|F122A	0.905962	x 1.87	0.0271836	sp|F122A	-
sp|IGS10	-0.904607	/ 1.87	0.0248465	sp|IGS10	-
sp|SRRM4	0.887545	x 1.85	0.0199148	sp|SRRM4	-
sp|CASP3	-0.871655	/ 1.83	0.0092626	sp|CASP3	-
sp|F110C	-0.869262	/ 1.83	0.0496188	sp|F110C	-
sp|MK07	-0.860845	/ 1.82	0.0479066	sp|MK07	-
UniRef90_UPI0005C3AED3	-0.854623	/ 1.81	0.0248465	UniRef90_UPI0005C3AED3	-
sp|PIK1	-0.851417	/ 1.8	0.0248465	sp|PIK1	-
sp|ITB1	0.839059	x 1.79	0.0486255	sp|ITB1	-
sp|ZN207	-0.832663	/ 1.78	0.0293177	sp|ZN207	-
sp|E2AK3	-0.831203	/ 1.78	0.034543	sp|E2AK3	-
sp|HNRPD	-0.82327	/ 1.77	0.036251	sp|HNRPD	-
sp|HSP7C	-0.780346	/ 1.72	0.028661	sp|HSP7C	-
sp|DUOX	0.696153	x 1.62	0.036251	sp|DUOX	-
sp|ELMO1	0.579992	x 1.49	0.0486255	sp|ELMO1	-
