# Supplementary material for: RNA-Seq comparative study reveals molecular effectors linked to the resistance of Pinna nobilis to Haplosporidium pinnae parasite
Source: Sci Rep. 2022 Dec 8;12:21229. doi: 10.1038/s41598-022-25555-x (PMC9731998; doi:10.1038/s41598-022-25555-x)
Supplement: Supplementary file 3 — Supplementary Table S3. [file 41598_2022_25555_MOESM3_ESM.xlsx]

## Sheet: RS vs SS
	p.value	Adjusted p.value	nb	db	id	description
1	1.61579e-21	5.65848e-18	493	GO	go:0030031	cell projection assembly
2	1.86087e-19	3.25839e-16	473	GO	go:0120031	plasma membrane bounded cell projection assembly
3	1.02161e-16	1.19256e-13	347	GO	go:0044782	cilium organization
4	6.68488e-16	5.85261e-13	986	GO	go:0051674	localization of cell
5	8.39475e-16	5.87969e-13	985	GO	go:0048870	cell motility
6	2.37862e-15	1.38832e-12	331	GO	go:0060271	cilium assembly
7	2.23655e-14	1.11891e-11	136	GO	go:0003341	cilium movement
8	5.34817e-14	2.34116e-11	86	GO	go:0035082	axoneme assembly
9	2.16644e-11	8.42987e-09	533	GO	go:0031344	regulation of cell projection organization
10	2.84127e-11	9.95014e-09	106	GO	go:0001578	microtubule bundle formation
11	3.48903e-11	1.11078e-08	626	GO	go:0030029	actin filament-based process
12	4.24205e-11	1.23797e-08	575	GO	go:0051270	regulation of cellular component movement
13	6.72005e-11	1.81028e-08	526	GO	go:0120035	regulation of plasma membrane bounded cell projection organization
14	9.9878e-11	2.49838e-08	103	GO	go:0060285	cilium-dependent cell motility
15	1.09161e-10	2.54854e-08	577	GO	go:0030036	actin cytoskeleton organization
16	2.12429e-10	4.64953e-08	850	GO	go:0016477	cell migration
17	5.16517e-10	1.06403e-07	507	GO	go:2000145	regulation of cell motility
18	5.67348e-10	1.10381e-07	107	GO	go:0001539	cilium or flagellum-dependent cell motility
19	2.73498e-09	5.04101e-07	88	GO	go:0060294	cilium movement involved in cell motility
20	3.83074e-09	6.70763e-07	38	GO	go:0070286	axonemal dynein complex assembly
21	6.12274e-09	1.02104e-06	684	GO	go:0051960	regulation of nervous system development
22	6.55348e-09	1.0432e-06	343	GO	go:0007018	microtubule-based movement
23	6.99959e-09	1.06576e-06	728	GO	go:0002682	regulation of immune system process
24	8.52944e-09	1.21653e-06	715	GO	go:0060284	regulation of cell development
25	8.68452e-09	1.21653e-06	474	GO	go:0030334	regulation of cell migration
26	1.46148e-08	1.96851e-06	610	GO	go:0050767	regulation of neurogenesis
27	1.76386e-08	2.28779e-06	602	GO	go:0040012	regulation of locomotion
28	2.85888e-08	3.48769e-06	941	GO	go:0048666	neuron development
29	2.88815e-08	3.48769e-06	145	GO	go:0060491	regulation of cell projection assembly
30	3.21698e-08	3.75529e-06	393	GO	go:0007264	small GTPase mediated signal transduction
31	3.74571e-08	4.23145e-06	237	GO	go:0050865	regulation of cell activation
32	4.45877e-08	4.87956e-06	875	GO	go:0000902	cell morphogenesis
33	4.84504e-08	5.14162e-06	733	GO	go:0072359	circulatory system development
34	5.79427e-08	5.9681e-06	546	GO	go:0048598	embryonic morphogenesis
35	6.68523e-08	6.68905e-06	339	GO	go:0007015	actin filament organization
36	6.93582e-08	6.74701e-06	797	GO	go:0044087	regulation of cellular component biogenesis
37	9.65582e-08	9.13911e-06	142	GO	go:0120032	regulation of plasma membrane bounded cell projection assembly
38	1.90279e-07	1.75357e-05	51	GO	go:0002431	Fc receptor mediated stimulatory signaling pathway
39	1.97243e-07	1.77114e-05	508	GO	go:0045664	regulation of neuron differentiation
40	2.10934e-07	1.84673e-05	802	GO	go:0031175	neuron projection development
41	4.53512e-07	3.80576e-05	33	GO	go:0016601	Rac protein signal transduction
42	4.56431e-07	3.80576e-05	197	GO	go:0002683	negative regulation of immune system process
43	4.79781e-07	3.90742e-05	40	GO	go:0048008	platelet-derived growth factor receptor signaling pathway
44	6.02094e-07	4.79212e-05	575	GO	go:0097435	supramolecular fiber organization
45	6.9603e-07	5.41666e-05	833	GO	go:0007417	central nervous system development
46	7.21035e-07	5.48927e-05	951	GO	go:0006955	immune response
47	7.42901e-07	5.5354e-05	74	GO	go:0120034	positive regulation of plasma membrane bounded cell projection assembly
48	8.33762e-07	6.04758e-05	202	GO	go:0045785	positive regulation of cell adhesion
49	8.46177e-07	6.04758e-05	452	GO	go:0002684	positive regulation of immune system process
50	8.90506e-07	6.23711e-05	320	GO	go:0031346	positive regulation of cell projection organization

## Sheet: RS vs SL
	p.value	Adjusted p.value	nb	db	id	description
1	2.47107e-12	8.6537e-09	626	GO	go:0030029	actin filament-based process
2	6.10347e-12	1.06872e-08	616	GO	go:0007167	enzyme linked receptor protein signaling pathway
3	9.63503e-12	1.12473e-08	577	GO	go:0030036	actin cytoskeleton organization
4	3.19857e-11	2.80035e-08	433	GO	go:0050776	regulation of immune response
5	2.8256e-10	1.97905e-07	951	GO	go:0006955	immune response
6	3.90847e-10	2.28124e-07	435	GO	go:0007169	transmembrane receptor protein tyrosine kinase signaling pathway
7	6.50946e-10	3.25659e-07	728	GO	go:0002682	regulation of immune system process
8	7.73772e-10	3.38719e-07	705	GO	go:0033993	response to lipid
9	9.42008e-10	3.66546e-07	986	GO	go:0009607	response to biotic stimulus
10	1.34894e-09	4.724e-07	850	GO	go:0016477	cell migration
11	1.75765e-09	5.30992e-07	985	GO	go:0048870	cell motility
12	1.8195e-09	5.30992e-07	986	GO	go:0051674	localization of cell
13	2.47238e-09	6.18448e-07	945	GO	go:0043207	response to external biotic stimulus
14	2.47238e-09	6.18448e-07	945	GO	go:0051707	response to other organism
15	2.75316e-09	6.42771e-07	40	GO	go:0048008	platelet-derived growth factor receptor signaling pathway
16	5.25157e-09	1.14944e-06	192	GO	go:0006909	phagocytosis
17	7.76181e-09	1.59893e-06	51	GO	go:0002431	Fc receptor mediated stimulatory signaling pathway
18	9.93188e-09	1.9323e-06	79	GO	go:1903039	positive regulation of leukocyte cell-cell adhesion
19	1.23437e-08	2.21629e-06	164	GO	go:0048813	dendrite morphogenesis
20	1.31951e-08	2.21629e-06	943	GO	go:0006952	defense response
21	1.32901e-08	2.21629e-06	202	GO	go:0045785	positive regulation of cell adhesion
22	1.79495e-08	2.61842e-06	48	GO	go:0038094	Fc-gamma receptor signaling pathway
23	1.79729e-08	2.61842e-06	281	GO	go:0001816	cytokine production
24	1.84804e-08	2.61842e-06	79	GO	go:0060759	regulation of response to cytokine stimulus
25	1.86923e-08	2.61842e-06	452	GO	go:0002684	positive regulation of immune system process
26	2.45444e-08	3.27938e-06	308	GO	go:0034762	regulation of transmembrane transport
27	2.52836e-08	3.27938e-06	988	GO	go:0080134	regulation of response to stress
28	2.63002e-08	3.28941e-06	898	GO	go:0042325	regulation of phosphorylation
29	2.77682e-08	3.35325e-06	109	GO	go:0022409	positive regulation of cell-cell adhesion
30	3.22534e-08	3.6937e-06	603	GO	go:0002252	immune effector process
31	3.37517e-08	3.6937e-06	47	GO	go:0002433	immune response-regulating cell surface receptor signaling pathway involved in phagocytosis
32	3.37517e-08	3.6937e-06	47	GO	go:0038096	Fc-gamma receptor signaling pathway involved in phagocytosis
33	4.19146e-08	4.44803e-06	540	GO	go:0034097	response to cytokine
34	6.52611e-08	6.7219e-06	178	GO	go:0043405	regulation of MAP kinase activity
35	7.07171e-08	7.07575e-06	71	GO	go:0050870	positive regulation of T cell activation
36	7.9938e-08	7.77619e-06	297	GO	go:0006954	inflammatory response
37	8.60327e-08	8.14288e-06	251	GO	go:0001817	regulation of cytokine production
38	1.20867e-07	1.07758e-05	909	GO	go:0040007	growth
39	1.21868e-07	1.07758e-05	927	GO	go:0044093	positive regulation of molecular function
40	1.25518e-07	1.07758e-05	736	GO	go:0007155	cell adhesion
41	1.28929e-07	1.07758e-05	339	GO	go:0007015	actin filament organization
42	1.29236e-07	1.07758e-05	477	GO	go:0071345	cellular response to cytokine stimulus
43	1.327e-07	1.08073e-05	757	GO	go:0022610	biological adhesion
44	1.64891e-07	1.31239e-05	63	GO	go:0016925	protein sumoylation
45	1.87574e-07	1.45974e-05	369	GO	go:0030155	regulation of cell adhesion
46	2.40773e-07	1.83302e-05	786	GO	go:0001932	regulation of protein phosphorylation
47	2.46351e-07	1.83557e-05	798	GO	go:0014070	response to organic cyclic compound
48	2.84499e-07	2.07566e-05	689	GO	go:0031401	positive regulation of protein modification process
49	3.05652e-07	2.18448e-05	715	GO	go:0060284	regulation of cell development
50	3.20711e-07	2.24626e-05	939	GO	go:0043067	regulation of programmed cell death

## Sheet: SL vs SS
	p.value	Adjusted p.value	nb genes	db	id	description
1	6.57838e-14	1.22284e-10	86	GO	go:0035082	axoneme assembly
2	6.98364e-14	1.22284e-10	106	GO	go:0001578	microtubule bundle formation
3	1.07256e-12	1.25204e-09	136	GO	go:0003341	cilium movement
4	1.6386e-12	1.43459e-09	493	GO	go:0030031	cell projection assembly
5	8.64083e-11	6.05203e-08	473	GO	go:0120031	plasma membrane bounded cell projection assembly
6	1.95139e-10	1.13896e-07	347	GO	go:0044782	cilium organization
7	5.31168e-10	2.65736e-07	331	GO	go:0060271	cilium assembly
8	1.35796e-09	5.67435e-07	986	GO	go:0051674	localization of cell
9	1.58224e-09	5.67435e-07	985	GO	go:0048870	cell motility
10	1.62032e-09	5.67435e-07	38	GO	go:0070286	axonemal dynein complex assembly
11	1.91677e-09	6.10229e-07	103	GO	go:0060285	cilium-dependent cell motility
12	2.10056e-09	6.13014e-07	258	GO	go:0019221	cytokine-mediated signaling pathway
13	6.60022e-09	1.778e-06	107	GO	go:0001539	cilium or flagellum-dependent cell motility
14	2.72058e-08	6.80534e-06	88	GO	go:0060294	cilium movement involved in cell motility
15	1.74006e-07	4.06245e-05	540	GO	go:0034097	response to cytokine
16	2.68575e-07	5.6394e-05	28	GO	go:0044458	motile cilium assembly
17	2.79033e-07	5.6394e-05	780	GO	go:0030163	protein catabolic process
18	2.92401e-07	5.6394e-05	666	GO	go:0001775	cell activation
19	3.11097e-07	5.6394e-05	121	GO	go:1902105	regulation of leukocyte differentiation
20	3.22067e-07	5.6394e-05	343	GO	go:0007018	microtubule-based movement
21	3.64249e-07	6.07429e-05	808	GO	go:0009968	negative regulation of signal transduction
22	4.13345e-07	6.1179e-05	272	GO	go:0002831	regulation of response to biotic stimulus
23	4.41846e-07	6.1179e-05	580	GO	go:0045321	leukocyte activation
24	4.49116e-07	6.1179e-05	634	GO	go:0051603	proteolysis involved in cellular protein catabolic process
25	4.52097e-07	6.1179e-05	844	GO	go:0070647	protein modification by small protein conjugation or removal
26	4.54213e-07	6.1179e-05	575	GO	go:0051270	regulation of cellular component movement
27	6.39061e-07	8.28886e-05	681	GO	go:0044257	cellular protein catabolic process
28	6.88143e-07	8.60425e-05	886	GO	go:0023057	negative regulation of signaling
29	7.12516e-07	8.60425e-05	251	GO	go:1903706	regulation of hemopoiesis
30	7.53272e-07	8.68934e-05	886	GO	go:0010648	negative regulation of cell communication
31	7.69188e-07	8.68934e-05	212	GO	go:0016579	protein deubiquitination
32	9.27934e-07	0.000101551	546	GO	go:0019941	modification-dependent protein catabolic process
33	9.97093e-07	0.000105813	564	GO	go:0043632	modification-dependent macromolecule catabolic process
34	1.16003e-06	0.000119484	728	GO	go:0002682	regulation of immune system process
35	1.51372e-06	0.000151459	227	GO	go:0070646	protein modification by small protein removal
36	1.89891e-06	0.000184722	465	GO	go:0000165	MAPK cascade
37	2.24228e-06	0.000212229	607	GO	go:0032101	regulation of response to external stimulus
38	2.39856e-06	0.000221046	536	GO	go:0006511	ubiquitin-dependent protein catabolic process
39	2.49894e-06	0.000224392	179	GO	go:0002697	regulation of immune effector process
40	2.64405e-06	0.000231486	57	GO	go:0048010	vascular endothelial growth factor receptor signaling pathway
41	3.02948e-06	0.00025511	38	GO	go:0006858	extracellular transport
42	3.05957e-06	0.00025511	485	GO	go:0023014	signal transduction by protein phosphorylation
43	3.70571e-06	0.0003018	86	GO	go:1903708	positive regulation of hemopoiesis
44	4.43878e-06	0.000353286	61	GO	go:0002695	negative regulation of leukocyte activation
45	4.97924e-06	0.000387496	178	GO	go:0043405	regulation of MAP kinase activity
46	5.12363e-06	0.000389026	31	GO	go:0035335	peptidyl-tyrosine dephosphorylation
47	5.22108e-06	0.000389026	507	GO	go:2000145	regulation of cell motility
48	6.12473e-06	0.00044685	169	GO	go:0051403	stress-activated MAPK cascade
49	6.27117e-06	0.000448197	951	GO	go:0006955	immune response
50	7.76074e-06	0.000533866	537	GO	go:0000122	negative regulation of transcription by RNA polymerase II
