# Supplementary material for: RNA-Seq comparative study reveals molecular effectors linked to the resistance of Pinna nobilis to Haplosporidium pinnae parasite
Source: Sci Rep. 2022 Dec 8;12:21229. doi: 10.1038/s41598-022-25555-x (PMC9731998; doi:10.1038/s41598-022-25555-x)
Supplement: Supplementary file 4 — Supplementary Table S4. [file 41598_2022_25555_MOESM4_ESM.xlsx]

## Sheet: gs_deg_RS-SS
GO name	GO id	Symbol	log2FC	p.value	Adjusted p.value
cell projection assembly	GO:0030031	sp|TBB4B	-4.31214247103045	0.00532640547790391	0.0415679272863223
		sp|RHOQ	3.21029628890174	1.21414613274099e-08	3.89997369981094e-05
		sp|FGD1	2.9345239578086	1.03776516559645e-07	7.6621337294577e-05
		sp|FSCN1	2.68557758040189	1.43958129999607e-06	0.000283338391465226
		sp|MK15	-2.65271311213371	0.000801667896253645	0.013382890190046
		sp|SHIP2	2.37523546748676	6.62951622479781e-06	0.000700391630183377
		sp|ITB1	2.36686061848429	6.42599439494478e-08	6.02268674672872e-05
		sp|AUTS2	2.18692535517877	5.55671213911411e-08	5.70770530855233e-05
		sp|HRG	-2.1014349722225	0.00443626958599023	0.0370448273192447
		sp|OCRL	1.91639777965231	5.07932536497038e-06	0.000591546046351166
		sp|FXJ1A	-1.9032289390564	0.000281051452367436	0.00716535581022781
		sp|MED25	1.86614952729782	1.23253582162719e-06	0.0002580720217156
		sp|DAAF4	-1.85347142156206	2.55973535829676e-05	0.00166486918320684
		sp|RHG24	1.84926526460577	9.46400774746489e-07	0.000232435223552752
		sp|RHG44	1.8130779925783	0.000166040872952443	0.00529653067978677
		sp|PTPRO	1.80537427996438	6.86236687568975e-05	0.00303473342514405
		sp|DAAF1	-1.75752415212924	0.000390259740097536	0.00879850195257697
		sp|RPGF2	1.71520567627524	5.24001956665827e-06	0.000606670971240989
		sp|EGFR	-1.67631285942074	0.0034616430181724	0.0318225398802752
		sp|RHG35	1.65595444090243	1.86752188046522e-05	0.00138182577636528
		sp|SGPL	1.6509173360904	8.36105883385436e-05	0.00339303834985405
		sp|AIF1	1.5964593644089	1.65490903730523e-05	0.00127552164759819
		sp|RHOU	-1.56835510851956	1.02541442042439e-05	0.000911929451734805
		sp|FER	1.55831354769305	0.000261072985606137	0.00686039853497996
		sp|DBNL	1.51994665444185	3.42675241099661e-06	0.000492301758782739
		sp|SPT13	1.51969054473645	1.95703307145429e-06	0.000330315545343718
		sp|RSH4A	-1.5195478139523	0.00220065304441357	0.0245853762024319
		sp|CARL1	1.49834566675237	1.66164738958733e-05	0.00127552164759819
		sp|DOC11	1.49012616979522	0.00558376758590011	0.0424159450504384
		sp|WASL	1.47588713589953	8.73022598252317e-06	0.000826097633596255
		sp|RAB3I	1.46862253127756	0.00234221683031746	0.0255116279215874
		sp|TT30A	-1.4525121450935	6.92792302537725e-05	0.00305045595045805
		sp|TEKT1	-1.4501539669512	0.00297052037957404	0.0290296832724807
		sp|FBP1L	1.44042191106866	1.96121027308525e-07	9.97998842541626e-05
		sp|CF161	-1.43451119019989	0.00278163429191664	0.0280041565900273
		sp|RSPH1	-1.42207077794804	0.000747926109441476	0.0128269936095942
		sp|CF298	-1.40166584177909	0.000369711689822702	0.00848096209684198
		sp|F110C	-1.39739685383102	2.42942308413971e-05	0.00161540220074452
		sp|ZMY10	-1.36464733122675	0.000437294615637873	0.00941189788903846
		sp|DJB13	-1.35693768342093	0.000620253471340309	0.0114951307183804
		sp|SRC	1.32773671863602	0.00265756767345589	0.0273139670751744
		sp|RPGP1	1.32620764794945	0.000337288161057638	0.00806622792944887
		sp|NDK5	-1.28352798298849	0.00259488649871371	0.0269456072733376
		sp|SEPT6	1.28217792584774	0.00100961798474649	0.0153913707578232
		sp|DAAF5	-1.2769500849435	0.00225831483432624	0.0249288573018559
		sp|DYHC2	-1.27234845994737	0.00472433287730276	0.0385507129730816
		sp|COR1C	1.27217775148346	2.00582325678609e-05	0.00144082530438189
		sp|VAV2	1.25948163506469	5.81176202861865e-06	0.000636872564702319
		sp|GELA	-1.25260979312189	0.000737048486589569	0.0127343213211052
		sp|DNAL1	-1.25054625335411	0.00265030924832419	0.0272963823262777
		sp|CC103	-1.22760288556587	0.00692195971389551	0.0482309047344426
		sp|RAB23	-1.22523318608955	0.00259452317557339	0.0269456072733376
		sp|HNF4A	1.21937211967034	0.000173934759256093	0.00537882150496941
		sp|MYO3A	-1.21414061936974	0.00234544147660346	0.0255185069886729
		sp|CC113	-1.21010688419283	0.00149450127927669	0.0195058184209044
		sp|DYI3	-1.20103710414244	0.00561982201091201	0.0426240218954798
		sp|ARL3	-1.19924919238086	0.0031629230949708	0.0301028299590016
		sp|TEKT2	-1.19276357175264	0.00488957057129481	0.0394341349057852
		sp|RUVB2	-1.18992670353337	0.00114803254996226	0.0166527355338062
		sp|ASAP1	1.17444757407237	0.000336790360742419	0.00806412150867676
		sp|IFT20	-1.15223402033854	0.00529478685540285	0.0413539824910612
		sp|IFT56	-1.14797929016046	0.000580407901607165	0.0110159964507543
		sp|CC151	-1.14677679749706	0.00405005120069815	0.0350603785023441
		sp|CFA53	-1.1357505574995	0.00583450250004823	0.0434943193563017
		sp|WDR63	-1.12893608989294	0.00131540849445529	0.0180915711544193
		sp|BBS5	-1.1149199724416	8.74873159830945e-05	0.00347333526537754
		sp|TC1D2	-1.10351575273522	0.000440574605654703	0.0094161166838147
		sp|ATAT	-1.0983416139838	0.00476799743187519	0.0387144081906631
		sp|SH3Y1	1.08171594648452	0.00276154087066772	0.0278731525212729
		sp|QRIC2	-1.08142611495298	0.00116339921745914	0.0167628282562451
		sp|ULK4	-1.07301636943847	0.00202064880078148	0.0232847831949538
		sp|IDLC	-1.06134092912383	0.00468901667843176	0.0383975324854525
		sp|CYFIP	1.05536348777419	7.99313294118442e-05	0.00332602204119221
		sp|VASP	1.0500594887943	0.00143628175734927	0.0191106346555761
		sp|NFH	1.04408143544529	0.000282675014673521	0.0071881261483259
		sp|BBOF1	-1.03861226007499	0.00669838716487054	0.0472827205208776
		sp|NCKP1	1.03223348490579	3.44230629286521e-05	0.00195813504208593
		sp|IFT88	-1.01443935074597	0.00473655093434411	0.0386099530204609
plasma membrane bounded cell projection assembly	GO:0120031	sp|TBB4B	-4.31214247103045	0.00532640547790391	0.0415679272863223
		sp|RHOQ	3.21029628890174	1.21414613274099e-08	3.89997369981094e-05
		sp|FGD1	2.9345239578086	1.03776516559645e-07	7.6621337294577e-05
		sp|FSCN1	2.68557758040189	1.43958129999607e-06	0.000283338391465226
		sp|MK15	-2.65271311213371	0.000801667896253645	0.013382890190046
		sp|SHIP2	2.37523546748676	6.62951622479781e-06	0.000700391630183377
		sp|ITB1	2.36686061848429	6.42599439494478e-08	6.02268674672872e-05
		sp|AUTS2	2.18692535517877	5.55671213911411e-08	5.70770530855233e-05
		sp|HRG	-2.1014349722225	0.00443626958599023	0.0370448273192447
		sp|OCRL	1.91639777965231	5.07932536497038e-06	0.000591546046351166
		sp|FXJ1A	-1.9032289390564	0.000281051452367436	0.00716535581022781
		sp|DAAF4	-1.85347142156206	2.55973535829676e-05	0.00166486918320684
		sp|RHG24	1.84926526460577	9.46400774746489e-07	0.000232435223552752
		sp|RHG44	1.8130779925783	0.000166040872952443	0.00529653067978677
		sp|PTPRO	1.80537427996438	6.86236687568975e-05	0.00303473342514405
		sp|DAAF1	-1.75752415212924	0.000390259740097536	0.00879850195257697
		sp|RPGF2	1.71520567627524	5.24001956665827e-06	0.000606670971240989
		sp|RHG35	1.65595444090243	1.86752188046522e-05	0.00138182577636528
		sp|SGPL	1.6509173360904	8.36105883385436e-05	0.00339303834985405
		sp|AIF1	1.5964593644089	1.65490903730523e-05	0.00127552164759819
		sp|FER	1.55831354769305	0.000261072985606137	0.00686039853497996
		sp|DBNL	1.51994665444185	3.42675241099661e-06	0.000492301758782739
		sp|SPT13	1.51969054473645	1.95703307145429e-06	0.000330315545343718
		sp|RSH4A	-1.5195478139523	0.00220065304441357	0.0245853762024319
		sp|CARL1	1.49834566675237	1.66164738958733e-05	0.00127552164759819
		sp|DOC11	1.49012616979522	0.00558376758590011	0.0424159450504384
		sp|WASL	1.47588713589953	8.73022598252317e-06	0.000826097633596255
		sp|RAB3I	1.46862253127756	0.00234221683031746	0.0255116279215874
		sp|TT30A	-1.4525121450935	6.92792302537725e-05	0.00305045595045805
		sp|TEKT1	-1.4501539669512	0.00297052037957404	0.0290296832724807
		sp|FBP1L	1.44042191106866	1.96121027308525e-07	9.97998842541626e-05
		sp|CF161	-1.43451119019989	0.00278163429191664	0.0280041565900273
		sp|RSPH1	-1.42207077794804	0.000747926109441476	0.0128269936095942
		sp|CF298	-1.40166584177909	0.000369711689822702	0.00848096209684198
		sp|ZMY10	-1.36464733122675	0.000437294615637873	0.00941189788903846
		sp|DJB13	-1.35693768342093	0.000620253471340309	0.0114951307183804
		sp|RPGP1	1.32620764794945	0.000337288161057638	0.00806622792944887
		sp|NDK5	-1.28352798298849	0.00259488649871371	0.0269456072733376
		sp|SEPT6	1.28217792584774	0.00100961798474649	0.0153913707578232
		sp|DAAF5	-1.2769500849435	0.00225831483432624	0.0249288573018559
		sp|DYHC2	-1.27234845994737	0.00472433287730276	0.0385507129730816
		sp|COR1C	1.27217775148346	2.00582325678609e-05	0.00144082530438189
		sp|VAV2	1.25948163506469	5.81176202861865e-06	0.000636872564702319
		sp|GELA	-1.25260979312189	0.000737048486589569	0.0127343213211052
		sp|DNAL1	-1.25054625335411	0.00265030924832419	0.0272963823262777
		sp|CC103	-1.22760288556587	0.00692195971389551	0.0482309047344426
		sp|RAB23	-1.22523318608955	0.00259452317557339	0.0269456072733376
		sp|HNF4A	1.21937211967034	0.000173934759256093	0.00537882150496941
		sp|MYO3A	-1.21414061936974	0.00234544147660346	0.0255185069886729
		sp|CC113	-1.21010688419283	0.00149450127927669	0.0195058184209044
		sp|DYI3	-1.20103710414244	0.00561982201091201	0.0426240218954798
		sp|ARL3	-1.19924919238086	0.0031629230949708	0.0301028299590016
		sp|TEKT2	-1.19276357175264	0.00488957057129481	0.0394341349057852
		sp|RUVB2	-1.18992670353337	0.00114803254996226	0.0166527355338062
		sp|ASAP1	1.17444757407237	0.000336790360742419	0.00806412150867676
		sp|IFT20	-1.15223402033854	0.00529478685540285	0.0413539824910612
		sp|IFT56	-1.14797929016046	0.000580407901607165	0.0110159964507543
		sp|CC151	-1.14677679749706	0.00405005120069815	0.0350603785023441
		sp|CFA53	-1.1357505574995	0.00583450250004823	0.0434943193563017
		sp|WDR63	-1.12893608989294	0.00131540849445529	0.0180915711544193
		sp|BBS5	-1.1149199724416	8.74873159830945e-05	0.00347333526537754
		sp|TC1D2	-1.10351575273522	0.000440574605654703	0.0094161166838147
		sp|ATAT	-1.0983416139838	0.00476799743187519	0.0387144081906631
		sp|SH3Y1	1.08171594648452	0.00276154087066772	0.0278731525212729
		sp|ULK4	-1.07301636943847	0.00202064880078148	0.0232847831949538
		sp|IDLC	-1.06134092912383	0.00468901667843176	0.0383975324854525
		sp|CYFIP	1.05536348777419	7.99313294118442e-05	0.00332602204119221
		sp|VASP	1.0500594887943	0.00143628175734927	0.0191106346555761
		sp|BBOF1	-1.03861226007499	0.00669838716487054	0.0472827205208776
		sp|NCKP1	1.03223348490579	3.44230629286521e-05	0.00195813504208593
		sp|IFT88	-1.01443935074597	0.00473655093434411	0.0386099530204609
cilium organization	GO:0044782	UniRef90_K1QRC4	-4.47354532560944	0.00545118644585571	0.0419576490390793
		sp|TBB4B	-4.31214247103045	0.00532640547790391	0.0415679272863223
		sp|MK15	-2.65271311213371	0.000801667896253645	0.013382890190046
		sp|OCRL	1.91639777965231	5.07932536497038e-06	0.000591546046351166
		sp|FXJ1A	-1.9032289390564	0.000281051452367436	0.00716535581022781
		sp|DAAF4	-1.85347142156206	2.55973535829676e-05	0.00166486918320684
		sp|DAAF1	-1.75752415212924	0.000390259740097536	0.00879850195257697
		sp|RHG35	1.65595444090243	1.86752188046522e-05	0.00138182577636528
		sp|RSH4A	-1.5195478139523	0.00220065304441357	0.0245853762024319
		sp|RAB3I	1.46862253127756	0.00234221683031746	0.0255116279215874
		sp|TT30A	-1.4525121450935	6.92792302537725e-05	0.00305045595045805
		sp|TEKT1	-1.4501539669512	0.00297052037957404	0.0290296832724807
		sp|FBP1L	1.44042191106866	1.96121027308525e-07	9.97998842541626e-05
		sp|CF161	-1.43451119019989	0.00278163429191664	0.0280041565900273
		sp|RSPH1	-1.42207077794804	0.000747926109441476	0.0128269936095942
		sp|CF298	-1.40166584177909	0.000369711689822702	0.00848096209684198
		sp|ZMY10	-1.36464733122675	0.000437294615637873	0.00941189788903846
		sp|DJB13	-1.35693768342093	0.000620253471340309	0.0114951307183804
		sp|NDK5	-1.28352798298849	0.00259488649871371	0.0269456072733376
		sp|SEPT6	1.28217792584774	0.00100961798474649	0.0153913707578232
		sp|DAAF5	-1.2769500849435	0.00225831483432624	0.0249288573018559
		sp|DYHC2	-1.27234845994737	0.00472433287730276	0.0385507129730816
		sp|DNAL1	-1.25054625335411	0.00265030924832419	0.0272963823262777
		sp|CC103	-1.22760288556587	0.00692195971389551	0.0482309047344426
		sp|RAB23	-1.22523318608955	0.00259452317557339	0.0269456072733376
		sp|CC113	-1.21010688419283	0.00149450127927669	0.0195058184209044
		sp|DYI3	-1.20103710414244	0.00561982201091201	0.0426240218954798
		sp|ARL3	-1.19924919238086	0.0031629230949708	0.0301028299590016
		sp|TEKT2	-1.19276357175264	0.00488957057129481	0.0394341349057852
		sp|RUVB2	-1.18992670353337	0.00114803254996226	0.0166527355338062
		sp|ASAP1	1.17444757407237	0.000336790360742419	0.00806412150867676
		sp|IFT20	-1.15223402033854	0.00529478685540285	0.0413539824910612
		sp|IFT56	-1.14797929016046	0.000580407901607165	0.0110159964507543
		sp|CC151	-1.14677679749706	0.00405005120069815	0.0350603785023441
		sp|CFA53	-1.1357505574995	0.00583450250004823	0.0434943193563017
		sp|WDR63	-1.12893608989294	0.00131540849445529	0.0180915711544193
		sp|BBS5	-1.1149199724416	8.74873159830945e-05	0.00347333526537754
		sp|TC1D2	-1.10351575273522	0.000440574605654703	0.0094161166838147
		sp|ATAT	-1.0983416139838	0.00476799743187519	0.0387144081906631
		sp|ULK4	-1.07301636943847	0.00202064880078148	0.0232847831949538
		sp|IDLC	-1.06134092912383	0.00468901667843176	0.0383975324854525
		sp|ENO4	-1.05758299893603	0.00730174371944719	0.0497798862654084
		sp|BBOF1	-1.03861226007499	0.00669838716487054	0.0472827205208776
		sp|IFT88	-1.01443935074597	0.00473655093434411	0.0386099530204609
localization of cell	GO:0051674	sp|K1C16	-6.26567786514119	0.00111732382896097	0.0163389779952209
		sp|NAS34	-4.23375028604848	0.000464426183023679	0.00964674578280475
		sp|PTPRJ	4.08838484803667	2.10597904929469e-06	0.000345415663735151
		sp|PTPRC	4.01371370899371	5.51130189067496e-07	0.000172180069543277
		sp|VGFR1	3.69077572752192	4.35381480497578e-10	4.28458914957667e-06
		sp|PAFA	-3.36958612115343	0.00116171207228491	0.0167628282562451
		sp|FSCN2	3.23367615147518	0.000422878620331945	0.00924788556152594
		sp|RHOQ	3.21029628890174	1.21414613274099e-08	3.89997369981094e-05
		sp|ITB3	3.05520329586482	4.28748156403227e-06	0.000547482783039112
		sp|SPIT2	-2.74186524832974	8.3768228309187e-07	0.000222800847240732
		sp|LEG9	2.74115392824873	1.20187224226061e-06	0.000256340691128538
		sp|FSCN1	2.68557758040189	1.43958129999607e-06	0.000283338391465226
		sp|MK15	-2.65271311213371	0.000801667896253645	0.013382890190046
		sp|SGK1	-2.6249459216618	1.03796463287343e-05	0.000916108515884071
		sp|STA5A	2.56160983861155	5.79992410177048e-08	5.70770530855233e-05
		sp|SAA	2.49183011128516	0.00134134968387843	0.0182323511589056
		sp|SAA2	2.48626714226311	0.00480050174505697	0.0389141166994281
		sp|ZFH1	2.47858181620241	2.63844329615874e-07	0.000108187168656242
		sp|ITA5	2.4616520439131	2.39791918474554e-06	0.00037770035080664
		sp|ITB1	2.36686061848429	6.42599439494478e-08	6.02268674672872e-05
		sp|SPD2A	2.2989692499023	8.76337477237719e-05	0.00347333526537754
		sp|PK3CD	2.28146288076438	1.95090012355239e-06	0.000330315545343718
		sp|XCT	-2.24068485516309	0.00708059224358775	0.0488126853023797
		sp|AUTS2	2.18692535517877	5.55671213911411e-08	5.70770530855233e-05
		sp|PTPRT	2.17264713874859	2.19643964771212e-07	9.97998842541626e-05
		sp|LRC15	-2.16344335894331	0.000158309373758309	0.00519307515718507
		sp|SIX4	2.15997466768599	0.00219016248057926	0.0245622666340519
		sp|PLXB2	2.13785259057143	4.12635574061278e-05	0.00221898725920057
		sp|HRG	-2.1014349722225	0.00443626958599023	0.0370448273192447
		sp|CO1A1	-2.06791794566701	0.00441669080091431	0.0369283382937959
		sp|FYN	2.06619566060808	2.42484704653278e-07	0.000101544339510336
		sp|LYAM2	2.0345999270386	0.00140150461841063	0.0187904726836227
		sp|ABR	1.97361969698226	3.97899576039602e-08	5.30943703213326e-05
		sp|MET	1.97074630393799	1.71257983741312e-07	9.82370524477074e-05
		sp|ITA4	1.91572185638875	5.04038823805881e-06	0.000591546046351166
		UniRef90_A0A4W5R9D4	1.90956540052774	0.00329026633467728	0.0307790028512919
		sp|FXJ1A	-1.9032289390564	0.000281051452367436	0.00716535581022781
		sp|DUOX2	1.89334540225592	0.00121938355385407	0.017315950293619
		sp|LAT1	1.88956597512691	0.00132882164735895	0.0181232712529455
		sp|MEG10	1.87425033540486	1.2975278543513e-06	0.000262969645620258
		sp|DAAF4	-1.85347142156206	2.55973535829676e-05	0.00166486918320684
		sp|RHG24	1.84926526460577	9.46400774746489e-07	0.000232435223552752
		sp|ELMO1	1.82697355633638	2.49785084421323e-08	4.46933639234588e-05
		sp|PTN6	1.80914636032737	0.00584064048667337	0.0434943193563017
		sp|PTPRO	1.80537427996438	6.86236687568975e-05	0.00303473342514405
		sp|CAP1	1.768239578586	0.00107976323952244	0.0160397947394186
		sp|DOCK1	1.7671053252215	5.58563587321808e-06	0.000624906122168716
		sp|DAAF1	-1.75752415212924	0.000390259740097536	0.00879850195257697
		sp|ZAP70	1.74917341593346	1.00156111118882e-06	0.00023974377632277
		sp|RPGF2	1.71520567627524	5.24001956665827e-06	0.000606670971240989
		sp|DOCK4	1.7151670698053	2.68114613286591e-05	0.00169135635214958
		sp|SOCS7	1.70129802990562	7.00332993631079e-06	0.00071791426982536
		sp|PLSL	1.69246290569795	1.18179906254011e-05	0.00100112740441462
		sp|LX15B	-1.67715198101043	0.000208694728326233	0.00593575035851564
		sp|EGFR	-1.67631285942074	0.0034616430181724	0.0318225398802752
		sp|RHG35	1.65595444090243	1.86752188046522e-05	0.00138182577636528
		sp|SGPL	1.6509173360904	8.36105883385436e-05	0.00339303834985405
		sp|AIF1	1.5964593644089	1.65490903730523e-05	0.00127552164759819
		sp|CO4A2	-1.58731556379971	0.000162447860407289	0.00525871511272412
		sp|ADA	1.57291649337895	7.23509344950864e-05	0.00313658830998302
		sp|RHOU	-1.56835510851956	1.02541442042439e-05	0.000911929451734805
		sp|FER	1.55831354769305	0.000261072985606137	0.00686039853497996
		sp|NISCH	1.53156390184315	1.45313831195743e-05	0.00116737421452842
		sp|AKT3	1.52738044042479	0.00459423467771049	0.0379135123382381
		sp|CED1	1.52330576521392	0.00199521162000603	0.0230914952421611
		sp|DBNL	1.51994665444185	3.42675241099661e-06	0.000492301758782739
		sp|SPT13	1.51969054473645	1.95703307145429e-06	0.000330315545343718
		sp|RSH4A	-1.5195478139523	0.00220065304441357	0.0245853762024319
		sp|OSBL8	1.51060943216471	0.000363985512633991	0.00840840711227959
		sp|CARL1	1.49834566675237	1.66164738958733e-05	0.00127552164759819
		sp|BCR	1.49078310540349	0.000797118131088693	0.0133295489006692
		sp|VILI	-1.47874221483463	9.55040732046525e-05	0.00366415432517343
		sp|WASL	1.47588713589953	8.73022598252317e-06	0.000826097633596255
		sp|PAXI1	-1.47215479911889	0.000576850887359254	0.0109802506431381
		sp|CENPV	-1.46635223668189	0.000244440495972114	0.00660862340896036
		sp|MYO9B	1.46478654512197	0.00541899431228223	0.0419222745265054
		sp|TEKT1	-1.4501539669512	0.00297052037957404	0.0290296832724807
		sp|F110C	-1.39739685383102	2.42942308413971e-05	0.00161540220074452
		sp|DUOX1	1.39721502690119	0.00421620577801739	0.035951140312284
		sp|ZMY10	-1.36464733122675	0.000437294615637873	0.00941189788903846
		sp|PTPRK	1.35814706175363	6.01228245063052e-05	0.00281766804484626
		sp|PAK1	1.35293231758247	2.06685124963456e-05	0.00146330094587437
		sp|AGRL3	1.34601037256925	1.54415807334509e-05	0.00121404503679629
		sp|AGRE2	1.34253104362808	0.00510759043983379	0.0405844146293132
		sp|SRC	1.32773671863602	0.00265756767345589	0.0273139670751744
		sp|P3C2A	1.32715240271576	0.000867834741230173	0.0139662496949242
		sp|P85A	1.31017429641821	0.000251865737399171	0.00674451897073535
		sp|SEM2A	1.30086713807821	3.60268484997491e-05	0.00199740966809032
		sp|HMR1	-1.29741554769655	0.00265678449619867	0.0273139670751744
		sp|FBLN1	1.29668573529517	0.00470075844196674	0.0384220629795637
		sp|EFHC1	-1.28751349758234	0.00271283960902024	0.0276410150475766
		sp|GP2	-1.28597738978723	0.00120686110959972	0.0172124622289784
		sp|GPC1	-1.2850758898918	0.00177555971179771	0.0215719544738287
		sp|DAAF5	-1.2769500849435	0.00225831483432624	0.0249288573018559
		sp|RRAS2	1.27442035723	0.000196452222535416	0.0057829826214058
		sp|COR1C	1.27217775148346	2.00582325678609e-05	0.00144082530438189
		sp|VAV2	1.25948163506469	5.81176202861865e-06	0.000636872564702319
		sp|GELA	-1.25260979312189	0.000737048486589569	0.0127343213211052
		sp|DAB2P	1.23077858096666	0.000104808338510821	0.00389950419389409
		sp|ZFAN5	-1.22334402933034	0.00417127606293704	0.0357730089197067
		sp|DNJA1	-1.22174831560049	0.0032989223120035	0.030844429364938
		sp|HNF4A	1.21937211967034	0.000173934759256093	0.00537882150496941
		sp|DYI3	-1.20103710414244	0.00561982201091201	0.0426240218954798
		sp|TEKT2	-1.19276357175264	0.00488957057129481	0.0394341349057852
		sp|GIPC1	-1.18897941559106	5.96037785712951e-05	0.00281324117467681
		sp|PGH2	-1.17974471024814	0.000148269349285472	0.00498689989939107
		sp|SOS1	1.16535453205896	2.28783864367551e-05	0.00155273242016626
		sp|ROP1L	-1.16394369158474	0.0011481435890344	0.0166527355338062
		sp|GLNA	1.14785411452673	0.00146630912299457	0.0192784877480154
		sp|WDR63	-1.12893608989294	0.00131540849445529	0.0180915711544193
		sp|WDR44	1.12602252507244	7.89809175969997e-06	0.000781613497222201
		sp|JMY	1.11655428205885	0.00303327332090777	0.0294505875327623
		sp|PTN11	1.09708959980475	1.80829811667609e-05	0.00135202636683999
		sp|QRIC2	-1.08142611495298	0.00116339921745914	0.0167628282562451
		sp|ULK4	-1.07301636943847	0.00202064880078148	0.0232847831949538
		sp|NDNF	-1.07055773747552	0.00558351220761315	0.0424159450504384
		sp|IDLC	-1.06134092912383	0.00468901667843176	0.0383975324854525
		sp|ACAP3	1.06132816787497	0.000568461980325567	0.0108731474215431
		sp|SUN1	1.06060004287631	0.000328949319736729	0.0079666683029857
		sp|ENO4	-1.05758299893603	0.00730174371944719	0.0497798862654084
		sp|ACTA	1.05543308322564	0.00252664716034409	0.0265365365047451
		sp|CYFIP	1.05536348777419	7.99313294118442e-05	0.00332602204119221
		sp|CYRIB	1.05092152328866	6.87679660407603e-05	0.00303473342514405
		sp|ANS1A	1.04696925255271	0.00270182614775904	0.0275959222834423
		sp|RREB1	-1.04323893339769	0.00521390003914487	0.0410315795963412
		sp|MIB1	1.03283930970606	0.00176263143229028	0.0215078188780765
		sp|NCKP1	1.03223348490579	3.44230629286521e-05	0.00195813504208593
		sp|DCLK1	-1.02678386066146	3.49969032873933e-05	0.00197021467701766
		sp|CANB	-1.02654187035557	0.000340398529240306	0.00811574817447496
		sp|IQEC1	1.01629644525989	5.22958589171188e-05	0.0025926627083293
		sp|IFT88	-1.01443935074597	0.00473655093434411	0.0386099530204609
		sp|SSH2	1.0127483578929	0.00434790009556422	0.0365550489879945
		sp|HSPB1	-1.00122230406508	0.00703357953732764	0.0486708036780522
		sp|IGS10	-1.00090378765808	0.00017338013422021	0.00537882150496941
cell motility	GO:0048870	sp|K1C16	-6.26567786514119	0.00111732382896097	0.0163389779952209
		sp|NAS34	-4.23375028604848	0.000464426183023679	0.00964674578280475
		sp|PTPRJ	4.08838484803667	2.10597904929469e-06	0.000345415663735151
		sp|PTPRC	4.01371370899371	5.51130189067496e-07	0.000172180069543277
		sp|VGFR1	3.69077572752192	4.35381480497578e-10	4.28458914957667e-06
		sp|PAFA	-3.36958612115343	0.00116171207228491	0.0167628282562451
		sp|FSCN2	3.23367615147518	0.000422878620331945	0.00924788556152594
		sp|RHOQ	3.21029628890174	1.21414613274099e-08	3.89997369981094e-05
		sp|ITB3	3.05520329586482	4.28748156403227e-06	0.000547482783039112
		sp|SPIT2	-2.74186524832974	8.3768228309187e-07	0.000222800847240732
		sp|LEG9	2.74115392824873	1.20187224226061e-06	0.000256340691128538
		sp|FSCN1	2.68557758040189	1.43958129999607e-06	0.000283338391465226
		sp|MK15	-2.65271311213371	0.000801667896253645	0.013382890190046
		sp|SGK1	-2.6249459216618	1.03796463287343e-05	0.000916108515884071
		sp|STA5A	2.56160983861155	5.79992410177048e-08	5.70770530855233e-05
		sp|SAA	2.49183011128516	0.00134134968387843	0.0182323511589056
		sp|SAA2	2.48626714226311	0.00480050174505697	0.0389141166994281
		sp|ZFH1	2.47858181620241	2.63844329615874e-07	0.000108187168656242
		sp|ITA5	2.4616520439131	2.39791918474554e-06	0.00037770035080664
		sp|ITB1	2.36686061848429	6.42599439494478e-08	6.02268674672872e-05
		sp|SPD2A	2.2989692499023	8.76337477237719e-05	0.00347333526537754
		sp|PK3CD	2.28146288076438	1.95090012355239e-06	0.000330315545343718
		sp|XCT	-2.24068485516309	0.00708059224358775	0.0488126853023797
		sp|AUTS2	2.18692535517877	5.55671213911411e-08	5.70770530855233e-05
		sp|PTPRT	2.17264713874859	2.19643964771212e-07	9.97998842541626e-05
		sp|LRC15	-2.16344335894331	0.000158309373758309	0.00519307515718507
		sp|SIX4	2.15997466768599	0.00219016248057926	0.0245622666340519
		sp|PLXB2	2.13785259057143	4.12635574061278e-05	0.00221898725920057
		sp|HRG	-2.1014349722225	0.00443626958599023	0.0370448273192447
		sp|CO1A1	-2.06791794566701	0.00441669080091431	0.0369283382937959
		sp|FYN	2.06619566060808	2.42484704653278e-07	0.000101544339510336
		sp|LYAM2	2.0345999270386	0.00140150461841063	0.0187904726836227
		sp|ABR	1.97361969698226	3.97899576039602e-08	5.30943703213326e-05
		sp|MET	1.97074630393799	1.71257983741312e-07	9.82370524477074e-05
		sp|ITA4	1.91572185638875	5.04038823805881e-06	0.000591546046351166
		UniRef90_A0A4W5R9D4	1.90956540052774	0.00329026633467728	0.0307790028512919
		sp|FXJ1A	-1.9032289390564	0.000281051452367436	0.00716535581022781
		sp|DUOX2	1.89334540225592	0.00121938355385407	0.017315950293619
		sp|LAT1	1.88956597512691	0.00132882164735895	0.0181232712529455
		sp|MEG10	1.87425033540486	1.2975278543513e-06	0.000262969645620258
		sp|DAAF4	-1.85347142156206	2.55973535829676e-05	0.00166486918320684
		sp|RHG24	1.84926526460577	9.46400774746489e-07	0.000232435223552752
		sp|ELMO1	1.82697355633638	2.49785084421323e-08	4.46933639234588e-05
		sp|PTN6	1.80914636032737	0.00584064048667337	0.0434943193563017
		sp|PTPRO	1.80537427996438	6.86236687568975e-05	0.00303473342514405
		sp|CAP1	1.768239578586	0.00107976323952244	0.0160397947394186
		sp|DOCK1	1.7671053252215	5.58563587321808e-06	0.000624906122168716
		sp|DAAF1	-1.75752415212924	0.000390259740097536	0.00879850195257697
		sp|ZAP70	1.74917341593346	1.00156111118882e-06	0.00023974377632277
		sp|RPGF2	1.71520567627524	5.24001956665827e-06	0.000606670971240989
		sp|DOCK4	1.7151670698053	2.68114613286591e-05	0.00169135635214958
		sp|SOCS7	1.70129802990562	7.00332993631079e-06	0.00071791426982536
		sp|PLSL	1.69246290569795	1.18179906254011e-05	0.00100112740441462
		sp|LX15B	-1.67715198101043	0.000208694728326233	0.00593575035851564
		sp|EGFR	-1.67631285942074	0.0034616430181724	0.0318225398802752
		sp|RHG35	1.65595444090243	1.86752188046522e-05	0.00138182577636528
		sp|SGPL	1.6509173360904	8.36105883385436e-05	0.00339303834985405
		sp|AIF1	1.5964593644089	1.65490903730523e-05	0.00127552164759819
		sp|CO4A2	-1.58731556379971	0.000162447860407289	0.00525871511272412
		sp|ADA	1.57291649337895	7.23509344950864e-05	0.00313658830998302
		sp|RHOU	-1.56835510851956	1.02541442042439e-05	0.000911929451734805
		sp|FER	1.55831354769305	0.000261072985606137	0.00686039853497996
		sp|NISCH	1.53156390184315	1.45313831195743e-05	0.00116737421452842
		sp|AKT3	1.52738044042479	0.00459423467771049	0.0379135123382381
		sp|CED1	1.52330576521392	0.00199521162000603	0.0230914952421611
		sp|DBNL	1.51994665444185	3.42675241099661e-06	0.000492301758782739
		sp|SPT13	1.51969054473645	1.95703307145429e-06	0.000330315545343718
		sp|RSH4A	-1.5195478139523	0.00220065304441357	0.0245853762024319
		sp|OSBL8	1.51060943216471	0.000363985512633991	0.00840840711227959
		sp|CARL1	1.49834566675237	1.66164738958733e-05	0.00127552164759819
		sp|BCR	1.49078310540349	0.000797118131088693	0.0133295489006692
		sp|VILI	-1.47874221483463	9.55040732046525e-05	0.00366415432517343
		sp|WASL	1.47588713589953	8.73022598252317e-06	0.000826097633596255
		sp|PAXI1	-1.47215479911889	0.000576850887359254	0.0109802506431381
		sp|CENPV	-1.46635223668189	0.000244440495972114	0.00660862340896036
		sp|MYO9B	1.46478654512197	0.00541899431228223	0.0419222745265054
		sp|TEKT1	-1.4501539669512	0.00297052037957404	0.0290296832724807
		sp|F110C	-1.39739685383102	2.42942308413971e-05	0.00161540220074452
		sp|DUOX1	1.39721502690119	0.00421620577801739	0.035951140312284
		sp|ZMY10	-1.36464733122675	0.000437294615637873	0.00941189788903846
		sp|PTPRK	1.35814706175363	6.01228245063052e-05	0.00281766804484626
		sp|PAK1	1.35293231758247	2.06685124963456e-05	0.00146330094587437
		sp|AGRL3	1.34601037256925	1.54415807334509e-05	0.00121404503679629
		sp|AGRE2	1.34253104362808	0.00510759043983379	0.0405844146293132
		sp|SRC	1.32773671863602	0.00265756767345589	0.0273139670751744
		sp|P3C2A	1.32715240271576	0.000867834741230173	0.0139662496949242
		sp|P85A	1.31017429641821	0.000251865737399171	0.00674451897073535
		sp|SEM2A	1.30086713807821	3.60268484997491e-05	0.00199740966809032
		sp|HMR1	-1.29741554769655	0.00265678449619867	0.0273139670751744
		sp|FBLN1	1.29668573529517	0.00470075844196674	0.0384220629795637
		sp|EFHC1	-1.28751349758234	0.00271283960902024	0.0276410150475766
		sp|GP2	-1.28597738978723	0.00120686110959972	0.0172124622289784
		sp|GPC1	-1.2850758898918	0.00177555971179771	0.0215719544738287
		sp|DAAF5	-1.2769500849435	0.00225831483432624	0.0249288573018559
		sp|RRAS2	1.27442035723	0.000196452222535416	0.0057829826214058
		sp|COR1C	1.27217775148346	2.00582325678609e-05	0.00144082530438189
		sp|VAV2	1.25948163506469	5.81176202861865e-06	0.000636872564702319
		sp|GELA	-1.25260979312189	0.000737048486589569	0.0127343213211052
		sp|DAB2P	1.23077858096666	0.000104808338510821	0.00389950419389409
		sp|ZFAN5	-1.22334402933034	0.00417127606293704	0.0357730089197067
		sp|DNJA1	-1.22174831560049	0.0032989223120035	0.030844429364938
		sp|HNF4A	1.21937211967034	0.000173934759256093	0.00537882150496941
		sp|DYI3	-1.20103710414244	0.00561982201091201	0.0426240218954798
		sp|TEKT2	-1.19276357175264	0.00488957057129481	0.0394341349057852
		sp|GIPC1	-1.18897941559106	5.96037785712951e-05	0.00281324117467681
		sp|PGH2	-1.17974471024814	0.000148269349285472	0.00498689989939107
		sp|SOS1	1.16535453205896	2.28783864367551e-05	0.00155273242016626
		sp|ROP1L	-1.16394369158474	0.0011481435890344	0.0166527355338062
		sp|GLNA	1.14785411452673	0.00146630912299457	0.0192784877480154
		sp|WDR63	-1.12893608989294	0.00131540849445529	0.0180915711544193
		sp|WDR44	1.12602252507244	7.89809175969997e-06	0.000781613497222201
		sp|JMY	1.11655428205885	0.00303327332090777	0.0294505875327623
		sp|PTN11	1.09708959980475	1.80829811667609e-05	0.00135202636683999
		sp|QRIC2	-1.08142611495298	0.00116339921745914	0.0167628282562451
		sp|ULK4	-1.07301636943847	0.00202064880078148	0.0232847831949538
		sp|NDNF	-1.07055773747552	0.00558351220761315	0.0424159450504384
		sp|IDLC	-1.06134092912383	0.00468901667843176	0.0383975324854525
		sp|ACAP3	1.06132816787497	0.000568461980325567	0.0108731474215431
		sp|SUN1	1.06060004287631	0.000328949319736729	0.0079666683029857
		sp|ENO4	-1.05758299893603	0.00730174371944719	0.0497798862654084
		sp|ACTA	1.05543308322564	0.00252664716034409	0.0265365365047451
		sp|CYFIP	1.05536348777419	7.99313294118442e-05	0.00332602204119221
		sp|CYRIB	1.05092152328866	6.87679660407603e-05	0.00303473342514405
		sp|ANS1A	1.04696925255271	0.00270182614775904	0.0275959222834423
		sp|RREB1	-1.04323893339769	0.00521390003914487	0.0410315795963412
		sp|MIB1	1.03283930970606	0.00176263143229028	0.0215078188780765
		sp|NCKP1	1.03223348490579	3.44230629286521e-05	0.00195813504208593
		sp|DCLK1	-1.02678386066146	3.49969032873933e-05	0.00197021467701766
		sp|CANB	-1.02654187035557	0.000340398529240306	0.00811574817447496
		sp|IQEC1	1.01629644525989	5.22958589171188e-05	0.0025926627083293
		sp|IFT88	-1.01443935074597	0.00473655093434411	0.0386099530204609
		sp|SSH2	1.0127483578929	0.00434790009556422	0.0365550489879945
		sp|HSPB1	-1.00122230406508	0.00703357953732764	0.0486708036780522
		sp|IGS10	-1.00090378765808	0.00017338013422021	0.00537882150496941
cilium assembly	GO:0060271	sp|TBB4B	-4.31214247103045	0.00532640547790391	0.0415679272863223
		sp|MK15	-2.65271311213371	0.000801667896253645	0.013382890190046
		sp|OCRL	1.91639777965231	5.07932536497038e-06	0.000591546046351166
		sp|FXJ1A	-1.9032289390564	0.000281051452367436	0.00716535581022781
		sp|DAAF4	-1.85347142156206	2.55973535829676e-05	0.00166486918320684
		sp|DAAF1	-1.75752415212924	0.000390259740097536	0.00879850195257697
		sp|RHG35	1.65595444090243	1.86752188046522e-05	0.00138182577636528
		sp|RSH4A	-1.5195478139523	0.00220065304441357	0.0245853762024319
		sp|RAB3I	1.46862253127756	0.00234221683031746	0.0255116279215874
		sp|TT30A	-1.4525121450935	6.92792302537725e-05	0.00305045595045805
		sp|TEKT1	-1.4501539669512	0.00297052037957404	0.0290296832724807
		sp|FBP1L	1.44042191106866	1.96121027308525e-07	9.97998842541626e-05
		sp|CF161	-1.43451119019989	0.00278163429191664	0.0280041565900273
		sp|RSPH1	-1.42207077794804	0.000747926109441476	0.0128269936095942
		sp|CF298	-1.40166584177909	0.000369711689822702	0.00848096209684198
		sp|ZMY10	-1.36464733122675	0.000437294615637873	0.00941189788903846
		sp|DJB13	-1.35693768342093	0.000620253471340309	0.0114951307183804
		sp|NDK5	-1.28352798298849	0.00259488649871371	0.0269456072733376
		sp|SEPT6	1.28217792584774	0.00100961798474649	0.0153913707578232
		sp|DAAF5	-1.2769500849435	0.00225831483432624	0.0249288573018559
		sp|DYHC2	-1.27234845994737	0.00472433287730276	0.0385507129730816
		sp|DNAL1	-1.25054625335411	0.00265030924832419	0.0272963823262777
		sp|CC103	-1.22760288556587	0.00692195971389551	0.0482309047344426
		sp|RAB23	-1.22523318608955	0.00259452317557339	0.0269456072733376
		sp|CC113	-1.21010688419283	0.00149450127927669	0.0195058184209044
		sp|DYI3	-1.20103710414244	0.00561982201091201	0.0426240218954798
		sp|ARL3	-1.19924919238086	0.0031629230949708	0.0301028299590016
		sp|TEKT2	-1.19276357175264	0.00488957057129481	0.0394341349057852
		sp|RUVB2	-1.18992670353337	0.00114803254996226	0.0166527355338062
		sp|ASAP1	1.17444757407237	0.000336790360742419	0.00806412150867676
		sp|IFT20	-1.15223402033854	0.00529478685540285	0.0413539824910612
		sp|IFT56	-1.14797929016046	0.000580407901607165	0.0110159964507543
		sp|CC151	-1.14677679749706	0.00405005120069815	0.0350603785023441
		sp|CFA53	-1.1357505574995	0.00583450250004823	0.0434943193563017
		sp|WDR63	-1.12893608989294	0.00131540849445529	0.0180915711544193
		sp|BBS5	-1.1149199724416	8.74873159830945e-05	0.00347333526537754
		sp|TC1D2	-1.10351575273522	0.000440574605654703	0.0094161166838147
		sp|ATAT	-1.0983416139838	0.00476799743187519	0.0387144081906631
		sp|ULK4	-1.07301636943847	0.00202064880078148	0.0232847831949538
		sp|IDLC	-1.06134092912383	0.00468901667843176	0.0383975324854525
		sp|BBOF1	-1.03861226007499	0.00669838716487054	0.0472827205208776
		sp|IFT88	-1.01443935074597	0.00473655093434411	0.0386099530204609
cilium movement	GO:0003341	sp|MET	1.97074630393799	1.71257983741312e-07	9.82370524477074e-05
		UniRef90_A0A4W5R9D4	1.90956540052774	0.00329026633467728	0.0307790028512919
		sp|FXJ1A	-1.9032289390564	0.000281051452367436	0.00716535581022781
		sp|DAAF4	-1.85347142156206	2.55973535829676e-05	0.00166486918320684
		sp|DAAF1	-1.75752415212924	0.000390259740097536	0.00879850195257697
		sp|RSH4A	-1.5195478139523	0.00220065304441357	0.0245853762024319
		sp|TEKT1	-1.4501539669512	0.00297052037957404	0.0290296832724807
		sp|CF298	-1.40166584177909	0.000369711689822702	0.00848096209684198
		sp|ZMY10	-1.36464733122675	0.000437294615637873	0.00941189788903846
		sp|NDK5	-1.28352798298849	0.00259488649871371	0.0269456072733376
		sp|DAAF5	-1.2769500849435	0.00225831483432624	0.0249288573018559
		sp|CC103	-1.22760288556587	0.00692195971389551	0.0482309047344426
		sp|DNJA1	-1.22174831560049	0.0032989223120035	0.030844429364938
		sp|CFA91	-1.21704099510112	0.00302104166538574	0.0293775405425504
		sp|DYI3	-1.20103710414244	0.00561982201091201	0.0426240218954798
		sp|TEKT2	-1.19276357175264	0.00488957057129481	0.0394341349057852
		sp|RUVB2	-1.18992670353337	0.00114803254996226	0.0166527355338062
		sp|ROP1L	-1.16394369158474	0.0011481435890344	0.0166527355338062
		sp|CC151	-1.14677679749706	0.00405005120069815	0.0350603785023441
		sp|CFA53	-1.1357505574995	0.00583450250004823	0.0434943193563017
		sp|WDR63	-1.12893608989294	0.00131540849445529	0.0180915711544193
		sp|QRIC2	-1.08142611495298	0.00116339921745914	0.0167628282562451
		sp|ULK4	-1.07301636943847	0.00202064880078148	0.0232847831949538
		sp|IDLC	-1.06134092912383	0.00468901667843176	0.0383975324854525
		sp|ENO4	-1.05758299893603	0.00730174371944719	0.0497798862654084
		sp|IFT88	-1.01443935074597	0.00473655093434411	0.0386099530204609
axoneme assembly	GO:0035082	sp|DAAF4	-1.85347142156206	2.55973535829676e-05	0.00166486918320684
		sp|DAAF1	-1.75752415212924	0.000390259740097536	0.00879850195257697
		sp|RSH4A	-1.5195478139523	0.00220065304441357	0.0245853762024319
		sp|RSPH1	-1.42207077794804	0.000747926109441476	0.0128269936095942
		sp|ZMY10	-1.36464733122675	0.000437294615637873	0.00941189788903846
		sp|DJB13	-1.35693768342093	0.000620253471340309	0.0114951307183804
		sp|DAAF5	-1.2769500849435	0.00225831483432624	0.0249288573018559
		sp|DNAL1	-1.25054625335411	0.00265030924832419	0.0272963823262777
		sp|CC103	-1.22760288556587	0.00692195971389551	0.0482309047344426
		sp|DYI3	-1.20103710414244	0.00561982201091201	0.0426240218954798
		sp|TEKT2	-1.19276357175264	0.00488957057129481	0.0394341349057852
		sp|RUVB2	-1.18992670353337	0.00114803254996226	0.0166527355338062
		sp|IFT56	-1.14797929016046	0.000580407901607165	0.0110159964507543
		sp|CC151	-1.14677679749706	0.00405005120069815	0.0350603785023441
		sp|WDR63	-1.12893608989294	0.00131540849445529	0.0180915711544193
		sp|ULK4	-1.07301636943847	0.00202064880078148	0.0232847831949538
		sp|IDLC	-1.06134092912383	0.00468901667843176	0.0383975324854525
		sp|IFT88	-1.01443935074597	0.00473655093434411	0.0386099530204609
regulation of cell projection organization	GO:0031344	sp|KAT2A	-3.68539287656737	0.00661336122932813	0.0469906771536593
		sp|VLDLR	3.42433684806067	2.99106981156578e-05	0.00181139187788423
		sp|RHOQ	3.21029628890174	1.21414613274099e-08	3.89997369981094e-05
		sp|SNX3	3.04251395815768	0.00396078023185957	0.0346934029921941
		sp|CADN	2.77722702288454	1.52447131661205e-07	9.37645139173698e-05
		sp|FSCN1	2.68557758040189	1.43958129999607e-06	0.000283338391465226
		sp|MK15	-2.65271311213371	0.000801667896253645	0.013382890190046
		sp|LIGO1	2.64358049022164	0.000154205242241486	0.00512146746967856
		sp|SGK1	-2.6249459216618	1.03796463287343e-05	0.000916108515884071
		sp|SHIP2	2.37523546748676	6.62951622479781e-06	0.000700391630183377
		sp|ITB1	2.36686061848429	6.42599439494478e-08	6.02268674672872e-05
		sp|AUTS2	2.18692535517877	5.55671213911411e-08	5.70770530855233e-05
		sp|PLXB2	2.13785259057143	4.12635574061278e-05	0.00221898725920057
		sp|HRG	-2.1014349722225	0.00443626958599023	0.0370448273192447
		sp|PARP6	2.06968451535421	0.00294873848933308	0.028920597849883
		sp|FYN	2.06619566060808	2.42484704653278e-07	0.000101544339510336
		sp|CT2NL	1.98871331319666	0.00389616855701451	0.0343260472422379
		sp|MET	1.97074630393799	1.71257983741312e-07	9.82370524477074e-05
		sp|ITSN1	1.91879063088655	9.31003965175869e-06	0.000866657037389818
		sp|RHG24	1.84926526460577	9.46400774746489e-07	0.000232435223552752
		sp|RHG44	1.8130779925783	0.000166040872952443	0.00529653067978677
		sp|PTPRO	1.80537427996438	6.86236687568975e-05	0.00303473342514405
		sp|P3H1	-1.78981999255231	0.00602841687276235	0.0443878902123344
		sp|RG190	1.75340444690832	2.113875574048e-07	9.97998842541626e-05
		sp|RPGF2	1.71520567627524	5.24001956665827e-06	0.000606670971240989
		sp|STK25	-1.65777591454443	0.000239399155774666	0.00651433685499553
		sp|PTN9	1.65777090087318	2.98406664835064e-05	0.00181139187788423
		sp|RHG35	1.65595444090243	1.86752188046522e-05	0.00138182577636528
		sp|SGPL	1.6509173360904	8.36105883385436e-05	0.00339303834985405
		sp|FER	1.55831354769305	0.000261072985606137	0.00686039853497996
		sp|DBNL	1.51994665444185	3.42675241099661e-06	0.000492301758782739
		sp|CARL1	1.49834566675237	1.66164738958733e-05	0.00127552164759819
		sp|DOC11	1.49012616979522	0.00558376758590011	0.0424159450504384
		sp|VILI	-1.47874221483463	9.55040732046525e-05	0.00366415432517343
		sp|WASL	1.47588713589953	8.73022598252317e-06	0.000826097633596255
		sp|RAB3I	1.46862253127756	0.00234221683031746	0.0255116279215874
		sp|PIAS2	1.46243314675516	0.00131715463499425	0.0180915711544193
		sp|FRY	1.4465822679887	0.00138047933692438	0.0185972582541723
		sp|FBP1L	1.44042191106866	1.96121027308525e-07	9.97998842541626e-05
		sp|F110C	-1.39739685383102	2.42942308413971e-05	0.00161540220074452
		sp|ZMY10	-1.36464733122675	0.000437294615637873	0.00941189788903846
		sp|PP2C2	-1.35752477588532	0.00260481929569343	0.02702585839633
		sp|PAK1	1.35293231758247	2.06685124963456e-05	0.00146330094587437
		sp|LRC4C	-1.34624978603893	7.69915746586993e-05	0.00325881327404843
		sp|SRC	1.32773671863602	0.00265756767345589	0.0273139670751744
		sp|RPGP1	1.32620764794945	0.000337288161057638	0.00806622792944887
		sp|MYO9A	1.31868543935795	0.000397425665732427	0.00890903411497225
		sp|EFHC2	-1.31510144800138	0.00193688077024669	0.0226914805476163
		sp|SEM2A	1.30086713807821	3.60268484997491e-05	0.00199740966809032
		sp|COR1C	1.27217775148346	2.00582325678609e-05	0.00144082530438189
		sp|CHRD1	-1.27117947612217	0.00461720005769632	0.0380551639596227
		sp|SYT2	-1.26608664670853	0.000661093408207953	0.0119263432267176
		sp|ITSN2	1.25757822045795	2.6397309863637e-05	0.00168855366455665
		sp|DAB2P	1.23077858096666	0.000104808338510821	0.00389950419389409
		sp|HNF4A	1.21937211967034	0.000173934759256093	0.00537882150496941
		sp|MOB2	1.21800745254525	4.05715020995804e-05	0.00219375907781303
		sp|MYO3A	-1.21414061936974	0.00234544147660346	0.0255185069886729
		sp|NDKB	-1.20633037199583	0.00734962238957595	0.0499025118666363
		sp|ASAP1	1.17444757407237	0.000336790360742419	0.00806412150867676
		sp|IFT20	-1.15223402033854	0.00529478685540285	0.0413539824910612
		sp|SY14L	-1.14779319901987	0.000659213440787881	0.0119206973103724
		sp|CC151	-1.14677679749706	0.00405005120069815	0.0350603785023441
		sp|PTPRS	1.11410540195469	0.00654126423928318	0.0467145002748808
		sp|TC1D2	-1.10351575273522	0.000440574605654703	0.0094161166838147
		sp|SH3Y1	1.08171594648452	0.00276154087066772	0.0278731525212729
		sp|MYLIP	1.07310262497793	0.0023028651860432	0.0252366328461594
		sp|ULK4	-1.07301636943847	0.00202064880078148	0.0232847831949538
		sp|NDNF	-1.07055773747552	0.00558351220761315	0.0424159450504384
		sp|ACAP3	1.06132816787497	0.000568461980325567	0.0108731474215431
		sp|RPGF1	1.05915496992417	0.000736705703329139	0.0127343213211052
		sp|CYFIP	1.05536348777419	7.99313294118442e-05	0.00332602204119221
		sp|RPGP2	1.05043345463099	0.00127646800115414	0.0178292928855578
		sp|RREB1	-1.04323893339769	0.00521390003914487	0.0410315795963412
		sp|NCKP1	1.03223348490579	3.44230629286521e-05	0.00195813504208593
		sp|IFT88	-1.01443935074597	0.00473655093434411	0.0386099530204609
		sp|HSPB1	-1.00122230406508	0.00703357953732764	0.0486708036780522
microtubule bundle formation	GO:0001578	sp|DAAF4	-1.85347142156206	2.55973535829676e-05	0.00166486918320684
		sp|DAAF1	-1.75752415212924	0.000390259740097536	0.00879850195257697
		sp|RSH4A	-1.5195478139523	0.00220065304441357	0.0245853762024319
		sp|RSPH1	-1.42207077794804	0.000747926109441476	0.0128269936095942
		sp|ZMY10	-1.36464733122675	0.000437294615637873	0.00941189788903846
		sp|DJB13	-1.35693768342093	0.000620253471340309	0.0114951307183804
		sp|DAAF5	-1.2769500849435	0.00225831483432624	0.0249288573018559
		sp|DNAL1	-1.25054625335411	0.00265030924832419	0.0272963823262777
		sp|CC103	-1.22760288556587	0.00692195971389551	0.0482309047344426
		sp|DYI3	-1.20103710414244	0.00561982201091201	0.0426240218954798
		sp|TEKT2	-1.19276357175264	0.00488957057129481	0.0394341349057852
		sp|RUVB2	-1.18992670353337	0.00114803254996226	0.0166527355338062
		sp|IFT56	-1.14797929016046	0.000580407901607165	0.0110159964507543
		sp|CC151	-1.14677679749706	0.00405005120069815	0.0350603785023441
		sp|WDR63	-1.12893608989294	0.00131540849445529	0.0180915711544193
		sp|ULK4	-1.07301636943847	0.00202064880078148	0.0232847831949538
		sp|IDLC	-1.06134092912383	0.00468901667843176	0.0383975324854525
		sp|IFT88	-1.01443935074597	0.00473655093434411	0.0386099530204609
actin filament-based process	GO:0030029	UniRef90_K1PNS7	5.90821097416612	0.00571348934404076	0.0429865815250039
		sp|BRUN	-5.27263729500282	0.00105533252554884	0.0158557669983604
		UniRef90_A0A2C9JL64	4.93912482189305	0.000283078868890022	0.00718910748063666
		sp|MYO1	4.17459480972953	0.00667990862833093	0.0472587928191263
		sp|FSCN2	3.23367615147518	0.000422878620331945	0.00924788556152594
		sp|RHOQ	3.21029628890174	1.21414613274099e-08	3.89997369981094e-05
		sp|ITB3	3.05520329586482	4.28748156403227e-06	0.000547482783039112
		sp|ANTR1	-3.03824639602356	0.00723910099261827	0.0494894010895147
		sp|FGD1	2.9345239578086	1.03776516559645e-07	7.6621337294577e-05
		sp|FSCN1	2.68557758040189	1.43958129999607e-06	0.000283338391465226
		sp|SRFA	-2.6068195662488	2.33458632674193e-05	0.00156290231574607
		UniRef90_K1QEZ3	2.55652811717921	4.94251010657526e-07	0.000162130806529357
		sp|RHG17	2.47998005070056	0.00349556790988229	0.0320659918320731
		sp|NKX25	2.46217094541271	4.16504699271024e-08	5.30943703213326e-05
		sp|RAC1B	2.39438796944502	5.49246782367495e-08	5.70770530855233e-05
		sp|SHIP2	2.37523546748676	6.62951622479781e-06	0.000700391630183377
		sp|ITB1	2.36686061848429	6.42599439494478e-08	6.02268674672872e-05
		sp|SCD5	-2.25811216564392	1.74921877476996e-05	0.00132415861250086
		sp|AUTS2	2.18692535517877	5.55671213911411e-08	5.70770530855233e-05
		sp|SIX4	2.15997466768599	0.00219016248057926	0.0245622666340519
		sp|CIP4	2.14428678265878	5.5613465470538e-05	0.00268938265070232
		sp|PDLI3	-2.11963571758972	0.000159922503044052	0.00521989171627369
		sp|HRG	-2.1014349722225	0.00443626958599023	0.0370448273192447
		sp|LYAM2	2.0345999270386	0.00140150461841063	0.0187904726836227
		sp|TESK2	1.99683508093632	0.000111110738207197	0.00403154043122964
		sp|CT2NL	1.98871331319666	0.00389616855701451	0.0343260472422379
		sp|ABR	1.97361969698226	3.97899576039602e-08	5.30943703213326e-05
		sp|MET	1.97074630393799	1.71257983741312e-07	9.82370524477074e-05
		sp|CPNA1	1.95835552431711	2.60427695707449e-05	0.00167507774735752
		sp|MEG10	1.87425033540486	1.2975278543513e-06	0.000262969645620258
		sp|ELMO1	1.82697355633638	2.49785084421323e-08	4.46933639234588e-05
		sp|RHG44	1.8130779925783	0.000166040872952443	0.00529653067978677
		sp|MYOM	-1.79707677657616	0.00298279028444862	0.0291351257461627
		sp|CAP1	1.768239578586	0.00107976323952244	0.0160397947394186
		sp|RTKN	1.74974406657178	8.14848611965938e-05	0.00336223278421669
		sp|PLSL	1.69246290569795	1.18179906254011e-05	0.00100112740441462
		sp|BTKL	1.6833074325785	6.37617613865779e-07	0.000187717637956361
		sp|MOG1	-1.66727601350024	0.000957432422100485	0.0147913539495932
		sp|RASM	-1.66455834223372	0.000210779206904851	0.00595778088346534
		sp|RHG35	1.65595444090243	1.86752188046522e-05	0.00138182577636528
		sp|SGPL	1.6509173360904	8.36105883385436e-05	0.00339303834985405
		sp|CASQ2	1.64531302527063	3.48749604471767e-05	0.00197021467701766
		sp|AIF1	1.5964593644089	1.65490903730523e-05	0.00127552164759819
		sp|RHOU	-1.56835510851956	1.02541442042439e-05	0.000911929451734805
		sp|FER	1.55831354769305	0.000261072985606137	0.00686039853497996
		sp|NISCH	1.53156390184315	1.45313831195743e-05	0.00116737421452842
		sp|CED1	1.52330576521392	0.00199521162000603	0.0230914952421611
		sp|DBNL	1.51994665444185	3.42675241099661e-06	0.000492301758782739
		sp|RAC11	-1.50191876938165	0.000421542791903994	0.00924788556152594
		sp|CARL1	1.49834566675237	1.66164738958733e-05	0.00127552164759819
		sp|WIPF1	1.4971993461835	8.6793295606133e-05	0.00346504187448257
		sp|BCR	1.49078310540349	0.000797118131088693	0.0133295489006692
		sp|VILI	-1.47874221483463	9.55040732046525e-05	0.00366415432517343
		sp|WASL	1.47588713589953	8.73022598252317e-06	0.000826097633596255
		sp|TNNI	-1.46590684210419	0.0055098157616809	0.0422126095061906
		sp|ARHGA	1.46576170749718	7.90270734413261e-06	0.000781613497222201
		sp|MYO9B	1.46478654512197	0.00541899431228223	0.0419222745265054
		sp|FBP1L	1.44042191106866	1.96121027308525e-07	9.97998842541626e-05
		sp|PPM1E	1.43190394566478	6.30792191178992e-05	0.00288726788529882
		sp|SPD2B	1.40258830762289	0.000161815420988363	0.00524687169010372
		sp|ACT3	-1.39863164823202	0.000713890634899844	0.0125585254110847
		sp|AT2A2	-1.36692982379783	0.00380507785702194	0.0337958223745062
		sp|PAK1	1.35293231758247	2.06685124963456e-05	0.00146330094587437
		sp|RASA1	1.34419552260622	1.18930393104659e-06	0.000256340691128538
		sp|ARP3B	1.33247671382656	0.000251573517492448	0.00674451897073535
		sp|SRC	1.32773671863602	0.00265756767345589	0.0273139670751744
		sp|RHG12	1.32562117753896	9.47053659947644e-05	0.00365488434021363
		sp|P85A	1.31017429641821	0.000251865737399171	0.00674451897073535
		sp|SEM2A	1.30086713807821	3.60268484997491e-05	0.00199740966809032
		sp|HMR1	-1.29741554769655	0.00265678449619867	0.0273139670751744
		sp|COR1C	1.27217775148346	2.00582325678609e-05	0.00144082530438189
		sp|NOTC2	-1.25592379463311	0.000334126317912444	0.0080487503911102
		sp|GELA	-1.25260979312189	0.000737048486589569	0.0127343213211052
		sp|LDB3	-1.23993374170397	0.00496695284476728	0.0398838812630747
		sp|RGS	1.23737311451403	6.69005316911263e-06	0.000700391630183377
		sp|ARC2B	1.22058464798889	0.000311986935137096	0.00767565857171041
		sp|KCNJ5	1.21909322115774	0.000347572093870854	0.0082025347141081
		sp|MOB2	1.21800745254525	4.05715020995804e-05	0.00219375907781303
		sp|ZASP	-1.21601326427384	0.00210672378816271	0.0238414010228114
		sp|UNC22	-1.19828542579688	0.000431852894844944	0.00938159898050572
		sp|CED3	1.19564226950041	0.00236296380080106	0.0255712742893583
		sp|GNAI	1.18607683452468	9.99858381797169e-06	0.000910705728217755
		sp|HIP1R	1.17822171826979	0.000168832186530345	0.00535960499240363
		sp|PRO1A	-1.16815433927337	0.00109245455943308	0.0161545384213088
		sp|SGCD	1.15397218182563	0.00098009954381641	0.0150888682578751
		sp|GMFB	1.14283437811138	9.54397679773629e-05	0.00366415432517343
		sp|MCA3A	1.12536316998168	0.00719894622922409	0.0493043283099624
		UniRef90_K1PSA6	-1.12303774267569	5.36118495756248e-05	0.00263139257692631
		sp|JMY	1.11655428205885	0.00303327332090777	0.0294505875327623
		sp|SMTN	-1.11524143883771	0.00142755830161305	0.0190360450490162
		sp|CRFR2	-1.09407382920928	0.0026696524911884	0.0273809798496978
		sp|CAP2	1.09319366487045	0.000385027428514813	0.00870047054882727
		sp|DAA1A	1.07716974384049	0.00359898057955805	0.0326579694637444
		sp|ACTA	1.05543308322564	0.00252664716034409	0.0265365365047451
		sp|CYFIP	1.05536348777419	7.99313294118442e-05	0.00332602204119221
		sp|CYRIB	1.05092152328866	6.87679660407603e-05	0.00303473342514405
		sp|VASP	1.0500594887943	0.00143628175734927	0.0191106346555761
		sp|ARP8	1.04022700100883	0.00106644229415257	0.0159617621547611
		sp|NCKP1	1.03223348490579	3.44230629286521e-05	0.00195813504208593
		sp|TNNC2	-1.02744098507441	0.00242081430515109	0.0259795349803619
		sp|FARP2	1.02716598527702	0.000714002130627158	0.0125585254110847
		sp|MEF2A	-1.02361918482005	0.0039799398289987	0.0347966804701741
		sp|IQEC1	1.01629644525989	5.22958589171188e-05	0.0025926627083293
		sp|SPTCA	-1.01612797483399	0.00563711816067548	0.0427222794140988
		sp|SSH2	1.0127483578929	0.00434790009556422	0.0365550489879945
		sp|EHBP1	1.00645921330194	0.000537472837600426	0.0105237462814504
		sp|HSPB1	-1.00122230406508	0.00703357953732764	0.0486708036780522
regulation of cellular component movement	GO:0051270	sp|K1C16	-6.26567786514119	0.00111732382896097	0.0163389779952209
		sp|PTPRJ	4.08838484803667	2.10597904929469e-06	0.000345415663735151
		sp|PTPRC	4.01371370899371	5.51130189067496e-07	0.000172180069543277
		sp|VGFR1	3.69077572752192	4.35381480497578e-10	4.28458914957667e-06
		sp|PAFA	-3.36958612115343	0.00116171207228491	0.0167628282562451
		sp|ITB3	3.05520329586482	4.28748156403227e-06	0.000547482783039112
		sp|CADN	2.77722702288454	1.52447131661205e-07	9.37645139173698e-05
		sp|SPIT2	-2.74186524832974	8.3768228309187e-07	0.000222800847240732
		sp|LEG9	2.74115392824873	1.20187224226061e-06	0.000256340691128538
		sp|MK15	-2.65271311213371	0.000801667896253645	0.013382890190046
		sp|SGK1	-2.6249459216618	1.03796463287343e-05	0.000916108515884071
		sp|STA5A	2.56160983861155	5.79992410177048e-08	5.70770530855233e-05
		sp|ITA5	2.4616520439131	2.39791918474554e-06	0.00037770035080664
		sp|ITB1	2.36686061848429	6.42599439494478e-08	6.02268674672872e-05
		sp|PK3CD	2.28146288076438	1.95090012355239e-06	0.000330315545343718
		sp|PTPRT	2.17264713874859	2.19643964771212e-07	9.97998842541626e-05
		sp|LRC15	-2.16344335894331	0.000158309373758309	0.00519307515718507
		sp|PLXB2	2.13785259057143	4.12635574061278e-05	0.00221898725920057
		sp|HRG	-2.1014349722225	0.00443626958599023	0.0370448273192447
		sp|CO1A1	-2.06791794566701	0.00441669080091431	0.0369283382937959
		sp|LYAM2	2.0345999270386	0.00140150461841063	0.0187904726836227
		sp|ABR	1.97361969698226	3.97899576039602e-08	5.30943703213326e-05
		sp|MET	1.97074630393799	1.71257983741312e-07	9.82370524477074e-05
		sp|ITA4	1.91572185638875	5.04038823805881e-06	0.000591546046351166
		sp|FXJ1A	-1.9032289390564	0.000281051452367436	0.00716535581022781
		sp|DUOX2	1.89334540225592	0.00121938355385407	0.017315950293619
		sp|PTPRO	1.80537427996438	6.86236687568975e-05	0.00303473342514405
		sp|DOCK1	1.7671053252215	5.58563587321808e-06	0.000624906122168716
		sp|DAAF1	-1.75752415212924	0.000390259740097536	0.00879850195257697
		sp|RPGF2	1.71520567627524	5.24001956665827e-06	0.000606670971240989
		sp|DOCK4	1.7151670698053	2.68114613286591e-05	0.00169135635214958
		sp|LX15B	-1.67715198101043	0.000208694728326233	0.00593575035851564
		sp|EGFR	-1.67631285942074	0.0034616430181724	0.0318225398802752
		sp|MOG1	-1.66727601350024	0.000957432422100485	0.0147913539495932
		sp|CASQ2	1.64531302527063	3.48749604471767e-05	0.00197021467701766
		sp|AIF1	1.5964593644089	1.65490903730523e-05	0.00127552164759819
		sp|CO4A2	-1.58731556379971	0.000162447860407289	0.00525871511272412
		sp|ADA	1.57291649337895	7.23509344950864e-05	0.00313658830998302
		sp|FER	1.55831354769305	0.000261072985606137	0.00686039853497996
		sp|NISCH	1.53156390184315	1.45313831195743e-05	0.00116737421452842
		sp|AKT3	1.52738044042479	0.00459423467771049	0.0379135123382381
		sp|CED1	1.52330576521392	0.00199521162000603	0.0230914952421611
		sp|SPT13	1.51969054473645	1.95703307145429e-06	0.000330315545343718
		sp|RSH4A	-1.5195478139523	0.00220065304441357	0.0245853762024319
		sp|OSBL8	1.51060943216471	0.000363985512633991	0.00840840711227959
		sp|CARL1	1.49834566675237	1.66164738958733e-05	0.00127552164759819
		sp|BCR	1.49078310540349	0.000797118131088693	0.0133295489006692
		sp|VILI	-1.47874221483463	9.55040732046525e-05	0.00366415432517343
		sp|WASL	1.47588713589953	8.73022598252317e-06	0.000826097633596255
		sp|CF298	-1.40166584177909	0.000369711689822702	0.00848096209684198
		sp|F110C	-1.39739685383102	2.42942308413971e-05	0.00161540220074452
		sp|DUOX1	1.39721502690119	0.00421620577801739	0.035951140312284
		sp|AT2A2	-1.36692982379783	0.00380507785702194	0.0337958223745062
		sp|PTPRK	1.35814706175363	6.01228245063052e-05	0.00281766804484626
		sp|PAK1	1.35293231758247	2.06685124963456e-05	0.00146330094587437
		sp|SRC	1.32773671863602	0.00265756767345589	0.0273139670751744
		sp|P3C2A	1.32715240271576	0.000867834741230173	0.0139662496949242
		sp|P85A	1.31017429641821	0.000251865737399171	0.00674451897073535
		sp|SEM2A	1.30086713807821	3.60268484997491e-05	0.00199740966809032
		sp|FBLN1	1.29668573529517	0.00470075844196674	0.0384220629795637
		sp|RRAS2	1.27442035723	0.000196452222535416	0.0057829826214058
		sp|COR1C	1.27217775148346	2.00582325678609e-05	0.00144082530438189
		sp|DAB2P	1.23077858096666	0.000104808338510821	0.00389950419389409
		sp|HNF4A	1.21937211967034	0.000173934759256093	0.00537882150496941
		sp|PGH2	-1.17974471024814	0.000148269349285472	0.00498689989939107
		sp|GLNA	1.14785411452673	0.00146630912299457	0.0192784877480154
		sp|WDR44	1.12602252507244	7.89809175969997e-06	0.000781613497222201
		sp|TC1D2	-1.10351575273522	0.000440574605654703	0.0094161166838147
		sp|ULK4	-1.07301636943847	0.00202064880078148	0.0232847831949538
		sp|ACTA	1.05543308322564	0.00252664716034409	0.0265365365047451
		sp|CYRIB	1.05092152328866	6.87679660407603e-05	0.00303473342514405
		sp|NFH	1.04408143544529	0.000282675014673521	0.0071881261483259
		sp|RREB1	-1.04323893339769	0.00521390003914487	0.0410315795963412
		sp|IQEC1	1.01629644525989	5.22958589171188e-05	0.0025926627083293
		sp|SSH2	1.0127483578929	0.00434790009556422	0.0365550489879945
		sp|HSPB1	-1.00122230406508	0.00703357953732764	0.0486708036780522
		sp|IGS10	-1.00090378765808	0.00017338013422021	0.00537882150496941
regulation of plasma membrane bounded cell projection organization	GO:0120035	sp|VLDLR	3.42433684806067	2.99106981156578e-05	0.00181139187788423
		sp|RHOQ	3.21029628890174	1.21414613274099e-08	3.89997369981094e-05
		sp|SNX3	3.04251395815768	0.00396078023185957	0.0346934029921941
		sp|CADN	2.77722702288454	1.52447131661205e-07	9.37645139173698e-05
		sp|FSCN1	2.68557758040189	1.43958129999607e-06	0.000283338391465226
		sp|MK15	-2.65271311213371	0.000801667896253645	0.013382890190046
		sp|LIGO1	2.64358049022164	0.000154205242241486	0.00512146746967856
		sp|SGK1	-2.6249459216618	1.03796463287343e-05	0.000916108515884071
		sp|SHIP2	2.37523546748676	6.62951622479781e-06	0.000700391630183377
		sp|ITB1	2.36686061848429	6.42599439494478e-08	6.02268674672872e-05
		sp|AUTS2	2.18692535517877	5.55671213911411e-08	5.70770530855233e-05
		sp|PLXB2	2.13785259057143	4.12635574061278e-05	0.00221898725920057
		sp|HRG	-2.1014349722225	0.00443626958599023	0.0370448273192447
		sp|PARP6	2.06968451535421	0.00294873848933308	0.028920597849883
		sp|FYN	2.06619566060808	2.42484704653278e-07	0.000101544339510336
		sp|CT2NL	1.98871331319666	0.00389616855701451	0.0343260472422379
		sp|MET	1.97074630393799	1.71257983741312e-07	9.82370524477074e-05
		sp|ITSN1	1.91879063088655	9.31003965175869e-06	0.000866657037389818
		sp|RHG24	1.84926526460577	9.46400774746489e-07	0.000232435223552752
		sp|RHG44	1.8130779925783	0.000166040872952443	0.00529653067978677
		sp|PTPRO	1.80537427996438	6.86236687568975e-05	0.00303473342514405
		sp|P3H1	-1.78981999255231	0.00602841687276235	0.0443878902123344
		sp|RG190	1.75340444690832	2.113875574048e-07	9.97998842541626e-05
		sp|RPGF2	1.71520567627524	5.24001956665827e-06	0.000606670971240989
		sp|STK25	-1.65777591454443	0.000239399155774666	0.00651433685499553
		sp|PTN9	1.65777090087318	2.98406664835064e-05	0.00181139187788423
		sp|RHG35	1.65595444090243	1.86752188046522e-05	0.00138182577636528
		sp|SGPL	1.6509173360904	8.36105883385436e-05	0.00339303834985405
		sp|FER	1.55831354769305	0.000261072985606137	0.00686039853497996
		sp|DBNL	1.51994665444185	3.42675241099661e-06	0.000492301758782739
		sp|CARL1	1.49834566675237	1.66164738958733e-05	0.00127552164759819
		sp|DOC11	1.49012616979522	0.00558376758590011	0.0424159450504384
		sp|VILI	-1.47874221483463	9.55040732046525e-05	0.00366415432517343
		sp|WASL	1.47588713589953	8.73022598252317e-06	0.000826097633596255
		sp|RAB3I	1.46862253127756	0.00234221683031746	0.0255116279215874
		sp|PIAS2	1.46243314675516	0.00131715463499425	0.0180915711544193
		sp|FRY	1.4465822679887	0.00138047933692438	0.0185972582541723
		sp|FBP1L	1.44042191106866	1.96121027308525e-07	9.97998842541626e-05
		sp|ZMY10	-1.36464733122675	0.000437294615637873	0.00941189788903846
		sp|PP2C2	-1.35752477588532	0.00260481929569343	0.02702585839633
		sp|PAK1	1.35293231758247	2.06685124963456e-05	0.00146330094587437
		sp|LRC4C	-1.34624978603893	7.69915746586993e-05	0.00325881327404843
		sp|SRC	1.32773671863602	0.00265756767345589	0.0273139670751744
		sp|RPGP1	1.32620764794945	0.000337288161057638	0.00806622792944887
		sp|MYO9A	1.31868543935795	0.000397425665732427	0.00890903411497225
		sp|EFHC2	-1.31510144800138	0.00193688077024669	0.0226914805476163
		sp|SEM2A	1.30086713807821	3.60268484997491e-05	0.00199740966809032
		sp|COR1C	1.27217775148346	2.00582325678609e-05	0.00144082530438189
		sp|CHRD1	-1.27117947612217	0.00461720005769632	0.0380551639596227
		sp|SYT2	-1.26608664670853	0.000661093408207953	0.0119263432267176
		sp|ITSN2	1.25757822045795	2.6397309863637e-05	0.00168855366455665
		sp|DAB2P	1.23077858096666	0.000104808338510821	0.00389950419389409
		sp|HNF4A	1.21937211967034	0.000173934759256093	0.00537882150496941
		sp|MOB2	1.21800745254525	4.05715020995804e-05	0.00219375907781303
		sp|MYO3A	-1.21414061936974	0.00234544147660346	0.0255185069886729
		sp|NDKB	-1.20633037199583	0.00734962238957595	0.0499025118666363
		sp|ASAP1	1.17444757407237	0.000336790360742419	0.00806412150867676
		sp|IFT20	-1.15223402033854	0.00529478685540285	0.0413539824910612
		sp|SY14L	-1.14779319901987	0.000659213440787881	0.0119206973103724
		sp|CC151	-1.14677679749706	0.00405005120069815	0.0350603785023441
		sp|PTPRS	1.11410540195469	0.00654126423928318	0.0467145002748808
		sp|TC1D2	-1.10351575273522	0.000440574605654703	0.0094161166838147
		sp|SH3Y1	1.08171594648452	0.00276154087066772	0.0278731525212729
		sp|MYLIP	1.07310262497793	0.0023028651860432	0.0252366328461594
		sp|ULK4	-1.07301636943847	0.00202064880078148	0.0232847831949538
		sp|NDNF	-1.07055773747552	0.00558351220761315	0.0424159450504384
		sp|ACAP3	1.06132816787497	0.000568461980325567	0.0108731474215431
		sp|RPGF1	1.05915496992417	0.000736705703329139	0.0127343213211052
		sp|CYFIP	1.05536348777419	7.99313294118442e-05	0.00332602204119221
		sp|RPGP2	1.05043345463099	0.00127646800115414	0.0178292928855578
		sp|RREB1	-1.04323893339769	0.00521390003914487	0.0410315795963412
		sp|NCKP1	1.03223348490579	3.44230629286521e-05	0.00195813504208593
		sp|IFT88	-1.01443935074597	0.00473655093434411	0.0386099530204609
		sp|HSPB1	-1.00122230406508	0.00703357953732764	0.0486708036780522
cilium-dependent cell motility	GO:0060285	sp|MET	1.97074630393799	1.71257983741312e-07	9.82370524477074e-05
		UniRef90_A0A4W5R9D4	1.90956540052774	0.00329026633467728	0.0307790028512919
		sp|FXJ1A	-1.9032289390564	0.000281051452367436	0.00716535581022781
		sp|DAAF1	-1.75752415212924	0.000390259740097536	0.00879850195257697
		sp|RSH4A	-1.5195478139523	0.00220065304441357	0.0245853762024319
		sp|TEKT1	-1.4501539669512	0.00297052037957404	0.0290296832724807
		sp|ZMY10	-1.36464733122675	0.000437294615637873	0.00941189788903846
		sp|EFHC1	-1.28751349758234	0.00271283960902024	0.0276410150475766
		sp|DAAF5	-1.2769500849435	0.00225831483432624	0.0249288573018559
		sp|DNJA1	-1.22174831560049	0.0032989223120035	0.030844429364938
		sp|DYI3	-1.20103710414244	0.00561982201091201	0.0426240218954798
		sp|TEKT2	-1.19276357175264	0.00488957057129481	0.0394341349057852
		sp|ROP1L	-1.16394369158474	0.0011481435890344	0.0166527355338062
		sp|WDR63	-1.12893608989294	0.00131540849445529	0.0180915711544193
		sp|QRIC2	-1.08142611495298	0.00116339921745914	0.0167628282562451
		sp|IDLC	-1.06134092912383	0.00468901667843176	0.0383975324854525
		sp|ENO4	-1.05758299893603	0.00730174371944719	0.0497798862654084
		sp|IFT88	-1.01443935074597	0.00473655093434411	0.0386099530204609
actin cytoskeleton organization	GO:0030036	UniRef90_K1PNS7	5.90821097416612	0.00571348934404076	0.0429865815250039
		sp|BRUN	-5.27263729500282	0.00105533252554884	0.0158557669983604
		UniRef90_A0A2C9JL64	4.93912482189305	0.000283078868890022	0.00718910748063666
		sp|MYO1	4.17459480972953	0.00667990862833093	0.0472587928191263
		sp|FSCN2	3.23367615147518	0.000422878620331945	0.00924788556152594
		sp|RHOQ	3.21029628890174	1.21414613274099e-08	3.89997369981094e-05
		sp|ITB3	3.05520329586482	4.28748156403227e-06	0.000547482783039112
		sp|ANTR1	-3.03824639602356	0.00723910099261827	0.0494894010895147
		sp|FGD1	2.9345239578086	1.03776516559645e-07	7.6621337294577e-05
		sp|FSCN1	2.68557758040189	1.43958129999607e-06	0.000283338391465226
		sp|SRFA	-2.6068195662488	2.33458632674193e-05	0.00156290231574607
		UniRef90_K1QEZ3	2.55652811717921	4.94251010657526e-07	0.000162130806529357
		sp|RHG17	2.47998005070056	0.00349556790988229	0.0320659918320731
		sp|NKX25	2.46217094541271	4.16504699271024e-08	5.30943703213326e-05
		sp|RAC1B	2.39438796944502	5.49246782367495e-08	5.70770530855233e-05
		sp|SHIP2	2.37523546748676	6.62951622479781e-06	0.000700391630183377
		sp|ITB1	2.36686061848429	6.42599439494478e-08	6.02268674672872e-05
		sp|SCD5	-2.25811216564392	1.74921877476996e-05	0.00132415861250086
		sp|AUTS2	2.18692535517877	5.55671213911411e-08	5.70770530855233e-05
		sp|SIX4	2.15997466768599	0.00219016248057926	0.0245622666340519
		sp|CIP4	2.14428678265878	5.5613465470538e-05	0.00268938265070232
		sp|PDLI3	-2.11963571758972	0.000159922503044052	0.00521989171627369
		sp|HRG	-2.1014349722225	0.00443626958599023	0.0370448273192447
		sp|TESK2	1.99683508093632	0.000111110738207197	0.00403154043122964
		sp|CT2NL	1.98871331319666	0.00389616855701451	0.0343260472422379
		sp|ABR	1.97361969698226	3.97899576039602e-08	5.30943703213326e-05
		sp|MET	1.97074630393799	1.71257983741312e-07	9.82370524477074e-05
		sp|CPNA1	1.95835552431711	2.60427695707449e-05	0.00167507774735752
		sp|MEG10	1.87425033540486	1.2975278543513e-06	0.000262969645620258
		sp|ELMO1	1.82697355633638	2.49785084421323e-08	4.46933639234588e-05
		sp|RHG44	1.8130779925783	0.000166040872952443	0.00529653067978677
		sp|MYOM	-1.79707677657616	0.00298279028444862	0.0291351257461627
		sp|CAP1	1.768239578586	0.00107976323952244	0.0160397947394186
		sp|RTKN	1.74974406657178	8.14848611965938e-05	0.00336223278421669
		sp|PLSL	1.69246290569795	1.18179906254011e-05	0.00100112740441462
		sp|BTKL	1.6833074325785	6.37617613865779e-07	0.000187717637956361
		sp|RASM	-1.66455834223372	0.000210779206904851	0.00595778088346534
		sp|RHG35	1.65595444090243	1.86752188046522e-05	0.00138182577636528
		sp|SGPL	1.6509173360904	8.36105883385436e-05	0.00339303834985405
		sp|CASQ2	1.64531302527063	3.48749604471767e-05	0.00197021467701766
		sp|AIF1	1.5964593644089	1.65490903730523e-05	0.00127552164759819
		sp|RHOU	-1.56835510851956	1.02541442042439e-05	0.000911929451734805
		sp|FER	1.55831354769305	0.000261072985606137	0.00686039853497996
		sp|NISCH	1.53156390184315	1.45313831195743e-05	0.00116737421452842
		sp|CED1	1.52330576521392	0.00199521162000603	0.0230914952421611
		sp|DBNL	1.51994665444185	3.42675241099661e-06	0.000492301758782739
		sp|RAC11	-1.50191876938165	0.000421542791903994	0.00924788556152594
		sp|CARL1	1.49834566675237	1.66164738958733e-05	0.00127552164759819
		sp|WIPF1	1.4971993461835	8.6793295606133e-05	0.00346504187448257
		sp|BCR	1.49078310540349	0.000797118131088693	0.0133295489006692
		sp|VILI	-1.47874221483463	9.55040732046525e-05	0.00366415432517343
		sp|WASL	1.47588713589953	8.73022598252317e-06	0.000826097633596255
		sp|TNNI	-1.46590684210419	0.0055098157616809	0.0422126095061906
		sp|ARHGA	1.46576170749718	7.90270734413261e-06	0.000781613497222201
		sp|PPM1E	1.43190394566478	6.30792191178992e-05	0.00288726788529882
		sp|SPD2B	1.40258830762289	0.000161815420988363	0.00524687169010372
		sp|ACT3	-1.39863164823202	0.000713890634899844	0.0125585254110847
		sp|PAK1	1.35293231758247	2.06685124963456e-05	0.00146330094587437
		sp|RASA1	1.34419552260622	1.18930393104659e-06	0.000256340691128538
		sp|ARP3B	1.33247671382656	0.000251573517492448	0.00674451897073535
		sp|SRC	1.32773671863602	0.00265756767345589	0.0273139670751744
		sp|RHG12	1.32562117753896	9.47053659947644e-05	0.00365488434021363
		sp|P85A	1.31017429641821	0.000251865737399171	0.00674451897073535
		sp|SEM2A	1.30086713807821	3.60268484997491e-05	0.00199740966809032
		sp|HMR1	-1.29741554769655	0.00265678449619867	0.0273139670751744
		sp|COR1C	1.27217775148346	2.00582325678609e-05	0.00144082530438189
		sp|NOTC2	-1.25592379463311	0.000334126317912444	0.0080487503911102
		sp|GELA	-1.25260979312189	0.000737048486589569	0.0127343213211052
		sp|LDB3	-1.23993374170397	0.00496695284476728	0.0398838812630747
		sp|RGS	1.23737311451403	6.69005316911263e-06	0.000700391630183377
		sp|ARC2B	1.22058464798889	0.000311986935137096	0.00767565857171041
		sp|MOB2	1.21800745254525	4.05715020995804e-05	0.00219375907781303
		sp|ZASP	-1.21601326427384	0.00210672378816271	0.0238414010228114
		sp|UNC22	-1.19828542579688	0.000431852894844944	0.00938159898050572
		sp|CED3	1.19564226950041	0.00236296380080106	0.0255712742893583
		sp|GNAI	1.18607683452468	9.99858381797169e-06	0.000910705728217755
		sp|HIP1R	1.17822171826979	0.000168832186530345	0.00535960499240363
		sp|PRO1A	-1.16815433927337	0.00109245455943308	0.0161545384213088
		sp|GMFB	1.14283437811138	9.54397679773629e-05	0.00366415432517343
		sp|MCA3A	1.12536316998168	0.00719894622922409	0.0493043283099624
		UniRef90_K1PSA6	-1.12303774267569	5.36118495756248e-05	0.00263139257692631
		sp|JMY	1.11655428205885	0.00303327332090777	0.0294505875327623
		sp|SMTN	-1.11524143883771	0.00142755830161305	0.0190360450490162
		sp|CRFR2	-1.09407382920928	0.0026696524911884	0.0273809798496978
		sp|CAP2	1.09319366487045	0.000385027428514813	0.00870047054882727
		sp|DAA1A	1.07716974384049	0.00359898057955805	0.0326579694637444
		sp|ACTA	1.05543308322564	0.00252664716034409	0.0265365365047451
		sp|CYFIP	1.05536348777419	7.99313294118442e-05	0.00332602204119221
		sp|CYRIB	1.05092152328866	6.87679660407603e-05	0.00303473342514405
		sp|VASP	1.0500594887943	0.00143628175734927	0.0191106346555761
		sp|NCKP1	1.03223348490579	3.44230629286521e-05	0.00195813504208593
		sp|FARP2	1.02716598527702	0.000714002130627158	0.0125585254110847
		sp|MEF2A	-1.02361918482005	0.0039799398289987	0.0347966804701741
		sp|IQEC1	1.01629644525989	5.22958589171188e-05	0.0025926627083293
		sp|SPTCA	-1.01612797483399	0.00563711816067548	0.0427222794140988
		sp|SSH2	1.0127483578929	0.00434790009556422	0.0365550489879945
		sp|EHBP1	1.00645921330194	0.000537472837600426	0.0105237462814504
		sp|HSPB1	-1.00122230406508	0.00703357953732764	0.0486708036780522
cell migration	GO:0016477	sp|K1C16	-6.26567786514119	0.00111732382896097	0.0163389779952209
		sp|NAS34	-4.23375028604848	0.000464426183023679	0.00964674578280475
		sp|PTPRJ	4.08838484803667	2.10597904929469e-06	0.000345415663735151
		sp|PTPRC	4.01371370899371	5.51130189067496e-07	0.000172180069543277
		sp|VGFR1	3.69077572752192	4.35381480497578e-10	4.28458914957667e-06
		sp|PAFA	-3.36958612115343	0.00116171207228491	0.0167628282562451
		sp|FSCN2	3.23367615147518	0.000422878620331945	0.00924788556152594
		sp|RHOQ	3.21029628890174	1.21414613274099e-08	3.89997369981094e-05
		sp|ITB3	3.05520329586482	4.28748156403227e-06	0.000547482783039112
		sp|LEG9	2.74115392824873	1.20187224226061e-06	0.000256340691128538
		sp|FSCN1	2.68557758040189	1.43958129999607e-06	0.000283338391465226
		sp|MK15	-2.65271311213371	0.000801667896253645	0.013382890190046
		sp|SGK1	-2.6249459216618	1.03796463287343e-05	0.000916108515884071
		sp|STA5A	2.56160983861155	5.79992410177048e-08	5.70770530855233e-05
		sp|SAA	2.49183011128516	0.00134134968387843	0.0182323511589056
		sp|SAA2	2.48626714226311	0.00480050174505697	0.0389141166994281
		sp|ZFH1	2.47858181620241	2.63844329615874e-07	0.000108187168656242
		sp|ITA5	2.4616520439131	2.39791918474554e-06	0.00037770035080664
		sp|ITB1	2.36686061848429	6.42599439494478e-08	6.02268674672872e-05
		sp|SPD2A	2.2989692499023	8.76337477237719e-05	0.00347333526537754
		sp|PK3CD	2.28146288076438	1.95090012355239e-06	0.000330315545343718
		sp|XCT	-2.24068485516309	0.00708059224358775	0.0488126853023797
		sp|AUTS2	2.18692535517877	5.55671213911411e-08	5.70770530855233e-05
		sp|PTPRT	2.17264713874859	2.19643964771212e-07	9.97998842541626e-05
		sp|LRC15	-2.16344335894331	0.000158309373758309	0.00519307515718507
		sp|SIX4	2.15997466768599	0.00219016248057926	0.0245622666340519
		sp|PLXB2	2.13785259057143	4.12635574061278e-05	0.00221898725920057
		sp|HRG	-2.1014349722225	0.00443626958599023	0.0370448273192447
		sp|CO1A1	-2.06791794566701	0.00441669080091431	0.0369283382937959
		sp|FYN	2.06619566060808	2.42484704653278e-07	0.000101544339510336
		sp|LYAM2	2.0345999270386	0.00140150461841063	0.0187904726836227
		sp|ABR	1.97361969698226	3.97899576039602e-08	5.30943703213326e-05
		sp|MET	1.97074630393799	1.71257983741312e-07	9.82370524477074e-05
		sp|ITA4	1.91572185638875	5.04038823805881e-06	0.000591546046351166
		sp|LAT1	1.88956597512691	0.00132882164735895	0.0181232712529455
		sp|MEG10	1.87425033540486	1.2975278543513e-06	0.000262969645620258
		sp|DAAF4	-1.85347142156206	2.55973535829676e-05	0.00166486918320684
		sp|RHG24	1.84926526460577	9.46400774746489e-07	0.000232435223552752
		sp|ELMO1	1.82697355633638	2.49785084421323e-08	4.46933639234588e-05
		sp|PTN6	1.80914636032737	0.00584064048667337	0.0434943193563017
		sp|PTPRO	1.80537427996438	6.86236687568975e-05	0.00303473342514405
		sp|CAP1	1.768239578586	0.00107976323952244	0.0160397947394186
		sp|DOCK1	1.7671053252215	5.58563587321808e-06	0.000624906122168716
		sp|DAAF1	-1.75752415212924	0.000390259740097536	0.00879850195257697
		sp|ZAP70	1.74917341593346	1.00156111118882e-06	0.00023974377632277
		sp|RPGF2	1.71520567627524	5.24001956665827e-06	0.000606670971240989
		sp|DOCK4	1.7151670698053	2.68114613286591e-05	0.00169135635214958
		sp|SOCS7	1.70129802990562	7.00332993631079e-06	0.00071791426982536
		sp|PLSL	1.69246290569795	1.18179906254011e-05	0.00100112740441462
		sp|LX15B	-1.67715198101043	0.000208694728326233	0.00593575035851564
		sp|EGFR	-1.67631285942074	0.0034616430181724	0.0318225398802752
		sp|RHG35	1.65595444090243	1.86752188046522e-05	0.00138182577636528
		sp|SGPL	1.6509173360904	8.36105883385436e-05	0.00339303834985405
		sp|AIF1	1.5964593644089	1.65490903730523e-05	0.00127552164759819
		sp|CO4A2	-1.58731556379971	0.000162447860407289	0.00525871511272412
		sp|ADA	1.57291649337895	7.23509344950864e-05	0.00313658830998302
		sp|RHOU	-1.56835510851956	1.02541442042439e-05	0.000911929451734805
		sp|FER	1.55831354769305	0.000261072985606137	0.00686039853497996
		sp|NISCH	1.53156390184315	1.45313831195743e-05	0.00116737421452842
		sp|AKT3	1.52738044042479	0.00459423467771049	0.0379135123382381
		sp|CED1	1.52330576521392	0.00199521162000603	0.0230914952421611
		sp|SPT13	1.51969054473645	1.95703307145429e-06	0.000330315545343718
		sp|OSBL8	1.51060943216471	0.000363985512633991	0.00840840711227959
		sp|CARL1	1.49834566675237	1.66164738958733e-05	0.00127552164759819
		sp|BCR	1.49078310540349	0.000797118131088693	0.0133295489006692
		sp|VILI	-1.47874221483463	9.55040732046525e-05	0.00366415432517343
		sp|WASL	1.47588713589953	8.73022598252317e-06	0.000826097633596255
		sp|PAXI1	-1.47215479911889	0.000576850887359254	0.0109802506431381
		sp|CENPV	-1.46635223668189	0.000244440495972114	0.00660862340896036
		sp|MYO9B	1.46478654512197	0.00541899431228223	0.0419222745265054
		sp|F110C	-1.39739685383102	2.42942308413971e-05	0.00161540220074452
		sp|PTPRK	1.35814706175363	6.01228245063052e-05	0.00281766804484626
		sp|PAK1	1.35293231758247	2.06685124963456e-05	0.00146330094587437
		sp|AGRL3	1.34601037256925	1.54415807334509e-05	0.00121404503679629
		sp|AGRE2	1.34253104362808	0.00510759043983379	0.0405844146293132
		sp|SRC	1.32773671863602	0.00265756767345589	0.0273139670751744
		sp|P3C2A	1.32715240271576	0.000867834741230173	0.0139662496949242
		sp|P85A	1.31017429641821	0.000251865737399171	0.00674451897073535
		sp|SEM2A	1.30086713807821	3.60268484997491e-05	0.00199740966809032
		sp|HMR1	-1.29741554769655	0.00265678449619867	0.0273139670751744
		sp|FBLN1	1.29668573529517	0.00470075844196674	0.0384220629795637
		sp|EFHC1	-1.28751349758234	0.00271283960902024	0.0276410150475766
		sp|GP2	-1.28597738978723	0.00120686110959972	0.0172124622289784
		sp|GPC1	-1.2850758898918	0.00177555971179771	0.0215719544738287
		sp|RRAS2	1.27442035723	0.000196452222535416	0.0057829826214058
		sp|COR1C	1.27217775148346	2.00582325678609e-05	0.00144082530438189
		sp|VAV2	1.25948163506469	5.81176202861865e-06	0.000636872564702319
		sp|GELA	-1.25260979312189	0.000737048486589569	0.0127343213211052
		sp|DAB2P	1.23077858096666	0.000104808338510821	0.00389950419389409
		sp|ZFAN5	-1.22334402933034	0.00417127606293704	0.0357730089197067
		sp|HNF4A	1.21937211967034	0.000173934759256093	0.00537882150496941
		sp|GIPC1	-1.18897941559106	5.96037785712951e-05	0.00281324117467681
		sp|PGH2	-1.17974471024814	0.000148269349285472	0.00498689989939107
		sp|SOS1	1.16535453205896	2.28783864367551e-05	0.00155273242016626
		sp|GLNA	1.14785411452673	0.00146630912299457	0.0192784877480154
		sp|WDR44	1.12602252507244	7.89809175969997e-06	0.000781613497222201
		sp|PTN11	1.09708959980475	1.80829811667609e-05	0.00135202636683999
		sp|ULK4	-1.07301636943847	0.00202064880078148	0.0232847831949538
		sp|NDNF	-1.07055773747552	0.00558351220761315	0.0424159450504384
		sp|ACAP3	1.06132816787497	0.000568461980325567	0.0108731474215431
		sp|SUN1	1.06060004287631	0.000328949319736729	0.0079666683029857
		sp|ACTA	1.05543308322564	0.00252664716034409	0.0265365365047451
		sp|CYFIP	1.05536348777419	7.99313294118442e-05	0.00332602204119221
		sp|CYRIB	1.05092152328866	6.87679660407603e-05	0.00303473342514405
		sp|ANS1A	1.04696925255271	0.00270182614775904	0.0275959222834423
		sp|RREB1	-1.04323893339769	0.00521390003914487	0.0410315795963412
		sp|MIB1	1.03283930970606	0.00176263143229028	0.0215078188780765
		sp|NCKP1	1.03223348490579	3.44230629286521e-05	0.00195813504208593
		sp|DCLK1	-1.02678386066146	3.49969032873933e-05	0.00197021467701766
		sp|CANB	-1.02654187035557	0.000340398529240306	0.00811574817447496
		sp|IQEC1	1.01629644525989	5.22958589171188e-05	0.0025926627083293
		sp|SSH2	1.0127483578929	0.00434790009556422	0.0365550489879945
		sp|HSPB1	-1.00122230406508	0.00703357953732764	0.0486708036780522
		sp|IGS10	-1.00090378765808	0.00017338013422021	0.00537882150496941
regulation of cell motility	GO:2000145	sp|K1C16	-6.26567786514119	0.00111732382896097	0.0163389779952209
		sp|PTPRJ	4.08838484803667	2.10597904929469e-06	0.000345415663735151
		sp|PTPRC	4.01371370899371	5.51130189067496e-07	0.000172180069543277
		sp|VGFR1	3.69077572752192	4.35381480497578e-10	4.28458914957667e-06
		sp|PAFA	-3.36958612115343	0.00116171207228491	0.0167628282562451
		sp|ITB3	3.05520329586482	4.28748156403227e-06	0.000547482783039112
		sp|SPIT2	-2.74186524832974	8.3768228309187e-07	0.000222800847240732
		sp|LEG9	2.74115392824873	1.20187224226061e-06	0.000256340691128538
		sp|MK15	-2.65271311213371	0.000801667896253645	0.013382890190046
		sp|SGK1	-2.6249459216618	1.03796463287343e-05	0.000916108515884071
		sp|STA5A	2.56160983861155	5.79992410177048e-08	5.70770530855233e-05
		sp|ITA5	2.4616520439131	2.39791918474554e-06	0.00037770035080664
		sp|ITB1	2.36686061848429	6.42599439494478e-08	6.02268674672872e-05
		sp|PK3CD	2.28146288076438	1.95090012355239e-06	0.000330315545343718
		sp|PTPRT	2.17264713874859	2.19643964771212e-07	9.97998842541626e-05
		sp|LRC15	-2.16344335894331	0.000158309373758309	0.00519307515718507
		sp|PLXB2	2.13785259057143	4.12635574061278e-05	0.00221898725920057
		sp|HRG	-2.1014349722225	0.00443626958599023	0.0370448273192447
		sp|CO1A1	-2.06791794566701	0.00441669080091431	0.0369283382937959
		sp|LYAM2	2.0345999270386	0.00140150461841063	0.0187904726836227
		sp|ABR	1.97361969698226	3.97899576039602e-08	5.30943703213326e-05
		sp|MET	1.97074630393799	1.71257983741312e-07	9.82370524477074e-05
		sp|ITA4	1.91572185638875	5.04038823805881e-06	0.000591546046351166
		sp|FXJ1A	-1.9032289390564	0.000281051452367436	0.00716535581022781
		sp|DUOX2	1.89334540225592	0.00121938355385407	0.017315950293619
		sp|DOCK1	1.7671053252215	5.58563587321808e-06	0.000624906122168716
		sp|DAAF1	-1.75752415212924	0.000390259740097536	0.00879850195257697
		sp|RPGF2	1.71520567627524	5.24001956665827e-06	0.000606670971240989
		sp|DOCK4	1.7151670698053	2.68114613286591e-05	0.00169135635214958
		sp|LX15B	-1.67715198101043	0.000208694728326233	0.00593575035851564
		sp|EGFR	-1.67631285942074	0.0034616430181724	0.0318225398802752
		sp|AIF1	1.5964593644089	1.65490903730523e-05	0.00127552164759819
		sp|CO4A2	-1.58731556379971	0.000162447860407289	0.00525871511272412
		sp|ADA	1.57291649337895	7.23509344950864e-05	0.00313658830998302
		sp|FER	1.55831354769305	0.000261072985606137	0.00686039853497996
		sp|NISCH	1.53156390184315	1.45313831195743e-05	0.00116737421452842
		sp|AKT3	1.52738044042479	0.00459423467771049	0.0379135123382381
		sp|CED1	1.52330576521392	0.00199521162000603	0.0230914952421611
		sp|SPT13	1.51969054473645	1.95703307145429e-06	0.000330315545343718
		sp|OSBL8	1.51060943216471	0.000363985512633991	0.00840840711227959
		sp|CARL1	1.49834566675237	1.66164738958733e-05	0.00127552164759819
		sp|BCR	1.49078310540349	0.000797118131088693	0.0133295489006692
		sp|VILI	-1.47874221483463	9.55040732046525e-05	0.00366415432517343
		sp|WASL	1.47588713589953	8.73022598252317e-06	0.000826097633596255
		sp|F110C	-1.39739685383102	2.42942308413971e-05	0.00161540220074452
		sp|DUOX1	1.39721502690119	0.00421620577801739	0.035951140312284
		sp|PTPRK	1.35814706175363	6.01228245063052e-05	0.00281766804484626
		sp|PAK1	1.35293231758247	2.06685124963456e-05	0.00146330094587437
		sp|SRC	1.32773671863602	0.00265756767345589	0.0273139670751744
		sp|P3C2A	1.32715240271576	0.000867834741230173	0.0139662496949242
		sp|P85A	1.31017429641821	0.000251865737399171	0.00674451897073535
		sp|SEM2A	1.30086713807821	3.60268484997491e-05	0.00199740966809032
		sp|FBLN1	1.29668573529517	0.00470075844196674	0.0384220629795637
		sp|RRAS2	1.27442035723	0.000196452222535416	0.0057829826214058
		sp|COR1C	1.27217775148346	2.00582325678609e-05	0.00144082530438189
		sp|DAB2P	1.23077858096666	0.000104808338510821	0.00389950419389409
		sp|HNF4A	1.21937211967034	0.000173934759256093	0.00537882150496941
		sp|PGH2	-1.17974471024814	0.000148269349285472	0.00498689989939107
		sp|GLNA	1.14785411452673	0.00146630912299457	0.0192784877480154
		sp|WDR44	1.12602252507244	7.89809175969997e-06	0.000781613497222201
		sp|ULK4	-1.07301636943847	0.00202064880078148	0.0232847831949538
		sp|ACTA	1.05543308322564	0.00252664716034409	0.0265365365047451
		sp|CYRIB	1.05092152328866	6.87679660407603e-05	0.00303473342514405
		sp|RREB1	-1.04323893339769	0.00521390003914487	0.0410315795963412
		sp|IQEC1	1.01629644525989	5.22958589171188e-05	0.0025926627083293
		sp|SSH2	1.0127483578929	0.00434790009556422	0.0365550489879945
		sp|HSPB1	-1.00122230406508	0.00703357953732764	0.0486708036780522
		sp|IGS10	-1.00090378765808	0.00017338013422021	0.00537882150496941
cilium or flagellum-dependent cell motility	GO:0001539	sp|MET	1.97074630393799	1.71257983741312e-07	9.82370524477074e-05
		UniRef90_A0A4W5R9D4	1.90956540052774	0.00329026633467728	0.0307790028512919
		sp|FXJ1A	-1.9032289390564	0.000281051452367436	0.00716535581022781
		sp|DAAF1	-1.75752415212924	0.000390259740097536	0.00879850195257697
		sp|RSH4A	-1.5195478139523	0.00220065304441357	0.0245853762024319
		sp|TEKT1	-1.4501539669512	0.00297052037957404	0.0290296832724807
		sp|ZMY10	-1.36464733122675	0.000437294615637873	0.00941189788903846
		sp|EFHC1	-1.28751349758234	0.00271283960902024	0.0276410150475766
		sp|DAAF5	-1.2769500849435	0.00225831483432624	0.0249288573018559
		sp|DNJA1	-1.22174831560049	0.0032989223120035	0.030844429364938
		sp|DYI3	-1.20103710414244	0.00561982201091201	0.0426240218954798
		sp|TEKT2	-1.19276357175264	0.00488957057129481	0.0394341349057852
		sp|ROP1L	-1.16394369158474	0.0011481435890344	0.0166527355338062
		sp|WDR63	-1.12893608989294	0.00131540849445529	0.0180915711544193
		sp|QRIC2	-1.08142611495298	0.00116339921745914	0.0167628282562451
		sp|IDLC	-1.06134092912383	0.00468901667843176	0.0383975324854525
		sp|ENO4	-1.05758299893603	0.00730174371944719	0.0497798862654084
		sp|IFT88	-1.01443935074597	0.00473655093434411	0.0386099530204609
cilium movement involved in cell motility	GO:0060294	sp|MET	1.97074630393799	1.71257983741312e-07	9.82370524477074e-05
		UniRef90_A0A4W5R9D4	1.90956540052774	0.00329026633467728	0.0307790028512919
		sp|FXJ1A	-1.9032289390564	0.000281051452367436	0.00716535581022781
		sp|RSH4A	-1.5195478139523	0.00220065304441357	0.0245853762024319
		sp|TEKT1	-1.4501539669512	0.00297052037957404	0.0290296832724807
		sp|ZMY10	-1.36464733122675	0.000437294615637873	0.00941189788903846
		sp|DAAF5	-1.2769500849435	0.00225831483432624	0.0249288573018559
		sp|DNJA1	-1.22174831560049	0.0032989223120035	0.030844429364938
		sp|DYI3	-1.20103710414244	0.00561982201091201	0.0426240218954798
		sp|TEKT2	-1.19276357175264	0.00488957057129481	0.0394341349057852
		sp|ROP1L	-1.16394369158474	0.0011481435890344	0.0166527355338062
		sp|WDR63	-1.12893608989294	0.00131540849445529	0.0180915711544193
		sp|QRIC2	-1.08142611495298	0.00116339921745914	0.0167628282562451
		sp|IDLC	-1.06134092912383	0.00468901667843176	0.0383975324854525
		sp|ENO4	-1.05758299893603	0.00730174371944719	0.0497798862654084
		sp|IFT88	-1.01443935074597	0.00473655093434411	0.0386099530204609
axonemal dynein complex assembly	GO:0070286	sp|DAAF4	-1.85347142156206	2.55973535829676e-05	0.00166486918320684
		sp|DAAF1	-1.75752415212924	0.000390259740097536	0.00879850195257697
		sp|ZMY10	-1.36464733122675	0.000437294615637873	0.00941189788903846
		sp|DAAF5	-1.2769500849435	0.00225831483432624	0.0249288573018559
		sp|DNAL1	-1.25054625335411	0.00265030924832419	0.0272963823262777
		sp|CC103	-1.22760288556587	0.00692195971389551	0.0482309047344426
		sp|DYI3	-1.20103710414244	0.00561982201091201	0.0426240218954798
		sp|TEKT2	-1.19276357175264	0.00488957057129481	0.0394341349057852
		sp|RUVB2	-1.18992670353337	0.00114803254996226	0.0166527355338062
		sp|CC151	-1.14677679749706	0.00405005120069815	0.0350603785023441
		sp|WDR63	-1.12893608989294	0.00131540849445529	0.0180915711544193
		sp|IDLC	-1.06134092912383	0.00468901667843176	0.0383975324854525
regulation of nervous system development	GO:0051960	sp|PTPR	5.33180283798428	0.00642279195879343	0.0461026226597273
		sp|VGFR1	3.69077572752192	4.35381480497578e-10	4.28458914957667e-06
		sp|LHX5	3.58340320912697	8.1670030997927e-06	0.000799716194080199
		sp|VLDLR	3.42433684806067	2.99106981156578e-05	0.00181139187788423
		sp|SNX3	3.04251395815768	0.00396078023185957	0.0346934029921941
		sp|SPIT1	-2.78298974569913	0.00401256145408241	0.0348562224621188
		sp|CADN	2.77722702288454	1.52447131661205e-07	9.37645139173698e-05
		sp|DOXA1	2.75815995928307	1.89718776874048e-07	9.97998842541626e-05
		sp|LIGO1	2.64358049022164	0.000154205242241486	0.00512146746967856
		sp|SGK1	-2.6249459216618	1.03796463287343e-05	0.000916108515884071
		sp|LDLR	2.54185231821177	3.64779917813257e-05	0.00201674110741588
		sp|PTPRA	2.46904244424408	0.000166306880092133	0.00529653067978677
		sp|NKX25	2.46217094541271	4.16504699271024e-08	5.30943703213326e-05
		sp|ARI1	-2.38709204522568	0.000239229012419959	0.00651433685499553
		sp|SHIP2	2.37523546748676	6.62951622479781e-06	0.000700391630183377
		sp|ITB1	2.36686061848429	6.42599439494478e-08	6.02268674672872e-05
		sp|SIX4	2.15997466768599	0.00219016248057926	0.0245622666340519
		sp|PLXB2	2.13785259057143	4.12635574061278e-05	0.00221898725920057
		sp|PARP6	2.06968451535421	0.00294873848933308	0.028920597849883
		sp|FYN	2.06619566060808	2.42484704653278e-07	0.000101544339510336
		sp|CT2NL	1.98871331319666	0.00389616855701451	0.0343260472422379
		sp|MET	1.97074630393799	1.71257983741312e-07	9.82370524477074e-05
		sp|ITSN1	1.91879063088655	9.31003965175869e-06	0.000866657037389818
		sp|RHG44	1.8130779925783	0.000166040872952443	0.00529653067978677
		sp|PTPRO	1.80537427996438	6.86236687568975e-05	0.00303473342514405
		sp|P3H1	-1.78981999255231	0.00602841687276235	0.0443878902123344
		sp|RG190	1.75340444690832	2.113875574048e-07	9.97998842541626e-05
		sp|TYPH	1.72249782089236	0.00130818300891234	0.0180553538745311
		sp|RPGF2	1.71520567627524	5.24001956665827e-06	0.000606670971240989
		sp|SDK	-1.70602815806522	0.000408135272387346	0.009066499357932
		sp|STK25	-1.65777591454443	0.000239399155774666	0.00651433685499553
		sp|PTN9	1.65777090087318	2.98406664835064e-05	0.00181139187788423
		sp|RHG35	1.65595444090243	1.86752188046522e-05	0.00138182577636528
		sp|HUNB	1.65516850758059	0.000172298894185364	0.00536873973917489
		sp|ELF1	-1.56277265367347	0.000163367047133074	0.00527113151093962
		sp|DBNL	1.51994665444185	3.42675241099661e-06	0.000492301758782739
		sp|PIAS2	1.46243314675516	0.00131715463499425	0.0180915711544193
		sp|FRY	1.4465822679887	0.00138047933692438	0.0185972582541723
		sp|PP2C2	-1.35752477588532	0.00260481929569343	0.02702585839633
		sp|PAK1	1.35293231758247	2.06685124963456e-05	0.00146330094587437
		sp|LRC4C	-1.34624978603893	7.69915746586993e-05	0.00325881327404843
		sp|AGRL3	1.34601037256925	1.54415807334509e-05	0.00121404503679629
		sp|RPGP1	1.32620764794945	0.000337288161057638	0.00806622792944887
		sp|MYO9A	1.31868543935795	0.000397425665732427	0.00890903411497225
		sp|EFHC2	-1.31510144800138	0.00193688077024669	0.0226914805476163
		sp|P85A	1.31017429641821	0.000251865737399171	0.00674451897073535
		sp|SEM2A	1.30086713807821	3.60268484997491e-05	0.00199740966809032
		sp|CASZ1	1.29562252219848	0.000198035275217331	0.0057829826214058
		sp|SOX11	-1.27121278780575	0.00129060958146572	0.0179281967776072
		sp|CHRD1	-1.27117947612217	0.00461720005769632	0.0380551639596227
		sp|SYT2	-1.26608664670853	0.000661093408207953	0.0119263432267176
		sp|ITSN2	1.25757822045795	2.6397309863637e-05	0.00168855366455665
		sp|DAB2P	1.23077858096666	0.000104808338510821	0.00389950419389409
		sp|TMM98	-1.22831913293822	0.00188871470914125	0.0224027113602778
		sp|DTX1	1.22260221710766	0.00022261450629011	0.00618855750395754
		sp|MOB2	1.21800745254525	4.05715020995804e-05	0.00219375907781303
		sp|PRTGA	1.21686943417977	0.000563063367537474	0.0108147787386895
		sp|NDKB	-1.20633037199583	0.00734962238957595	0.0499025118666363
		sp|LRP2	1.17892746569979	0.000944742239485627	0.014673198543078
		sp|ASAP1	1.17444757407237	0.000336790360742419	0.00806412150867676
		sp|HELT	-1.15667353299313	0.00362609006802103	0.0327680003300229
		sp|SY14L	-1.14779319901987	0.000659213440787881	0.0119206973103724
		sp|PTPRS	1.11410540195469	0.00654126423928318	0.0467145002748808
		sp|MEIS1	-1.0940386833799	0.00191264114925353	0.0224970237753793
		sp|XRCC2	1.0815731127433	0.00389373721926374	0.0343260472422379
		sp|MYLIP	1.07310262497793	0.0023028651860432	0.0252366328461594
		sp|ULK4	-1.07301636943847	0.00202064880078148	0.0232847831949538
		sp|NDNF	-1.07055773747552	0.00558351220761315	0.0424159450504384
		sp|ACAP3	1.06132816787497	0.000568461980325567	0.0108731474215431
		sp|RPGF1	1.05915496992417	0.000736705703329139	0.0127343213211052
		sp|RPGP2	1.05043345463099	0.00127646800115414	0.0178292928855578
		sp|MIB1	1.03283930970606	0.00176263143229028	0.0215078188780765
		sp|SPTCA	-1.01612797483399	0.00563711816067548	0.0427222794140988
		sp|HSPB1	-1.00122230406508	0.00703357953732764	0.0486708036780522
		sp|IGS10	-1.00090378765808	0.00017338013422021	0.00537882150496941
microtubule-based movement	GO:0007018	sp|MYO1	4.17459480972953	0.00667990862833093	0.0472587928191263
		sp|GRP1	-2.67865791912648	0.0033232342184186	0.0309403481016627
		sp|MET	1.97074630393799	1.71257983741312e-07	9.82370524477074e-05
		UniRef90_A0A4W5R9D4	1.90956540052774	0.00329026633467728	0.0307790028512919
		sp|FXJ1A	-1.9032289390564	0.000281051452367436	0.00716535581022781
		sp|DAAF4	-1.85347142156206	2.55973535829676e-05	0.00166486918320684
		sp|DAAF1	-1.75752415212924	0.000390259740097536	0.00879850195257697
		sp|RSH4A	-1.5195478139523	0.00220065304441357	0.0245853762024319
		sp|KIFC3	-1.50659856688083	0.000650459701515956	0.0118810436535503
		sp|TT30A	-1.4525121450935	6.92792302537725e-05	0.00305045595045805
		sp|TEKT1	-1.4501539669512	0.00297052037957404	0.0290296832724807
		sp|FRY	1.4465822679887	0.00138047933692438	0.0185972582541723
		sp|DNAL4	-1.4423512155111	0.000806937062596565	0.0134366626616122
		sp|CF298	-1.40166584177909	0.000369711689822702	0.00848096209684198
		sp|ZMY10	-1.36464733122675	0.000437294615637873	0.00941189788903846
		sp|NDK5	-1.28352798298849	0.00259488649871371	0.0269456072733376
		sp|DAAF5	-1.2769500849435	0.00225831483432624	0.0249288573018559
		sp|DYHC2	-1.27234845994737	0.00472433287730276	0.0385507129730816
		sp|CC103	-1.22760288556587	0.00692195971389551	0.0482309047344426
		sp|DNJA1	-1.22174831560049	0.0032989223120035	0.030844429364938
		sp|CFA91	-1.21704099510112	0.00302104166538574	0.0293775405425504
		sp|DYI3	-1.20103710414244	0.00561982201091201	0.0426240218954798
		sp|ARL3	-1.19924919238086	0.0031629230949708	0.0301028299590016
		sp|TEKT2	-1.19276357175264	0.00488957057129481	0.0394341349057852
		sp|RUVB2	-1.18992670353337	0.00114803254996226	0.0166527355338062
		sp|ROP1L	-1.16394369158474	0.0011481435890344	0.0166527355338062
		sp|IFT20	-1.15223402033854	0.00529478685540285	0.0413539824910612
		sp|IFT56	-1.14797929016046	0.000580407901607165	0.0110159964507543
		sp|CC151	-1.14677679749706	0.00405005120069815	0.0350603785023441
		sp|CFA53	-1.1357505574995	0.00583450250004823	0.0434943193563017
		sp|WDR63	-1.12893608989294	0.00131540849445529	0.0180915711544193
		sp|TC1D2	-1.10351575273522	0.000440574605654703	0.0094161166838147
		sp|QRIC2	-1.08142611495298	0.00116339921745914	0.0167628282562451
		sp|ULK4	-1.07301636943847	0.00202064880078148	0.0232847831949538
		sp|IDLC	-1.06134092912383	0.00468901667843176	0.0383975324854525
		sp|SUN1	1.06060004287631	0.000328949319736729	0.0079666683029857
		sp|ENO4	-1.05758299893603	0.00730174371944719	0.0497798862654084
		sp|NFH	1.04408143544529	0.000282675014673521	0.0071881261483259
		sp|ARP8	1.04022700100883	0.00106644229415257	0.0159617621547611
		sp|IFT88	-1.01443935074597	0.00473655093434411	0.0386099530204609
		sp|HSPB1	-1.00122230406508	0.00703357953732764	0.0486708036780522
regulation of immune system process	GO:0002682	sp|IAN9	6.25578861656621	0.000765145603098585	0.0129712280449495
		sp|IRG1	5.03745100188364	3.07040271245123e-06	0.000454373429973421
		sp|PTPRJ	4.08838484803667	2.10597904929469e-06	0.000345415663735151
		sp|PTPRC	4.01371370899371	5.51130189067496e-07	0.000172180069543277
		sp|VGFR1	3.69077572752192	4.35381480497578e-10	4.28458914957667e-06
		sp|KAT2A	-3.68539287656737	0.00661336122932813	0.0469906771536593
		sp|PAFA	-3.36958612115343	0.00116171207228491	0.0167628282562451
		UniRef90_K1RUD6	3.31184990032341	4.45340051939449e-06	0.000554758411536217
		sp|ITB3	3.05520329586482	4.28748156403227e-06	0.000547482783039112
		sp|ENPP3	2.91248848699565	0.000439222177639194	0.0094161166838147
		sp|MUC4	-2.89509588363916	0.00269261073624206	0.0275446800991248
		sp|LEG9	2.74115392824873	1.20187224226061e-06	0.000256340691128538
		sp|CERK1	2.73120477713769	4.22413724362422e-06	0.000547482783039112
		sp|GRP1	-2.67865791912648	0.0033232342184186	0.0309403481016627
		sp|STA5A	2.56160983861155	5.79992410177048e-08	5.70770530855233e-05
		sp|LDLR	2.54185231821177	3.64779917813257e-05	0.00201674110741588
		sp|SOCS3	2.380305874782	2.3129518166005e-06	0.000371852926071755
		sp|ITB1	2.36686061848429	6.42599439494478e-08	6.02268674672872e-05
		sp|SYT11	-2.34812309503889	0.000329077397130748	0.0079666683029857
		sp|PK3CD	2.28146288076438	1.95090012355239e-06	0.000330315545343718
		sp|XCT	-2.24068485516309	0.00708059224358775	0.0488126853023797
		sp|RUNX1	-2.15399901014056	0.0011373094542132	0.016554949200221
		sp|EBNA1	-2.1218139281733	0.000736578391609095	0.0127343213211052
		sp|HRG	-2.1014349722225	0.00443626958599023	0.0370448273192447
		sp|CO1A1	-2.06791794566701	0.00441669080091431	0.0369283382937959
		sp|FYN	2.06619566060808	2.42484704653278e-07	0.000101544339510336
		sp|VNN1	2.03801157671356	0.000840364954634127	0.0136807800141513
		sp|LYAM2	2.0345999270386	0.00140150461841063	0.0187904726836227
		sp|MEIS2	-2.02478925130409	8.49999443869417e-05	0.00341422225596691
		sp|ABR	1.97361969698226	3.97899576039602e-08	5.30943703213326e-05
		sp|ITA4	1.91572185638875	5.04038823805881e-06	0.000591546046351166
		sp|S39AA	1.87875644628199	0.00124665689473179	0.0175638518268512
		sp|MED25	1.86614952729782	1.23253582162719e-06	0.0002580720217156
		sp|ELMO1	1.82697355633638	2.49785084421323e-08	4.46933639234588e-05
		sp|PTN6	1.80914636032737	0.00584064048667337	0.0434943193563017
		sp|DTX3L	1.7942072415792	3.4800700521796e-06	0.000496338686717383
		sp|TLR4	1.77662544061548	2.10737619055294e-05	0.00148133493508797
		sp|DOCK1	1.7671053252215	5.58563587321808e-06	0.000624906122168716
		sp|MED12	-1.75973944845334	2.77662325592355e-05	0.00173400092414686
		sp|ZAP70	1.74917341593346	1.00156111118882e-06	0.00023974377632277
		sp|UBS3B	1.6888061317722	1.18515742926839e-05	0.00100112740441462
		sp|ZNF16	1.65777437342038	0.000420048320897605	0.00924764099765846
		sp|TOLL7	1.64398729619365	3.37970328623061e-05	0.00193933877783064
		sp|AIF1	1.5964593644089	1.65490903730523e-05	0.00127552164759819
		sp|CBP	1.57528262359815	0.00175666933338441	0.0214616795901129
		sp|ADA	1.57291649337895	7.23509344950864e-05	0.00313658830998302
		sp|PAR14	1.56631190522853	6.68446600177804e-05	0.00300373652618711
		sp|ELF1	-1.56277265367347	0.000163367047133074	0.00527113151093962
		sp|FER	1.55831354769305	0.000261072985606137	0.00686039853497996
		sp|TKFC	-1.51505187749283	0.00107647431670714	0.0160144879073545
		sp|WIPF1	1.4971993461835	8.6793295606133e-05	0.00346504187448257
		sp|BCR	1.49078310540349	0.000797118131088693	0.0133295489006692
		sp|GPAT1	1.48768638302262	0.000194833803798695	0.00576649462611414
		sp|TOLL	-1.48052620111515	0.000258782055211212	0.006824178259857
		sp|WASL	1.47588713589953	8.73022598252317e-06	0.000826097633596255
		sp|PAXI1	-1.47215479911889	0.000576850887359254	0.0109802506431381
		sp|TLR3	1.4596933680069	0.00139576838094998	0.0187390950026313
		sp|DNSL3	1.43057619875975	0.00021671299533266	0.00606734733163218
		sp|MP2K4	-1.39955964016475	0.000582468229168872	0.0110444505650306
		sp|PMS2	1.39630893311245	0.0007236774166612	0.0126557196645911
		sp|PIAS1	1.3707685117619	1.04649935537676e-06	0.00023974377632277
		sp|PAK1	1.35293231758247	2.06685124963456e-05	0.00146330094587437
		sp|AGRE2	1.34253104362808	0.00510759043983379	0.0405844146293132
		sp|SRC	1.32773671863602	0.00265756767345589	0.0273139670751744
		sp|TEC	1.32435749367691	4.26778574170382e-06	0.000547482783039112
		sp|P85A	1.31017429641821	0.000251865737399171	0.00674451897073535
		sp|HMR1	-1.29741554769655	0.00265678449619867	0.0273139670751744
		sp|TBK1	1.28763222306972	0.000218583716515476	0.00610236128859234
		sp|SOX11	-1.27121278780575	0.00129060958146572	0.0179281967776072
		sp|PIP	-1.26793873812992	0.0043302860444238	0.0364380888954037
		sp|VAV2	1.25948163506469	5.81176202861865e-06	0.000636872564702319
		sp|NOTC2	-1.25592379463311	0.000334126317912444	0.0080487503911102
		sp|G137B	1.23886443611414	1.41231435481016e-05	0.00114391650746394
		sp|DTX1	1.22260221710766	0.00022261450629011	0.00618855750395754
		sp|NDKB	-1.20633037199583	0.00734962238957595	0.0499025118666363
		sp|CAH2	-1.205900581654	0.000453429285597001	0.00952143565792816
		sp|LAG3	1.19045786465072	0.00100686978235361	0.0153741314592483
		sp|TRAF2	1.16943071087672	5.71209907443365e-05	0.00272877509667483
		sp|SOS1	1.16535453205896	2.28783864367551e-05	0.00155273242016626
		sp|TMM64	-1.14803069111564	0.000790706038037215	0.0132561126410975
		sp|SOCS6	-1.10215789611627	0.00356333951875544	0.0323942948767411
		sp|PTN11	1.09708959980475	1.80829811667609e-05	0.00135202636683999
		sp|LEG4	1.09561117418144	0.00736037963361676	0.0499025118666363
		sp|MEIS1	-1.0940386833799	0.00191264114925353	0.0224970237753793
		sp|PXL2A	-1.07556242901257	0.00267268915397229	0.027397847879418
		sp|TREX1	-1.0717328051293	0.00162402010780523	0.020476594338131
		sp|PA24A	1.06318663894746	0.000197647813857561	0.0057829826214058
		sp|RPGF1	1.05915496992417	0.000736705703329139	0.0127343213211052
		sp|CYRIB	1.05092152328866	6.87679660407603e-05	0.00303473342514405
		sp|NCKP1	1.03223348490579	3.44230629286521e-05	0.00195813504208593
		sp|GPTC3	1.01120963428939	0.00258956481484337	0.0269456072733376
regulation of cell development	GO:0060284	sp|VGFR1	3.69077572752192	4.35381480497578e-10	4.28458914957667e-06
		sp|VLDLR	3.42433684806067	2.99106981156578e-05	0.00181139187788423
		sp|ITB3	3.05520329586482	4.28748156403227e-06	0.000547482783039112
		sp|SNX3	3.04251395815768	0.00396078023185957	0.0346934029921941
		sp|SPIT1	-2.78298974569913	0.00401256145408241	0.0348562224621188
		sp|CADN	2.77722702288454	1.52447131661205e-07	9.37645139173698e-05
		sp|DOXA1	2.75815995928307	1.89718776874048e-07	9.97998842541626e-05
		sp|LIGO1	2.64358049022164	0.000154205242241486	0.00512146746967856
		sp|SGK1	-2.6249459216618	1.03796463287343e-05	0.000916108515884071
		sp|LDLR	2.54185231821177	3.64779917813257e-05	0.00201674110741588
		sp|PTPRA	2.46904244424408	0.000166306880092133	0.00529653067978677
		sp|NKX25	2.46217094541271	4.16504699271024e-08	5.30943703213326e-05
		sp|ARI1	-2.38709204522568	0.000239229012419959	0.00651433685499553
		sp|SHIP2	2.37523546748676	6.62951622479781e-06	0.000700391630183377
		sp|ITB1	2.36686061848429	6.42599439494478e-08	6.02268674672872e-05
		sp|RUNX1	-2.15399901014056	0.0011373094542132	0.016554949200221
		sp|CIP4	2.14428678265878	5.5613465470538e-05	0.00268938265070232
		sp|PLXB2	2.13785259057143	4.12635574061278e-05	0.00221898725920057
		sp|PARP6	2.06968451535421	0.00294873848933308	0.028920597849883
		sp|FYN	2.06619566060808	2.42484704653278e-07	0.000101544339510336
		sp|CT2NL	1.98871331319666	0.00389616855701451	0.0343260472422379
		sp|MET	1.97074630393799	1.71257983741312e-07	9.82370524477074e-05
		sp|CPNA1	1.95835552431711	2.60427695707449e-05	0.00167507774735752
		sp|ITSN1	1.91879063088655	9.31003965175869e-06	0.000866657037389818
		sp|RHG44	1.8130779925783	0.000166040872952443	0.00529653067978677
		sp|PTPRO	1.80537427996438	6.86236687568975e-05	0.00303473342514405
		sp|P3H1	-1.78981999255231	0.00602841687276235	0.0443878902123344
		sp|DOCK1	1.7671053252215	5.58563587321808e-06	0.000624906122168716
		sp|G6PD	1.75837050297519	7.1174685495083e-07	0.000203023211581772
		sp|RG190	1.75340444690832	2.113875574048e-07	9.97998842541626e-05
		sp|COEA1	-1.72092234535306	0.00448150987482633	0.0372173322178615
		sp|RPGF2	1.71520567627524	5.24001956665827e-06	0.000606670971240989
		sp|SDK	-1.70602815806522	0.000408135272387346	0.009066499357932
		sp|EGFR	-1.67631285942074	0.0034616430181724	0.0318225398802752
		sp|STK25	-1.65777591454443	0.000239399155774666	0.00651433685499553
		sp|PTN9	1.65777090087318	2.98406664835064e-05	0.00181139187788423
		sp|RHG35	1.65595444090243	1.86752188046522e-05	0.00138182577636528
		sp|HUNB	1.65516850758059	0.000172298894185364	0.00536873973917489
		sp|ELF1	-1.56277265367347	0.000163367047133074	0.00527113151093962
		sp|DBNL	1.51994665444185	3.42675241099661e-06	0.000492301758782739
		sp|CARL1	1.49834566675237	1.66164738958733e-05	0.00127552164759819
		sp|PIAS2	1.46243314675516	0.00131715463499425	0.0180915711544193
		sp|FRY	1.4465822679887	0.00138047933692438	0.0185972582541723
		sp|PP2C2	-1.35752477588532	0.00260481929569343	0.02702585839633
		sp|PAK1	1.35293231758247	2.06685124963456e-05	0.00146330094587437
		sp|LRC4C	-1.34624978603893	7.69915746586993e-05	0.00325881327404843
		sp|PSA	1.32977054367354	0.000832567807778175	0.013630756536579
		sp|RPGP1	1.32620764794945	0.000337288161057638	0.00806622792944887
		sp|MYO9A	1.31868543935795	0.000397425665732427	0.00890903411497225
		sp|EFHC2	-1.31510144800138	0.00193688077024669	0.0226914805476163
		sp|SEM2A	1.30086713807821	3.60268484997491e-05	0.00199740966809032
		sp|FBLN1	1.29668573529517	0.00470075844196674	0.0384220629795637
		sp|CASZ1	1.29562252219848	0.000198035275217331	0.0057829826214058
		sp|COR1C	1.27217775148346	2.00582325678609e-05	0.00144082530438189
		sp|SOX11	-1.27121278780575	0.00129060958146572	0.0179281967776072
		sp|CHRD1	-1.27117947612217	0.00461720005769632	0.0380551639596227
		sp|SYT2	-1.26608664670853	0.000661093408207953	0.0119263432267176
		sp|ITSN2	1.25757822045795	2.6397309863637e-05	0.00168855366455665
		sp|NOTC2	-1.25592379463311	0.000334126317912444	0.0080487503911102
		sp|DAB2P	1.23077858096666	0.000104808338510821	0.00389950419389409
		sp|TMM98	-1.22831913293822	0.00188871470914125	0.0224027113602778
		sp|DTX1	1.22260221710766	0.00022261450629011	0.00618855750395754
		sp|MOB2	1.21800745254525	4.05715020995804e-05	0.00219375907781303
		sp|PRTGA	1.21686943417977	0.000563063367537474	0.0108147787386895
		sp|NDKB	-1.20633037199583	0.00734962238957595	0.0499025118666363
		sp|UNC22	-1.19828542579688	0.000431852894844944	0.00938159898050572
		sp|PGH2	-1.17974471024814	0.000148269349285472	0.00498689989939107
		sp|LRP2	1.17892746569979	0.000944742239485627	0.014673198543078
		sp|ASAP1	1.17444757407237	0.000336790360742419	0.00806412150867676
		sp|HELT	-1.15667353299313	0.00362609006802103	0.0327680003300229
		sp|SY14L	-1.14779319901987	0.000659213440787881	0.0119206973103724
		sp|PTPRS	1.11410540195469	0.00654126423928318	0.0467145002748808
		sp|MEIS1	-1.0940386833799	0.00191264114925353	0.0224970237753793
		sp|XRCC2	1.0815731127433	0.00389373721926374	0.0343260472422379
		sp|MYLIP	1.07310262497793	0.0023028651860432	0.0252366328461594
		sp|ULK4	-1.07301636943847	0.00202064880078148	0.0232847831949538
		sp|NDNF	-1.07055773747552	0.00558351220761315	0.0424159450504384
		sp|ACAP3	1.06132816787497	0.000568461980325567	0.0108731474215431
		sp|RPGF1	1.05915496992417	0.000736705703329139	0.0127343213211052
		sp|RPGP2	1.05043345463099	0.00127646800115414	0.0178292928855578
		sp|RREB1	-1.04323893339769	0.00521390003914487	0.0410315795963412
		sp|MIB1	1.03283930970606	0.00176263143229028	0.0215078188780765
		sp|ANPRB	-1.01864518319538	0.00544619943243868	0.0419576490390793
		sp|HSPB1	-1.00122230406508	0.00703357953732764	0.0486708036780522
		sp|IGS10	-1.00090378765808	0.00017338013422021	0.00537882150496941
regulation of cell migration	GO:0030334	sp|K1C16	-6.26567786514119	0.00111732382896097	0.0163389779952209
		sp|PTPRJ	4.08838484803667	2.10597904929469e-06	0.000345415663735151
		sp|PTPRC	4.01371370899371	5.51130189067496e-07	0.000172180069543277
		sp|VGFR1	3.69077572752192	4.35381480497578e-10	4.28458914957667e-06
		sp|PAFA	-3.36958612115343	0.00116171207228491	0.0167628282562451
		sp|ITB3	3.05520329586482	4.28748156403227e-06	0.000547482783039112
		sp|LEG9	2.74115392824873	1.20187224226061e-06	0.000256340691128538
		sp|MK15	-2.65271311213371	0.000801667896253645	0.013382890190046
		sp|SGK1	-2.6249459216618	1.03796463287343e-05	0.000916108515884071
		sp|STA5A	2.56160983861155	5.79992410177048e-08	5.70770530855233e-05
		sp|ITA5	2.4616520439131	2.39791918474554e-06	0.00037770035080664
		sp|ITB1	2.36686061848429	6.42599439494478e-08	6.02268674672872e-05
		sp|PK3CD	2.28146288076438	1.95090012355239e-06	0.000330315545343718
		sp|PTPRT	2.17264713874859	2.19643964771212e-07	9.97998842541626e-05
		sp|LRC15	-2.16344335894331	0.000158309373758309	0.00519307515718507
		sp|PLXB2	2.13785259057143	4.12635574061278e-05	0.00221898725920057
		sp|HRG	-2.1014349722225	0.00443626958599023	0.0370448273192447
		sp|CO1A1	-2.06791794566701	0.00441669080091431	0.0369283382937959
		sp|LYAM2	2.0345999270386	0.00140150461841063	0.0187904726836227
		sp|ABR	1.97361969698226	3.97899576039602e-08	5.30943703213326e-05
		sp|MET	1.97074630393799	1.71257983741312e-07	9.82370524477074e-05
		sp|ITA4	1.91572185638875	5.04038823805881e-06	0.000591546046351166
		sp|DOCK1	1.7671053252215	5.58563587321808e-06	0.000624906122168716
		sp|RPGF2	1.71520567627524	5.24001956665827e-06	0.000606670971240989
		sp|DOCK4	1.7151670698053	2.68114613286591e-05	0.00169135635214958
		sp|LX15B	-1.67715198101043	0.000208694728326233	0.00593575035851564
		sp|EGFR	-1.67631285942074	0.0034616430181724	0.0318225398802752
		sp|AIF1	1.5964593644089	1.65490903730523e-05	0.00127552164759819
		sp|CO4A2	-1.58731556379971	0.000162447860407289	0.00525871511272412
		sp|ADA	1.57291649337895	7.23509344950864e-05	0.00313658830998302
		sp|FER	1.55831354769305	0.000261072985606137	0.00686039853497996
		sp|NISCH	1.53156390184315	1.45313831195743e-05	0.00116737421452842
		sp|AKT3	1.52738044042479	0.00459423467771049	0.0379135123382381
		sp|CED1	1.52330576521392	0.00199521162000603	0.0230914952421611
		sp|SPT13	1.51969054473645	1.95703307145429e-06	0.000330315545343718
		sp|OSBL8	1.51060943216471	0.000363985512633991	0.00840840711227959
		sp|CARL1	1.49834566675237	1.66164738958733e-05	0.00127552164759819
		sp|BCR	1.49078310540349	0.000797118131088693	0.0133295489006692
		sp|VILI	-1.47874221483463	9.55040732046525e-05	0.00366415432517343
		sp|WASL	1.47588713589953	8.73022598252317e-06	0.000826097633596255
		sp|F110C	-1.39739685383102	2.42942308413971e-05	0.00161540220074452
		sp|PTPRK	1.35814706175363	6.01228245063052e-05	0.00281766804484626
		sp|PAK1	1.35293231758247	2.06685124963456e-05	0.00146330094587437
		sp|SRC	1.32773671863602	0.00265756767345589	0.0273139670751744
		sp|P3C2A	1.32715240271576	0.000867834741230173	0.0139662496949242
		sp|P85A	1.31017429641821	0.000251865737399171	0.00674451897073535
		sp|SEM2A	1.30086713807821	3.60268484997491e-05	0.00199740966809032
		sp|FBLN1	1.29668573529517	0.00470075844196674	0.0384220629795637
		sp|RRAS2	1.27442035723	0.000196452222535416	0.0057829826214058
		sp|COR1C	1.27217775148346	2.00582325678609e-05	0.00144082530438189
		sp|DAB2P	1.23077858096666	0.000104808338510821	0.00389950419389409
		sp|HNF4A	1.21937211967034	0.000173934759256093	0.00537882150496941
		sp|PGH2	-1.17974471024814	0.000148269349285472	0.00498689989939107
		sp|GLNA	1.14785411452673	0.00146630912299457	0.0192784877480154
		sp|WDR44	1.12602252507244	7.89809175969997e-06	0.000781613497222201
		sp|ULK4	-1.07301636943847	0.00202064880078148	0.0232847831949538
		sp|ACTA	1.05543308322564	0.00252664716034409	0.0265365365047451
		sp|CYRIB	1.05092152328866	6.87679660407603e-05	0.00303473342514405
		sp|RREB1	-1.04323893339769	0.00521390003914487	0.0410315795963412
		sp|IQEC1	1.01629644525989	5.22958589171188e-05	0.0025926627083293
		sp|SSH2	1.0127483578929	0.00434790009556422	0.0365550489879945
		sp|HSPB1	-1.00122230406508	0.00703357953732764	0.0486708036780522
		sp|IGS10	-1.00090378765808	0.00017338013422021	0.00537882150496941
regulation of neurogenesis	GO:0050767	sp|VGFR1	3.69077572752192	4.35381480497578e-10	4.28458914957667e-06
		sp|VLDLR	3.42433684806067	2.99106981156578e-05	0.00181139187788423
		sp|SNX3	3.04251395815768	0.00396078023185957	0.0346934029921941
		sp|SPIT1	-2.78298974569913	0.00401256145408241	0.0348562224621188
		sp|CADN	2.77722702288454	1.52447131661205e-07	9.37645139173698e-05
		sp|DOXA1	2.75815995928307	1.89718776874048e-07	9.97998842541626e-05
		sp|LIGO1	2.64358049022164	0.000154205242241486	0.00512146746967856
		sp|SGK1	-2.6249459216618	1.03796463287343e-05	0.000916108515884071
		sp|LDLR	2.54185231821177	3.64779917813257e-05	0.00201674110741588
		sp|PTPRA	2.46904244424408	0.000166306880092133	0.00529653067978677
		sp|NKX25	2.46217094541271	4.16504699271024e-08	5.30943703213326e-05
		sp|ARI1	-2.38709204522568	0.000239229012419959	0.00651433685499553
		sp|SHIP2	2.37523546748676	6.62951622479781e-06	0.000700391630183377
		sp|ITB1	2.36686061848429	6.42599439494478e-08	6.02268674672872e-05
		sp|PLXB2	2.13785259057143	4.12635574061278e-05	0.00221898725920057
		sp|PARP6	2.06968451535421	0.00294873848933308	0.028920597849883
		sp|FYN	2.06619566060808	2.42484704653278e-07	0.000101544339510336
		sp|CT2NL	1.98871331319666	0.00389616855701451	0.0343260472422379
		sp|MET	1.97074630393799	1.71257983741312e-07	9.82370524477074e-05
		sp|ITSN1	1.91879063088655	9.31003965175869e-06	0.000866657037389818
		sp|RHG44	1.8130779925783	0.000166040872952443	0.00529653067978677
		sp|PTPRO	1.80537427996438	6.86236687568975e-05	0.00303473342514405
		sp|P3H1	-1.78981999255231	0.00602841687276235	0.0443878902123344
		sp|RG190	1.75340444690832	2.113875574048e-07	9.97998842541626e-05
		sp|RPGF2	1.71520567627524	5.24001956665827e-06	0.000606670971240989
		sp|SDK	-1.70602815806522	0.000408135272387346	0.009066499357932
		sp|STK25	-1.65777591454443	0.000239399155774666	0.00651433685499553
		sp|PTN9	1.65777090087318	2.98406664835064e-05	0.00181139187788423
		sp|RHG35	1.65595444090243	1.86752188046522e-05	0.00138182577636528
		sp|HUNB	1.65516850758059	0.000172298894185364	0.00536873973917489
		sp|ELF1	-1.56277265367347	0.000163367047133074	0.00527113151093962
		sp|DBNL	1.51994665444185	3.42675241099661e-06	0.000492301758782739
		sp|PIAS2	1.46243314675516	0.00131715463499425	0.0180915711544193
		sp|FRY	1.4465822679887	0.00138047933692438	0.0185972582541723
		sp|PP2C2	-1.35752477588532	0.00260481929569343	0.02702585839633
		sp|PAK1	1.35293231758247	2.06685124963456e-05	0.00146330094587437
		sp|LRC4C	-1.34624978603893	7.69915746586993e-05	0.00325881327404843
		sp|RPGP1	1.32620764794945	0.000337288161057638	0.00806622792944887
		sp|MYO9A	1.31868543935795	0.000397425665732427	0.00890903411497225
		sp|EFHC2	-1.31510144800138	0.00193688077024669	0.0226914805476163
		sp|SEM2A	1.30086713807821	3.60268484997491e-05	0.00199740966809032
		sp|CASZ1	1.29562252219848	0.000198035275217331	0.0057829826214058
		sp|SOX11	-1.27121278780575	0.00129060958146572	0.0179281967776072
		sp|CHRD1	-1.27117947612217	0.00461720005769632	0.0380551639596227
		sp|SYT2	-1.26608664670853	0.000661093408207953	0.0119263432267176
		sp|ITSN2	1.25757822045795	2.6397309863637e-05	0.00168855366455665
		sp|DAB2P	1.23077858096666	0.000104808338510821	0.00389950419389409
		sp|TMM98	-1.22831913293822	0.00188871470914125	0.0224027113602778
		sp|DTX1	1.22260221710766	0.00022261450629011	0.00618855750395754
		sp|MOB2	1.21800745254525	4.05715020995804e-05	0.00219375907781303
		sp|PRTGA	1.21686943417977	0.000563063367537474	0.0108147787386895
		sp|NDKB	-1.20633037199583	0.00734962238957595	0.0499025118666363
		sp|LRP2	1.17892746569979	0.000944742239485627	0.014673198543078
		sp|ASAP1	1.17444757407237	0.000336790360742419	0.00806412150867676
		sp|HELT	-1.15667353299313	0.00362609006802103	0.0327680003300229
		sp|SY14L	-1.14779319901987	0.000659213440787881	0.0119206973103724
		sp|PTPRS	1.11410540195469	0.00654126423928318	0.0467145002748808
		sp|MEIS1	-1.0940386833799	0.00191264114925353	0.0224970237753793
		sp|XRCC2	1.0815731127433	0.00389373721926374	0.0343260472422379
		sp|MYLIP	1.07310262497793	0.0023028651860432	0.0252366328461594
		sp|ULK4	-1.07301636943847	0.00202064880078148	0.0232847831949538
		sp|NDNF	-1.07055773747552	0.00558351220761315	0.0424159450504384
		sp|ACAP3	1.06132816787497	0.000568461980325567	0.0108731474215431
		sp|RPGF1	1.05915496992417	0.000736705703329139	0.0127343213211052
		sp|RPGP2	1.05043345463099	0.00127646800115414	0.0178292928855578
		sp|MIB1	1.03283930970606	0.00176263143229028	0.0215078188780765
		sp|HSPB1	-1.00122230406508	0.00703357953732764	0.0486708036780522
		sp|IGS10	-1.00090378765808	0.00017338013422021	0.00537882150496941
regulation of locomotion	GO:0040012	sp|K1C16	-6.26567786514119	0.00111732382896097	0.0163389779952209
		sp|PTPRJ	4.08838484803667	2.10597904929469e-06	0.000345415663735151
		sp|PTPRC	4.01371370899371	5.51130189067496e-07	0.000172180069543277
		sp|VGFR1	3.69077572752192	4.35381480497578e-10	4.28458914957667e-06
		sp|PAFA	-3.36958612115343	0.00116171207228491	0.0167628282562451
		sp|ITB3	3.05520329586482	4.28748156403227e-06	0.000547482783039112
		sp|CADN	2.77722702288454	1.52447131661205e-07	9.37645139173698e-05
		sp|SPIT2	-2.74186524832974	8.3768228309187e-07	0.000222800847240732
		sp|LEG9	2.74115392824873	1.20187224226061e-06	0.000256340691128538
		sp|MK15	-2.65271311213371	0.000801667896253645	0.013382890190046
		sp|SGK1	-2.6249459216618	1.03796463287343e-05	0.000916108515884071
		sp|STA5A	2.56160983861155	5.79992410177048e-08	5.70770530855233e-05
		sp|TENM	-2.51708538753881	0.00040080950953054	0.00894414145870757
		sp|ITA5	2.4616520439131	2.39791918474554e-06	0.00037770035080664
		sp|ITB1	2.36686061848429	6.42599439494478e-08	6.02268674672872e-05
		sp|PK3CD	2.28146288076438	1.95090012355239e-06	0.000330315545343718
		sp|PTPRT	2.17264713874859	2.19643964771212e-07	9.97998842541626e-05
		sp|LRC15	-2.16344335894331	0.000158309373758309	0.00519307515718507
		sp|PLXB2	2.13785259057143	4.12635574061278e-05	0.00221898725920057
		sp|HRG	-2.1014349722225	0.00443626958599023	0.0370448273192447
		sp|CO1A1	-2.06791794566701	0.00441669080091431	0.0369283382937959
		sp|LYAM2	2.0345999270386	0.00140150461841063	0.0187904726836227
		sp|ABR	1.97361969698226	3.97899576039602e-08	5.30943703213326e-05
		sp|MET	1.97074630393799	1.71257983741312e-07	9.82370524477074e-05
		sp|ITA4	1.91572185638875	5.04038823805881e-06	0.000591546046351166
		sp|FXJ1A	-1.9032289390564	0.000281051452367436	0.00716535581022781
		sp|DUOX2	1.89334540225592	0.00121938355385407	0.017315950293619
		sp|PTPRO	1.80537427996438	6.86236687568975e-05	0.00303473342514405
		sp|DOCK1	1.7671053252215	5.58563587321808e-06	0.000624906122168716
		sp|DAAF1	-1.75752415212924	0.000390259740097536	0.00879850195257697
		sp|RPGF2	1.71520567627524	5.24001956665827e-06	0.000606670971240989
		sp|DOCK4	1.7151670698053	2.68114613286591e-05	0.00169135635214958
		sp|LX15B	-1.67715198101043	0.000208694728326233	0.00593575035851564
		sp|EGFR	-1.67631285942074	0.0034616430181724	0.0318225398802752
		sp|AIF1	1.5964593644089	1.65490903730523e-05	0.00127552164759819
		sp|CO4A2	-1.58731556379971	0.000162447860407289	0.00525871511272412
		sp|ADA	1.57291649337895	7.23509344950864e-05	0.00313658830998302
		sp|FER	1.55831354769305	0.000261072985606137	0.00686039853497996
		sp|NISCH	1.53156390184315	1.45313831195743e-05	0.00116737421452842
		sp|AKT3	1.52738044042479	0.00459423467771049	0.0379135123382381
		sp|CED1	1.52330576521392	0.00199521162000603	0.0230914952421611
		sp|SPT13	1.51969054473645	1.95703307145429e-06	0.000330315545343718
		sp|OSBL8	1.51060943216471	0.000363985512633991	0.00840840711227959
		sp|CARL1	1.49834566675237	1.66164738958733e-05	0.00127552164759819
		sp|BCR	1.49078310540349	0.000797118131088693	0.0133295489006692
		sp|VILI	-1.47874221483463	9.55040732046525e-05	0.00366415432517343
		sp|WASL	1.47588713589953	8.73022598252317e-06	0.000826097633596255
		sp|F110C	-1.39739685383102	2.42942308413971e-05	0.00161540220074452
		sp|DUOX1	1.39721502690119	0.00421620577801739	0.035951140312284
		sp|PTPRK	1.35814706175363	6.01228245063052e-05	0.00281766804484626
		sp|PAK1	1.35293231758247	2.06685124963456e-05	0.00146330094587437
		sp|SRC	1.32773671863602	0.00265756767345589	0.0273139670751744
		sp|P3C2A	1.32715240271576	0.000867834741230173	0.0139662496949242
		sp|P85A	1.31017429641821	0.000251865737399171	0.00674451897073535
		sp|SEM2A	1.30086713807821	3.60268484997491e-05	0.00199740966809032
		sp|FBLN1	1.29668573529517	0.00470075844196674	0.0384220629795637
		sp|RRAS2	1.27442035723	0.000196452222535416	0.0057829826214058
		sp|COR1C	1.27217775148346	2.00582325678609e-05	0.00144082530438189
		sp|DAB2P	1.23077858096666	0.000104808338510821	0.00389950419389409
		sp|HNF4A	1.21937211967034	0.000173934759256093	0.00537882150496941
		sp|UNC22	-1.19828542579688	0.000431852894844944	0.00938159898050572
		sp|CED3	1.19564226950041	0.00236296380080106	0.0255712742893583
		sp|PGH2	-1.17974471024814	0.000148269349285472	0.00498689989939107
		sp|GLNA	1.14785411452673	0.00146630912299457	0.0192784877480154
		sp|UNC7	-1.14454217055232	0.000192139115565422	0.00572115290856073
		sp|WDR44	1.12602252507244	7.89809175969997e-06	0.000781613497222201
		sp|MYLKA	1.08614650281904	0.000472220834330054	0.00976286813160096
		sp|ULK4	-1.07301636943847	0.00202064880078148	0.0232847831949538
		sp|ACTA	1.05543308322564	0.00252664716034409	0.0265365365047451
		sp|CYRIB	1.05092152328866	6.87679660407603e-05	0.00303473342514405
		sp|VASP	1.0500594887943	0.00143628175734927	0.0191106346555761
		sp|RREB1	-1.04323893339769	0.00521390003914487	0.0410315795963412
		sp|IQEC1	1.01629644525989	5.22958589171188e-05	0.0025926627083293
		sp|SSH2	1.0127483578929	0.00434790009556422	0.0365550489879945
		sp|HSPB1	-1.00122230406508	0.00703357953732764	0.0486708036780522
		sp|IGS10	-1.00090378765808	0.00017338013422021	0.00537882150496941
neuron development	GO:0048666	sp|RAPH1	-5.40314388554681	0.00659979812389376	0.046977370711723
		sp|VLDLR	3.42433684806067	2.99106981156578e-05	0.00181139187788423
		sp|PTP10	3.36864825820303	1.78334332376275e-08	3.89997369981094e-05
		sp|FSCN2	3.23367615147518	0.000422878620331945	0.00924788556152594
		sp|SNX3	3.04251395815768	0.00396078023185957	0.0346934029921941
		sp|NGCA	-2.93707608336606	0.00421944589581221	0.035951140312284
		sp|CADN	2.77722702288454	1.52447131661205e-07	9.37645139173698e-05
		sp|LIGO1	2.64358049022164	0.000154205242241486	0.00512146746967856
		sp|SGK1	-2.6249459216618	1.03796463287343e-05	0.000916108515884071
		sp|TENM	-2.51708538753881	0.00040080950953054	0.00894414145870757
		sp|ZFH1	2.47858181620241	2.63844329615874e-07	0.000108187168656242
		sp|PTPRA	2.46904244424408	0.000166306880092133	0.00529653067978677
		sp|SHIP2	2.37523546748676	6.62951622479781e-06	0.000700391630183377
		sp|ITB1	2.36686061848429	6.42599439494478e-08	6.02268674672872e-05
		sp|PK3CD	2.28146288076438	1.95090012355239e-06	0.000330315545343718
		sp|AUTS2	2.18692535517877	5.55671213911411e-08	5.70770530855233e-05
		sp|RUNX1	-2.15399901014056	0.0011373094542132	0.016554949200221
		sp|PLXB2	2.13785259057143	4.12635574061278e-05	0.00221898725920057
		sp|JAG1B	2.09838107522652	0.000118602449859209	0.00425197343921483
		sp|PARP6	2.06968451535421	0.00294873848933308	0.028920597849883
		sp|FYN	2.06619566060808	2.42484704653278e-07	0.000101544339510336
		sp|CT2NL	1.98871331319666	0.00389616855701451	0.0343260472422379
		sp|MET	1.97074630393799	1.71257983741312e-07	9.82370524477074e-05
		sp|ITSN1	1.91879063088655	9.31003965175869e-06	0.000866657037389818
		sp|ITA4	1.91572185638875	5.04038823805881e-06	0.000591546046351166
		sp|SERA	-1.86539863838549	1.61647251596036e-06	0.000301036987153769
		sp|RHG44	1.8130779925783	0.000166040872952443	0.00529653067978677
		sp|PTPRO	1.80537427996438	6.86236687568975e-05	0.00303473342514405
		sp|P3H1	-1.78981999255231	0.00602841687276235	0.0443878902123344
		sp|MED12	-1.75973944845334	2.77662325592355e-05	0.00173400092414686
		sp|RG190	1.75340444690832	2.113875574048e-07	9.97998842541626e-05
		sp|RPGF2	1.71520567627524	5.24001956665827e-06	0.000606670971240989
		sp|EGFR	-1.67631285942074	0.0034616430181724	0.0318225398802752
		sp|STK25	-1.65777591454443	0.000239399155774666	0.00651433685499553
		sp|PTN9	1.65777090087318	2.98406664835064e-05	0.00181139187788423
		sp|RHG35	1.65595444090243	1.86752188046522e-05	0.00138182577636528
		sp|TOLL7	1.64398729619365	3.37970328623061e-05	0.00193933877783064
		sp|ELF1	-1.56277265367347	0.000163367047133074	0.00527113151093962
		sp|FER	1.55831354769305	0.000261072985606137	0.00686039853497996
		sp|ACSL4	1.54468314910627	0.000278657065103998	0.00712276409789205
		sp|DBNL	1.51994665444185	3.42675241099661e-06	0.000492301758782739
		sp|TOLL6	1.50496359860739	8.95422262531521e-06	0.000839223855768829
		sp|TOLL	-1.48052620111515	0.000258782055211212	0.006824178259857
		sp|WASL	1.47588713589953	8.73022598252317e-06	0.000826097633596255
		sp|PIAS2	1.46243314675516	0.00131715463499425	0.0180915711544193
		sp|FRY	1.4465822679887	0.00138047933692438	0.0185972582541723
		sp|PTPRK	1.35814706175363	6.01228245063052e-05	0.00281766804484626
		sp|PP2C2	-1.35752477588532	0.00260481929569343	0.02702585839633
		sp|PAK1	1.35293231758247	2.06685124963456e-05	0.00146330094587437
		sp|LRC4C	-1.34624978603893	7.69915746586993e-05	0.00325881327404843
		sp|SRC	1.32773671863602	0.00265756767345589	0.0273139670751744
		sp|RPGP1	1.32620764794945	0.000337288161057638	0.00806622792944887
		sp|MYO9A	1.31868543935795	0.000397425665732427	0.00890903411497225
		sp|EFHC2	-1.31510144800138	0.00193688077024669	0.0226914805476163
		sp|P85A	1.31017429641821	0.000251865737399171	0.00674451897073535
		sp|SEM2A	1.30086713807821	3.60268484997491e-05	0.00199740966809032
		sp|GPC1	-1.2850758898918	0.00177555971179771	0.0215719544738287
		sp|CHRD1	-1.27117947612217	0.00461720005769632	0.0380551639596227
		sp|ALS	-1.26755733282707	2.31222650771484e-05	0.00155321645477281
		sp|SYT2	-1.26608664670853	0.000661093408207953	0.0119263432267176
		sp|LRK1	1.26248799765256	0.0011561986318319	0.0167325746115555
		sp|ITSN2	1.25757822045795	2.6397309863637e-05	0.00168855366455665
		sp|NOTC2	-1.25592379463311	0.000334126317912444	0.0080487503911102
		sp|DAB2P	1.23077858096666	0.000104808338510821	0.00389950419389409
		sp|MOB2	1.21800745254525	4.05715020995804e-05	0.00219375907781303
		sp|MYO3A	-1.21414061936974	0.00234544147660346	0.0255185069886729
		sp|NDKB	-1.20633037199583	0.00734962238957595	0.0499025118666363
		sp|ARL3	-1.19924919238086	0.0031629230949708	0.0301028299590016
		sp|DOS	1.17900618550611	3.51355480181e-05	0.00197021467701766
		sp|LRP2	1.17892746569979	0.000944742239485627	0.014673198543078
		sp|ASAP1	1.17444757407237	0.000336790360742419	0.00806412150867676
		sp|SOS1	1.16535453205896	2.28783864367551e-05	0.00155273242016626
		sp|IFT20	-1.15223402033854	0.00529478685540285	0.0413539824910612
		sp|IFT56	-1.14797929016046	0.000580407901607165	0.0110159964507543
		sp|SY14L	-1.14779319901987	0.000659213440787881	0.0119206973103724
		sp|BBS5	-1.1149199724416	8.74873159830945e-05	0.00347333526537754
		sp|PTPRS	1.11410540195469	0.00654126423928318	0.0467145002748808
		sp|ATAT	-1.0983416139838	0.00476799743187519	0.0387144081906631
		sp|PTN11	1.09708959980475	1.80829811667609e-05	0.00135202636683999
		sp|NCDN	1.07957635998383	0.00432306428533217	0.0364240373561249
		sp|MYLIP	1.07310262497793	0.0023028651860432	0.0252366328461594
		sp|ULK4	-1.07301636943847	0.00202064880078148	0.0232847831949538
		sp|NDNF	-1.07055773747552	0.00558351220761315	0.0424159450504384
		sp|ACAP3	1.06132816787497	0.000568461980325567	0.0108731474215431
		sp|RPGF1	1.05915496992417	0.000736705703329139	0.0127343213211052
		sp|CYFIP	1.05536348777419	7.99313294118442e-05	0.00332602204119221
		sp|RPGP2	1.05043345463099	0.00127646800115414	0.0178292928855578
		sp|VASP	1.0500594887943	0.00143628175734927	0.0191106346555761
		sp|ANS1A	1.04696925255271	0.00270182614775904	0.0275959222834423
		sp|NFH	1.04408143544529	0.000282675014673521	0.0071881261483259
		sp|MIB1	1.03283930970606	0.00176263143229028	0.0215078188780765
		sp|NCKP1	1.03223348490579	3.44230629286521e-05	0.00195813504208593
		sp|FARP2	1.02716598527702	0.000714002130627158	0.0125585254110847
		sp|DCLK1	-1.02678386066146	3.49969032873933e-05	0.00197021467701766
		sp|CANB	-1.02654187035557	0.000340398529240306	0.00811574817447496
		sp|MEF2A	-1.02361918482005	0.0039799398289987	0.0347966804701741
		sp|IQEC1	1.01629644525989	5.22958589171188e-05	0.0025926627083293
		sp|SPTCA	-1.01612797483399	0.00563711816067548	0.0427222794140988
		sp|IFT88	-1.01443935074597	0.00473655093434411	0.0386099530204609
		sp|HSPB1	-1.00122230406508	0.00703357953732764	0.0486708036780522
regulation of cell projection assembly	GO:0060491	sp|RHOQ	3.21029628890174	1.21414613274099e-08	3.89997369981094e-05
		sp|FSCN1	2.68557758040189	1.43958129999607e-06	0.000283338391465226
		sp|MK15	-2.65271311213371	0.000801667896253645	0.013382890190046
		sp|AUTS2	2.18692535517877	5.55671213911411e-08	5.70770530855233e-05
		sp|HRG	-2.1014349722225	0.00443626958599023	0.0370448273192447
		sp|RHG24	1.84926526460577	9.46400774746489e-07	0.000232435223552752
		sp|RHG44	1.8130779925783	0.000166040872952443	0.00529653067978677
		sp|RHG35	1.65595444090243	1.86752188046522e-05	0.00138182577636528
		sp|SGPL	1.6509173360904	8.36105883385436e-05	0.00339303834985405
		sp|FER	1.55831354769305	0.000261072985606137	0.00686039853497996
		sp|DOC11	1.49012616979522	0.00558376758590011	0.0424159450504384
		sp|WASL	1.47588713589953	8.73022598252317e-06	0.000826097633596255
		sp|RAB3I	1.46862253127756	0.00234221683031746	0.0255116279215874
		sp|FBP1L	1.44042191106866	1.96121027308525e-07	9.97998842541626e-05
		sp|F110C	-1.39739685383102	2.42942308413971e-05	0.00161540220074452
		sp|ZMY10	-1.36464733122675	0.000437294615637873	0.00941189788903846
		sp|SRC	1.32773671863602	0.00265756767345589	0.0273139670751744
		sp|RPGP1	1.32620764794945	0.000337288161057638	0.00806622792944887
		sp|COR1C	1.27217775148346	2.00582325678609e-05	0.00144082530438189
		sp|HNF4A	1.21937211967034	0.000173934759256093	0.00537882150496941
		sp|MYO3A	-1.21414061936974	0.00234544147660346	0.0255185069886729
		sp|IFT20	-1.15223402033854	0.00529478685540285	0.0413539824910612
		sp|CC151	-1.14677679749706	0.00405005120069815	0.0350603785023441
		sp|TC1D2	-1.10351575273522	0.000440574605654703	0.0094161166838147
		sp|SH3Y1	1.08171594648452	0.00276154087066772	0.0278731525212729
		sp|CYFIP	1.05536348777419	7.99313294118442e-05	0.00332602204119221
		sp|NCKP1	1.03223348490579	3.44230629286521e-05	0.00195813504208593
		sp|IFT88	-1.01443935074597	0.00473655093434411	0.0386099530204609
small GTPase mediated signal transduction	GO:0007264	UniRef90_A0A2C9JL64	4.93912482189305	0.000283078868890022	0.00718910748063666
		sp|RHOQ	3.21029628890174	1.21414613274099e-08	3.89997369981094e-05
		sp|FGD1	2.9345239578086	1.03776516559645e-07	7.6621337294577e-05
		sp|F16P1	2.74966196122816	1.98959983286102e-05	0.00144082530438189
		sp|GRP1	-2.67865791912648	0.0033232342184186	0.0309403481016627
		UniRef90_K1PZH3	2.4860239411842	0.000699033864380246	0.0123837844453033
		sp|RHG17	2.47998005070056	0.00349556790988229	0.0320659918320731
		sp|RYL1	2.43363677433694	0.0071708197288833	0.0491988757584229
		sp|GARL3	2.41669891771353	1.87190824996969e-06	0.000329126738489838
		sp|RAC1B	2.39438796944502	5.49246782367495e-08	5.70770530855233e-05
		sp|ITB1	2.36686061848429	6.42599439494478e-08	6.02268674672872e-05
		sp|AUTS2	2.18692535517877	5.55671213911411e-08	5.70770530855233e-05
		sp|CIP4	2.14428678265878	5.5613465470538e-05	0.00268938265070232
		sp|SUR8	-2.06861918654593	2.59007152667461e-05	0.0016718365375335
		sp|RGF1B	1.98203394015843	0.00110625130240823	0.0162380226130014
		sp|RAA2A	-1.98191359230848	0.000238387746599859	0.00651433685499553
		sp|ABR	1.97361969698226	3.97899576039602e-08	5.30943703213326e-05
		sp|MET	1.97074630393799	1.71257983741312e-07	9.82370524477074e-05
		sp|ITSN1	1.91879063088655	9.31003965175869e-06	0.000866657037389818
		sp|OCRL	1.91639777965231	5.07932536497038e-06	0.000591546046351166
		sp|RHG24	1.84926526460577	9.46400774746489e-07	0.000232435223552752
		sp|ELMO1	1.82697355633638	2.49785084421323e-08	4.46933639234588e-05
		sp|RHG44	1.8130779925783	0.000166040872952443	0.00529653067978677
		sp|MYOM	-1.79707677657616	0.00298279028444862	0.0291351257461627
		sp|DOCK1	1.7671053252215	5.58563587321808e-06	0.000624906122168716
		sp|RG190	1.75340444690832	2.113875574048e-07	9.97998842541626e-05
		sp|RTKN	1.74974406657178	8.14848611965938e-05	0.00336223278421669
		sp|RPGF2	1.71520567627524	5.24001956665827e-06	0.000606670971240989
		sp|DOCK4	1.7151670698053	2.68114613286591e-05	0.00169135635214958
		sp|RAB1D	1.69830253424073	6.95698540649815e-06	0.00071791426982536
		sp|MOG1	-1.66727601350024	0.000957432422100485	0.0147913539495932
		sp|RASM	-1.66455834223372	0.000210779206904851	0.00595778088346534
		sp|RHG35	1.65595444090243	1.86752188046522e-05	0.00138182577636528
		sp|AIF1	1.5964593644089	1.65490903730523e-05	0.00127552164759819
		sp|CBL	1.58324470941658	6.05599336405394e-05	0.00283121285965106
		sp|RAB30	1.5784363923902	3.18480002332301e-06	0.000467785328798832
		sp|RHOU	-1.56835510851956	1.02541442042439e-05	0.000911929451734805
		sp|NISCH	1.53156390184315	1.45313831195743e-05	0.00116737421452842
		sp|DBNL	1.51994665444185	3.42675241099661e-06	0.000492301758782739
		sp|RAC11	-1.50191876938165	0.000421542791903994	0.00924788556152594
		sp|BCR	1.49078310540349	0.000797118131088693	0.0133295489006692
		sp|DOC11	1.49012616979522	0.00558376758590011	0.0424159450504384
		sp|GRP3	1.47843423026783	5.5901991898998e-06	0.000624906122168716
		sp|ARHGA	1.46576170749718	7.90270734413261e-06	0.000781613497222201
		sp|MYO9B	1.46478654512197	0.00541899431228223	0.0419222745265054
		sp|GEFR	1.44114816279693	0.000435236230373471	0.00941189788903846
		sp|PAK1	1.35293231758247	2.06685124963456e-05	0.00146330094587437
		sp|RASA1	1.34419552260622	1.18930393104659e-06	0.000256340691128538
		sp|SRC	1.32773671863602	0.00265756767345589	0.0273139670751744
		sp|RPGP1	1.32620764794945	0.000337288161057638	0.00806622792944887
		sp|RHG12	1.32562117753896	9.47053659947644e-05	0.00365488434021363
		sp|MYO9A	1.31868543935795	0.000397425665732427	0.00890903411497225
		sp|RRAS2	1.27442035723	0.000196452222535416	0.0057829826214058
		sp|VAV2	1.25948163506469	5.81176202861865e-06	0.000636872564702319
		sp|NOTC2	-1.25592379463311	0.000334126317912444	0.0080487503911102
		sp|DAB2P	1.23077858096666	0.000104808338510821	0.00389950419389409
		sp|RAB23	-1.22523318608955	0.00259452317557339	0.0269456072733376
		sp|CYH1	1.20289623547376	5.43466086199231e-05	0.00265421824034076
		sp|ARL3	-1.19924919238086	0.0031629230949708	0.0301028299590016
		sp|RAB34	-1.19113534200464	0.00588514924339324	0.0437265033629542
		sp|DOS	1.17900618550611	3.51355480181e-05	0.00197021467701766
		sp|SOS1	1.16535453205896	2.28783864367551e-05	0.00155273242016626
		sp|RIT1	-1.14837315121197	0.00284062263326972	0.0283741138722582
		sp|RB22A	1.08990185897099	8.27361358444709e-05	0.00338412891955348
		sp|RPGF1	1.05915496992417	0.000736705703329139	0.0127343213211052
		sp|CYRIB	1.05092152328866	6.87679660407603e-05	0.00303473342514405
		sp|RPGP2	1.05043345463099	0.00127646800115414	0.0178292928855578
		sp|RREB1	-1.04323893339769	0.00521390003914487	0.0410315795963412
		sp|NCKP1	1.03223348490579	3.44230629286521e-05	0.00195813504208593
		sp|FARP2	1.02716598527702	0.000714002130627158	0.0125585254110847
		sp|IQEC1	1.01629644525989	5.22958589171188e-05	0.0025926627083293
regulation of cell activation	GO:0050865	sp|SOX15	11.3850925761456	3.07924977966493e-05	0.00182992605763935
		sp|PTPRJ	4.08838484803667	2.10597904929469e-06	0.000345415663735151
		sp|PTPRC	4.01371370899371	5.51130189067496e-07	0.000172180069543277
		sp|KAT2A	-3.68539287656737	0.00661336122932813	0.0469906771536593
		sp|ENPP3	2.91248848699565	0.000439222177639194	0.0094161166838147
		sp|LEG9	2.74115392824873	1.20187224226061e-06	0.000256340691128538
		sp|GRP1	-2.67865791912648	0.0033232342184186	0.0309403481016627
		sp|CEL2A	-2.646047890196	0.00534608134066604	0.0416099755188962
		sp|STA5A	2.56160983861155	5.79992410177048e-08	5.70770530855233e-05
		sp|LDLR	2.54185231821177	3.64779917813257e-05	0.00201674110741588
		sp|SYT11	-2.34812309503889	0.000329077397130748	0.0079666683029857
		sp|RUNX1	-2.15399901014056	0.0011373094542132	0.016554949200221
		sp|HRG	-2.1014349722225	0.00443626958599023	0.0370448273192447
		sp|FYN	2.06619566060808	2.42484704653278e-07	0.000101544339510336
		sp|VNN1	2.03801157671356	0.000840364954634127	0.0136807800141513
		sp|ABR	1.97361969698226	3.97899576039602e-08	5.30943703213326e-05
		sp|S39AA	1.87875644628199	0.00124665689473179	0.0175638518268512
		sp|PTN6	1.80914636032737	0.00584064048667337	0.0434943193563017
		sp|TLR4	1.77662544061548	2.10737619055294e-05	0.00148133493508797
		sp|ZAP70	1.74917341593346	1.00156111118882e-06	0.00023974377632277
		sp|UBS3B	1.6888061317722	1.18515742926839e-05	0.00100112740441462
		sp|AIF1	1.5964593644089	1.65490903730523e-05	0.00127552164759819
		sp|ADA	1.57291649337895	7.23509344950864e-05	0.00313658830998302
		sp|FER	1.55831354769305	0.000261072985606137	0.00686039853497996
		sp|BCR	1.49078310540349	0.000797118131088693	0.0133295489006692
		sp|GPAT1	1.48768638302262	0.000194833803798695	0.00576649462611414
		sp|PAXI1	-1.47215479911889	0.000576850887359254	0.0109802506431381
		sp|PMS2	1.39630893311245	0.0007236774166612	0.0126557196645911
		sp|PAK1	1.35293231758247	2.06685124963456e-05	0.00146330094587437
		sp|AGRE2	1.34253104362808	0.00510759043983379	0.0405844146293132
		sp|SRC	1.32773671863602	0.00265756767345589	0.0273139670751744
		sp|TEC	1.32435749367691	4.26778574170382e-06	0.000547482783039112
		sp|P85A	1.31017429641821	0.000251865737399171	0.00674451897073535
		sp|SOX11	-1.27121278780575	0.00129060958146572	0.0179281967776072
		sp|G137B	1.23886443611414	1.41231435481016e-05	0.00114391650746394
		sp|DTX1	1.22260221710766	0.00022261450629011	0.00618855750395754
		sp|LAG3	1.19045786465072	0.00100686978235361	0.0153741314592483
		sp|SOS1	1.16535453205896	2.28783864367551e-05	0.00155273242016626
		sp|SOCS6	-1.10215789611627	0.00356333951875544	0.0323942948767411
		sp|PTN11	1.09708959980475	1.80829811667609e-05	0.00135202636683999
		sp|LEG4	1.09561117418144	0.00736037963361676	0.0499025118666363
		sp|TREX1	-1.0717328051293	0.00162402010780523	0.020476594338131
		sp|PA24A	1.06318663894746	0.000197647813857561	0.0057829826214058
		sp|ACTA	1.05543308322564	0.00252664716034409	0.0265365365047451
		sp|CYRIB	1.05092152328866	6.87679660407603e-05	0.00303473342514405
cell morphogenesis	GO:0000902	sp|RAPH1	-5.40314388554681	0.00659979812389376	0.046977370711723
		sp|ITA8	4.95356604855828	0.00073908419041651	0.0127490403468692
		sp|MYO1	4.17459480972953	0.00667990862833093	0.0472587928191263
		sp|VLDLR	3.42433684806067	2.99106981156578e-05	0.00181139187788423
		sp|PTP10	3.36864825820303	1.78334332376275e-08	3.89997369981094e-05
		sp|RHOQ	3.21029628890174	1.21414613274099e-08	3.89997369981094e-05
		sp|ITB3	3.05520329586482	4.28748156403227e-06	0.000547482783039112
		sp|ANTR1	-3.03824639602356	0.00723910099261827	0.0494894010895147
		sp|NGCA	-2.93707608336606	0.00421944589581221	0.035951140312284
		sp|FGD1	2.9345239578086	1.03776516559645e-07	7.6621337294577e-05
		sp|CADN	2.77722702288454	1.52447131661205e-07	9.37645139173698e-05
		sp|SPIT2	-2.74186524832974	8.3768228309187e-07	0.000222800847240732
		sp|LIGO1	2.64358049022164	0.000154205242241486	0.00512146746967856
[truncated: 1,062 more rows]

## Sheet: gs_deg_RS-SL
GO name	GO id	Symbol	log2FC	p.value	Adjusted p.value
actin filament-based process	GO:0030029	UniRef90_A0A2C9JL64	4.52692451209457	0.000360838924753723	0.0105684995788732
		sp|ANTR1	-3.64668370012581	0.0019127145784146	0.0289905438207862
		sp|RHOQ	2.53249641309466	7.08259698537726e-08	0.000116166394888496
		sp|SRFA	-2.46573804382428	3.99331181085673e-05	0.00284769431381457
		sp|RAC1B	2.38051050018807	5.68314239413783e-08	0.000111855608601421
		sp|ACES	-2.30631989541494	0.000958024884977087	0.0194993234603092
		sp|BMP10	-2.20125335753482	0.000255097899611085	0.00879305929972921
		sp|CAP1	2.20071023598759	0.000240411485351845	0.0085103936235522
		sp|FSCN2	2.11436307774593	0.00131336799946863	0.0230224134716349
		sp|ITB3	2.06348867888583	5.12036120411975e-05	0.00329942126930171
		sp|FGD1	1.96195003963866	4.70662370321296e-06	0.000857738590061458
		UniRef90_K1QEZ3	1.94679939540884	2.94471631963296e-06	0.000666182834517425
		sp|NKX25	1.94161700502438	4.8672212452531e-07	0.000299364526715849
		sp|TNNI	-1.80394705849304	0.00147490182477295	0.0248962416082171
		sp|CASQ2	1.79246250409919	1.66350214372032e-05	0.00167952728105456
		sp|FSCN1	1.77310803533161	7.76573260138655e-05	0.00424569858501361
		sp|AUTS2	1.75564593263638	4.57519935404202e-07	0.000290480882858887
		sp|GRDN	-1.74893952215088	0.00355713684446452	0.0420489894130635
		sp|AT2A2	-1.73868467003137	0.000747349334387647	0.01675322277838
		sp|RHG44	1.63650199448216	0.000296387712270748	0.00954357740884958
		sp|UNC22	-1.63373382064109	3.41231364880149e-05	0.0026241440107998
		sp|MET	1.62828759111758	1.1702061488327e-06	0.00041396828657026
		sp|RHG06	-1.61229475549325	0.00211305781368902	0.0307213339436236
		sp|LDB3	-1.58515843261643	0.000989781738956568	0.0197775473970997
		sp|BTKL	1.56395517514329	1.17783883995196e-06	0.00041396828657026
		sp|SHIP2	1.53870171441899	0.000185955583908197	0.00743897927333565
		sp|ITB1	1.52780210093087	3.3204362313592e-06	0.000700582798033863
		sp|WASL	1.52678090955792	6.47657046066557e-06	0.00103635658379528
		sp|CPNA1	1.52337057401781	9.41433445152161e-05	0.00483793552675844
		sp|SMTL1	-1.46261948401097	0.00102280346728809	0.0201768196411657
		sp|RASM	1.45507476195434	0.00243351099968625	0.0331097486142785
		sp|ABR	1.44770499866978	7.0789280385563e-07	0.000366651214881224
		sp|AIF1	1.43447930663559	4.3046130555365e-05	0.00297275067224805
		sp|CDC42	1.36382213778293	6.37563762774157e-06	0.00103635658379528
		sp|MEG10	1.32751984854288	3.6756396733077e-05	0.00274090611009271
		sp|VILI	-1.31144179498754	0.000263609102985931	0.00887077027015117
		sp|CED1	1.31077721656515	0.00480826505215335	0.0496778334679697
		sp|ARP3B	1.29821142974886	0.000313687313131872	0.00979998999533572
		sp|PDCL3	1.29668741893792	0.00174293272011697	0.0274435214378737
		sp|MCA3A	1.25724933958806	0.00370975253237441	0.0430575180396398
		sp|GNAI	1.25156782057188	6.0237004977408e-06	0.00100100438830175
		sp|ELMO1	1.24698126332849	1.01624573385917e-06	0.000407500808531389
		sp|PE2R4	1.22171655777141	0.00384658565228712	0.043820537926408
		sp|PPM1E	1.2079402046432	0.000209818855496709	0.00791121592698509
		sp|RASA1	1.20209097683746	3.35994498582158e-06	0.000700582798033863
		sp|CIP4	1.19953531386315	0.00138458985906819	0.0238629576236252
		sp|RHG35	1.19489242406523	0.000277692937372369	0.0092012666554932
		sp|NOTC2	-1.18898346447856	0.000510117504884192	0.0132981890478552
		sp|SMTN	-1.18747513310278	0.000919488572754244	0.0190298360556772
		sp|WIPF1	1.1847704191807	0.000498288533548446	0.0131465347416897
		sp|RACB	1.17634792926957	0.00285474168777771	0.0365685129199096
		sp|FBP1L	1.17146331856571	1.56103214754762e-06	0.000512070578800539
		sp|DBNL	1.16744038528991	3.85452248314178e-05	0.00281528675057835
		sp|PLSL	1.16070689819034	0.00033559901145457	0.0101790498090589
		sp|MEF2A	-1.14604447056069	0.00191463618189621	0.0289905438207862
		sp|BCR	1.13298270170612	0.00410094645851734	0.0452691128415806
		sp|CED3	1.11778978564601	0.00331648981667741	0.0401446202778873
		sp|CARL1	1.11538722963004	0.000198928997710738	0.00765848858664627
		sp|PAK1	1.09624346106647	0.000109199308300358	0.00529374577824541
		sp|NISCH	1.08839199435731	0.000247549547512299	0.00862372352275061
		sp|BCL2	1.0866717078284	6.65958285517763e-05	0.00384380967025238
		sp|CLAP2	-1.0704592706344	0.000276297102022711	0.00918594520609964
		sp|RHG12	1.06409226774742	0.00055236469335704	0.0140460489595003
		sp|KCNQ1	-1.06200757385206	0.000189527940907636	0.00750638841286841
		sp|HIP1R	1.01420793436384	0.000537693261401712	0.0137618709634701
		sp|GRD2I	-1.01276992755022	0.000241563075450863	0.00852255376198226
enzyme linked receptor protein signaling pathway	GO:0007167	sp|ITA8	5.23598181906785	0.000483496094109065	0.0129376678160454
		sp|HHEX	4.41522118886934	2.17298342314985e-10	4.27686597344352e-06
		sp|PTPRJ	3.56706204426393	2.85337523077561e-06	0.000666182834517425
		sp|SOCS3	3.01262982069702	3.5196126051541e-07	0.000256566723313493
		sp|LEG9	2.99027348345359	5.41225531350892e-07	0.000304354311658522
		sp|LRIG2	2.59307033623206	0.000632014486704351	0.0151884116328633
		sp|VGFR1	2.5770694742407	2.08700954765917e-08	7.50040703478441e-05
		sp|RHOQ	2.53249641309466	7.08259698537726e-08	0.000116166394888496
		sp|ZFN2B	2.4813081452735	0.000184831849648487	0.00742420503016637
		sp|PTP10	2.36988394604422	7.28983191026502e-07	0.000367893517071375
		sp|BMP10	-2.20125335753482	0.000255097899611085	0.00879305929972921
		sp|IF4A	2.16563818623088	0.00444715095786238	0.0476217764704284
		sp|STA5A	2.13137675233877	3.51335599648113e-07	0.000256566723313493
		sp|ITB3	2.06348867888583	5.12036120411975e-05	0.00329942126930171
		sp|CY24B	2.02301083719047	2.44340110013498e-07	0.000203676443978796
		sp|MED12	-1.92099723240633	1.28729951368347e-05	0.00146454503053861
		sp|PTPRT	1.90296413863381	8.70133482530211e-07	0.000398157254015413
		sp|ITA5	1.80223534615264	3.31745031403999e-05	0.0026241440107998
		sp|GCY13	1.76275204714741	0.00268652344241327	0.0351804087781624
		sp|GRDN	-1.74893952215088	0.00355713684446452	0.0420489894130635
		sp|CO4A2	-1.68947044040373	9.81506642866972e-05	0.00497886952188344
		sp|CBP	1.68814813036702	0.00106386717430091	0.0205640610676527
		sp|MET	1.62828759111758	1.1702061488327e-06	0.00041396828657026
		sp|PI2R	1.55562624390809	0.00263380762393938	0.0348377699290154
		sp|ITSN1	1.53901565629586	5.68309448886909e-05	0.00351744231855099
		sp|SHIP2	1.53870171441899	0.000185955583908197	0.00743897927333565
		sp|WASL	1.52678090955792	6.47657046066557e-06	0.00103635658379528
		sp|SOCS7	1.51016840465052	1.79818582531282e-05	0.00174344302531068
		sp|NEUL1	1.50832218790648	0.00379852799389426	0.0435679650208781
		sp|PTPRA	1.49698884225002	0.00318424225046534	0.0389995370091219
		sp|CY24A	1.4710814990966	3.58759500891159e-05	0.00270773763270753
		sp|FYN	1.46774317608516	7.70281389928044e-06	0.00110408999756377
		sp|DOCK1	1.44626964596063	3.23576494668339e-05	0.00259221949038476
		sp|ANGL1	-1.42935391701706	0.000834677536911184	0.0179150744618167
		sp|DAB2P	1.42281900875453	2.97115477378578e-05	0.00245707009485932
		sp|RPGF2	1.41719912806261	2.88597682711008e-05	0.00242742717569148
		sp|HNF4A	1.40300831899023	5.78222297411431e-05	0.00354296489189269
		sp|OSR1	1.38564235849533	0.000255979850501192	0.00880803394679103
		sp|CDC42	1.36382213778293	6.37563762774157e-06	0.00103635658379528
		sp|UBS3B	1.35253976506234	7.38792881766343e-05	0.0041076049431992
		sp|RPGF1	1.31614546977944	0.000153383203407923	0.00656280045537989
		sp|VILI	-1.31144179498754	0.000263609102985931	0.00887077027015117
		sp|JUN	1.30331244422585	0.00432429000081194	0.0468155532431136
		sp|ELMO1	1.24698126332849	1.01624573385917e-06	0.000407500808531389
		sp|TRI33	1.2376418865596	3.17428635921433e-05	0.00257104132189532
		sp|PTBP1	1.22988845418943	0.000411450986075103	0.0115886621406144
		sp|RASA1	1.20209097683746	3.35994498582158e-06	0.000700582798033863
		sp|ACHA3	-1.18922152813265	0.000200780128357275	0.00770322511954752
		sp|NOTC2	-1.18898346447856	0.000510117504884192	0.0132981890478552
		sp|MYD88	1.1775841609458	0.00434803514990454	0.0469491998290626
		sp|ACK1	1.17643146562542	0.00216385111717553	0.0310188766848134
		sp|PTN12	1.16065949144136	0.00022291781802473	0.00814001575948561
		sp|CBL	1.15035393106947	0.000609000545026028	0.0147615132108403
		sp|ANPRB	-1.13687886836971	0.0026233930849006	0.0347443611040461
		sp|BCR	1.13298270170612	0.00410094645851734	0.0452691128415806
		sp|MAPK2	1.10053986451935	0.00240302128466381	0.0329131975815958
		sp|PAK1	1.09624346106647	0.000109199308300358	0.00529374577824541
		sp|FSTL1	-1.09339284451076	0.00232587171080884	0.032397598734706
		sp|VRK1	1.07660760402011	0.00344825808361367	0.0413833021961489
		sp|CLAP2	-1.0704592706344	0.000276297102022711	0.00918594520609964
		sp|HIP1R	1.01420793436384	0.000537693261401712	0.0137618709634701
		sp|FKBP8	1.00929810218592	0.000707979302617694	0.0161278340672702
actin cytoskeleton organization	GO:0030036	UniRef90_A0A2C9JL64	4.52692451209457	0.000360838924753723	0.0105684995788732
		sp|ANTR1	-3.64668370012581	0.0019127145784146	0.0289905438207862
		sp|RHOQ	2.53249641309466	7.08259698537726e-08	0.000116166394888496
		sp|SRFA	-2.46573804382428	3.99331181085673e-05	0.00284769431381457
		sp|RAC1B	2.38051050018807	5.68314239413783e-08	0.000111855608601421
		sp|ACES	-2.30631989541494	0.000958024884977087	0.0194993234603092
		sp|BMP10	-2.20125335753482	0.000255097899611085	0.00879305929972921
		sp|CAP1	2.20071023598759	0.000240411485351845	0.0085103936235522
		sp|FSCN2	2.11436307774593	0.00131336799946863	0.0230224134716349
		sp|ITB3	2.06348867888583	5.12036120411975e-05	0.00329942126930171
		sp|FGD1	1.96195003963866	4.70662370321296e-06	0.000857738590061458
		UniRef90_K1QEZ3	1.94679939540884	2.94471631963296e-06	0.000666182834517425
		sp|NKX25	1.94161700502438	4.8672212452531e-07	0.000299364526715849
		sp|TNNI	-1.80394705849304	0.00147490182477295	0.0248962416082171
		sp|CASQ2	1.79246250409919	1.66350214372032e-05	0.00167952728105456
		sp|FSCN1	1.77310803533161	7.76573260138655e-05	0.00424569858501361
		sp|AUTS2	1.75564593263638	4.57519935404202e-07	0.000290480882858887
		sp|GRDN	-1.74893952215088	0.00355713684446452	0.0420489894130635
		sp|RHG44	1.63650199448216	0.000296387712270748	0.00954357740884958
		sp|UNC22	-1.63373382064109	3.41231364880149e-05	0.0026241440107998
		sp|MET	1.62828759111758	1.1702061488327e-06	0.00041396828657026
		sp|RHG06	-1.61229475549325	0.00211305781368902	0.0307213339436236
		sp|LDB3	-1.58515843261643	0.000989781738956568	0.0197775473970997
		sp|BTKL	1.56395517514329	1.17783883995196e-06	0.00041396828657026
		sp|SHIP2	1.53870171441899	0.000185955583908197	0.00743897927333565
		sp|ITB1	1.52780210093087	3.3204362313592e-06	0.000700582798033863
		sp|WASL	1.52678090955792	6.47657046066557e-06	0.00103635658379528
		sp|CPNA1	1.52337057401781	9.41433445152161e-05	0.00483793552675844
		sp|SMTL1	-1.46261948401097	0.00102280346728809	0.0201768196411657
		sp|RASM	1.45507476195434	0.00243351099968625	0.0331097486142785
		sp|ABR	1.44770499866978	7.0789280385563e-07	0.000366651214881224
		sp|AIF1	1.43447930663559	4.3046130555365e-05	0.00297275067224805
		sp|CDC42	1.36382213778293	6.37563762774157e-06	0.00103635658379528
		sp|MEG10	1.32751984854288	3.6756396733077e-05	0.00274090611009271
		sp|VILI	-1.31144179498754	0.000263609102985931	0.00887077027015117
		sp|CED1	1.31077721656515	0.00480826505215335	0.0496778334679697
		sp|ARP3B	1.29821142974886	0.000313687313131872	0.00979998999533572
		sp|PDCL3	1.29668741893792	0.00174293272011697	0.0274435214378737
		sp|MCA3A	1.25724933958806	0.00370975253237441	0.0430575180396398
		sp|GNAI	1.25156782057188	6.0237004977408e-06	0.00100100438830175
		sp|ELMO1	1.24698126332849	1.01624573385917e-06	0.000407500808531389
		sp|PE2R4	1.22171655777141	0.00384658565228712	0.043820537926408
		sp|PPM1E	1.2079402046432	0.000209818855496709	0.00791121592698509
		sp|RASA1	1.20209097683746	3.35994498582158e-06	0.000700582798033863
		sp|CIP4	1.19953531386315	0.00138458985906819	0.0238629576236252
		sp|RHG35	1.19489242406523	0.000277692937372369	0.0092012666554932
		sp|NOTC2	-1.18898346447856	0.000510117504884192	0.0132981890478552
		sp|SMTN	-1.18747513310278	0.000919488572754244	0.0190298360556772
		sp|WIPF1	1.1847704191807	0.000498288533548446	0.0131465347416897
		sp|RACB	1.17634792926957	0.00285474168777771	0.0365685129199096
		sp|DBNL	1.16744038528991	3.85452248314178e-05	0.00281528675057835
		sp|PLSL	1.16070689819034	0.00033559901145457	0.0101790498090589
		sp|MEF2A	-1.14604447056069	0.00191463618189621	0.0289905438207862
		sp|BCR	1.13298270170612	0.00410094645851734	0.0452691128415806
		sp|CED3	1.11778978564601	0.00331648981667741	0.0401446202778873
		sp|CARL1	1.11538722963004	0.000198928997710738	0.00765848858664627
		sp|PAK1	1.09624346106647	0.000109199308300358	0.00529374577824541
		sp|NISCH	1.08839199435731	0.000247549547512299	0.00862372352275061
		sp|BCL2	1.0866717078284	6.65958285517763e-05	0.00384380967025238
		sp|CLAP2	-1.0704592706344	0.000276297102022711	0.00918594520609964
		sp|RHG12	1.06409226774742	0.00055236469335704	0.0140460489595003
		sp|HIP1R	1.01420793436384	0.000537693261401712	0.0137618709634701
		sp|GRD2I	-1.01276992755022	0.000241563075450863	0.00852255376198226
regulation of immune response	GO:0050776	sp|IRG1	4.62485116511338	3.7434462772011e-06	0.000732371517845145
		sp|PEBB	4.2766336580162	4.39134035424482e-06	0.000817246917981198
		sp|PTPRJ	3.56706204426393	2.85337523077561e-06	0.000666182834517425
		sp|CERK1	3.04373296305159	2.39187669474115e-06	0.000619433119814412
		sp|GRP1	-3.01275686689246	0.0015988176430367	0.0260711920880268
		sp|SOCS3	3.01262982069702	3.5196126051541e-07	0.000256566723313493
		sp|EBNA1	-2.992147478918	4.60510061061175e-05	0.00308291123190682
		sp|LEG9	2.99027348345359	5.41225531350892e-07	0.000304354311658522
		sp|IAN9	2.94195324508356	0.00102109057895644	0.0201768196411657
		sp|ENPP3	2.76022672819147	0.000640755794703497	0.0152112097551743
		sp|PTPRC	2.61869901764938	2.55631479285637e-06	0.000653420620168819
		sp|PPARG	-2.5257823132536	0.00260209733509153	0.034620485102008
		sp|RUNX1	2.45426369251248	0.00113214592929441	0.0213252472374032
		UniRef90_K1RUD6	2.42731157413428	3.40738356264271e-05	0.0026241440107998
		sp|KI3L1	-2.3954327793272	0.00122158122673499	0.0221745861471324
		sp|STA5A	2.13137675233877	3.51335599648113e-07	0.000256566723313493
		sp|DP71L	1.98401586347642	3.53854796127314e-06	0.000723756916179083
		sp|S39AA	1.93297200470234	0.00104713910335256	0.0203855507736746
		sp|NFKB1	1.85185172248785	0.000376536475694194	0.0108639553098405
		sp|PK3CD	1.75290872571823	1.87599423579571e-05	0.00179239410431705
		sp|PAXI1	-1.73442592745396	0.000164223896484265	0.00687713772468787
		sp|MED25	1.70366728850194	2.92941905856733e-06	0.000666182834517425
		sp|CBP	1.68814813036702	0.00106386717430091	0.0205640610676527
		sp|CACT	1.65172105238077	6.90992274586838e-07	0.000366651214881224
		sp|TKFC	-1.55764468385213	0.000847910813064479	0.0181122105894918
		sp|PA24A	1.55006905524432	6.53589233052908e-06	0.00103741478104414
		sp|ITB1	1.52780210093087	3.3204362313592e-06	0.000700582798033863
		sp|WASL	1.52678090955792	6.47657046066557e-06	0.00103635658379528
		sp|P2RX7	1.48970860078778	0.00289877150451	0.0368087875817844
		sp|FZD5	-1.47704482620088	0.000767667686384951	0.0170725823767555
		sp|FYN	1.46774317608516	7.70281389928044e-06	0.00110408999756377
		sp|ABR	1.44770499866978	7.0789280385563e-07	0.000366651214881224
		sp|DOCK1	1.44626964596063	3.23576494668339e-05	0.00259221949038476
		sp|CDC42	1.36382213778293	6.37563762774157e-06	0.00103635658379528
		sp|RPGF1	1.31614546977944	0.000153383203407923	0.00656280045537989
		sp|TLR4	1.31312147703725	0.00029149180576884	0.0094914033726112
		sp|JUN	1.30331244422585	0.00432429000081194	0.0468155532431136
		sp|TRAF2	1.30258897994113	2.29878201457488e-05	0.00209422047607347
		sp|TNAP3	1.28795976513489	0.000605505645246684	0.0146948977925342
		sp|DDX58	1.28679923010913	0.000193924108767982	0.00755804813618105
		sp|ADA	1.26207821904277	0.000348886514559695	0.0103788315851891
		sp|ELMO1	1.24698126332849	1.01624573385917e-06	0.000407500808531389
		sp|PAR14	1.23285176700965	0.000504346843232418	0.0132354060913339
		sp|PMS2	1.21274445053847	0.00173054326785043	0.0273359170127064
		sp|BIRC3	1.18798198973543	5.01736988832086e-05	0.00325913776045977
		sp|IKBD	1.18537478450264	3.18654199281686e-06	0.000681712168506756
		sp|WIPF1	1.1847704191807	0.000498288533548446	0.0131465347416897
		sp|DORS	1.1828062758093	0.000227176439056474	0.0082527575689499
		sp|MYD88	1.1775841609458	0.00434803514990454	0.0469491998290626
		sp|ZAP70	1.17364931781444	4.28011545890306e-05	0.00297275067224805
		sp|TEC	1.14530584432725	1.5411787890493e-05	0.00161281159595729
		sp|BCR	1.13298270170612	0.00410094645851734	0.0452691128415806
		sp|PIAS1	1.10110201396793	7.26895913680329e-06	0.00108997026568211
		sp|PAK1	1.09624346106647	0.000109199308300358	0.00529374577824541
		sp|TBK1	1.08888495315496	0.000807198401569646	0.0175162943105775
		sp|BCL2	1.0866717078284	6.65958285517763e-05	0.00384380967025238
		sp|DEAF1	1.07184745606847	0.000116784557217134	0.00553287827630441
		sp|PIK1	1.03537141679079	7.10530917799522e-05	0.00400706863155593
		sp|TRAD1	1.00902264933684	0.000328951023657286	0.0101081439479223
immune response	GO:0006955	sp|HSP71	5.49493841917859	2.73503321852367e-06	0.000666182834517425
		sp|IRG1	4.62485116511338	3.7434462772011e-06	0.000732371517845145
		sp|PEBB	4.2766336580162	4.39134035424482e-06	0.000817246917981198
		sp|PTPRJ	3.56706204426393	2.85337523077561e-06	0.000666182834517425
		sp|S26A6	-3.15957057743773	0.000100951542440815	0.00508165794966781
		sp|CERK1	3.04373296305159	2.39187669474115e-06	0.000619433119814412
		UniRef90_A0A210R6Q1	3.03644697165765	0.000568502033008472	0.0142654556356647
		sp|GRP1	-3.01275686689246	0.0015988176430367	0.0260711920880268
		sp|SOCS3	3.01262982069702	3.5196126051541e-07	0.000256566723313493
		sp|EBNA1	-2.992147478918	4.60510061061175e-05	0.00308291123190682
		sp|LEG9	2.99027348345359	5.41225531350892e-07	0.000304354311658522
		sp|PRP	-2.94726500211058	0.00299916756808862	0.0375506463582189
		sp|IAN9	2.94195324508356	0.00102109057895644	0.0201768196411657
		UniRef90_K0I7H3	2.89107753100388	0.00238413085147647	0.0328372732111686
		sp|ENPP3	2.76022672819147	0.000640755794703497	0.0152112097551743
		sp|PTPRC	2.61869901764938	2.55631479285637e-06	0.000653420620168819
		sp|PPARG	-2.5257823132536	0.00260209733509153	0.034620485102008
		sp|RUNX1	2.45426369251248	0.00113214592929441	0.0213252472374032
		UniRef90_K1RUD6	2.42731157413428	3.40738356264271e-05	0.0026241440107998
		sp|KI3L1	-2.3954327793272	0.00122158122673499	0.0221745861471324
		sp|EDA	-2.35947412683073	0.00165255692210264	0.0266603486400198
		sp|CAP1	2.20071023598759	0.000240411485351845	0.0085103936235522
		sp|P2Y14	2.19413561196404	0.000101771427117823	0.0050968580878702
		sp|STA5A	2.13137675233877	3.51335599648113e-07	0.000256566723313493
		sp|CY24B	2.02301083719047	2.44340110013498e-07	0.000203676443978796
		sp|DP71L	1.98401586347642	3.53854796127314e-06	0.000723756916179083
		sp|S39AA	1.93297200470234	0.00104713910335256	0.0203855507736746
		UniRef90_V5NCQ8	1.88682814223639	9.45838481398329e-06	0.00120883071369363
		sp|NFKB1	1.85185172248785	0.000376536475694194	0.0108639553098405
		sp|PK3CD	1.75290872571823	1.87599423579571e-05	0.00179239410431705
		sp|IFI44	1.7498090843239	0.0013680347484141	0.0236605095942762
		sp|PAXI1	-1.73442592745396	0.000164223896484265	0.00687713772468787
		sp|MED25	1.70366728850194	2.92941905856733e-06	0.000666182834517425
		sp|CBP	1.68814813036702	0.00106386717430091	0.0205640610676527
		sp|IRF2	1.6763199032187	0.00403139889357266	0.0449552368403949
		sp|CEBPB	1.66990689074071	0.00423177941970375	0.0461364075515102
		sp|CACT	1.65172105238077	6.90992274586838e-07	0.000366651214881224
		sp|RNF8B	1.63764141887816	0.000125686387989946	0.00575292904283282
		sp|G3P	-1.63249398636222	0.000179869503224556	0.00731444537699527
		sp|AB1IP	1.58968903910042	7.64433161642216e-05	0.0042144463550258
		sp|TRAF3	1.58309060825734	0.000223790414208898	0.00815674617122135
		sp|TKFC	-1.55764468385213	0.000847910813064479	0.0181122105894918
		sp|PA24A	1.55006905524432	6.53589233052908e-06	0.00103741478104414
		sp|ITB1	1.52780210093087	3.3204362313592e-06	0.000700582798033863
		sp|WASL	1.52678090955792	6.47657046066557e-06	0.00103635658379528
		sp|P2RX7	1.48970860078778	0.00289877150451	0.0368087875817844
		sp|FZD5	-1.47704482620088	0.000767667686384951	0.0170725823767555
		sp|CY24A	1.4710814990966	3.58759500891159e-05	0.00270773763270753
		sp|FYN	1.46774317608516	7.70281389928044e-06	0.00110408999756377
		sp|NIT2	-1.46552710578642	0.000759137914296463	0.0169019823859536
		sp|ABR	1.44770499866978	7.0789280385563e-07	0.000366651214881224
		sp|DOCK1	1.44626964596063	3.23576494668339e-05	0.00259221949038476
		sp|AIF1	1.43447930663559	4.3046130555365e-05	0.00297275067224805
		sp|DTX3L	1.43155309534462	2.95861107819675e-05	0.0024570203899185
		sp|DAB2P	1.42281900875453	2.97115477378578e-05	0.00245707009485932
		sp|RPC5	1.40646095242757	0.000598252424209904	0.0146270859792538
		sp|VNN1	1.39796607756315	0.00461971689705229	0.0486374791664119
		sp|PLD3	1.38733612076897	4.39795930746349e-05	0.00301605000311834
		sp|CDC42	1.36382213778293	6.37563762774157e-06	0.00103635658379528
		sp|RPGF1	1.31614546977944	0.000153383203407923	0.00656280045537989
		sp|TLR4	1.31312147703725	0.00029149180576884	0.0094914033726112
		sp|JUN	1.30331244422585	0.00432429000081194	0.0468155532431136
		sp|TRAF2	1.30258897994113	2.29878201457488e-05	0.00209422047607347
		sp|TNAP3	1.28795976513489	0.000605505645246684	0.0146948977925342
		sp|DDX58	1.28679923010913	0.000193924108767982	0.00755804813618105
		sp|MEF2	1.2666087410503	0.000111266873006683	0.00535441221153429
		sp|ADA	1.26207821904277	0.000348886514559695	0.0103788315851891
		sp|ELMO1	1.24698126332849	1.01624573385917e-06	0.000407500808531389
		sp|PNCB	1.23902043386157	0.000840683237917404	0.0180047089104356
		sp|PAR14	1.23285176700965	0.000504346843232418	0.0132354060913339
		sp|PE2R4	1.22171655777141	0.00384658565228712	0.043820537926408
		sp|PMS2	1.21274445053847	0.00173054326785043	0.0273359170127064
		sp|AT11B	1.18908782941806	0.000810471577220269	0.0175316517933804
		sp|NOTC2	-1.18898346447856	0.000510117504884192	0.0132981890478552
		sp|BIRC3	1.18798198973543	5.01736988832086e-05	0.00325913776045977
		sp|TSN14	1.18791260599433	0.000228209431494991	0.00825336136830604
		sp|IKBD	1.18537478450264	3.18654199281686e-06	0.000681712168506756
		sp|WIPF1	1.1847704191807	0.000498288533548446	0.0131465347416897
		sp|DORS	1.1828062758093	0.000227176439056474	0.0082527575689499
		sp|MYD88	1.1775841609458	0.00434803514990454	0.0469491998290626
		sp|ZAP70	1.17364931781444	4.28011545890306e-05	0.00297275067224805
		sp|PRDX6	-1.17268202532762	0.00264477730873121	0.0348928866062936
		sp|GDE	-1.17064479285663	0.00201624192424422	0.0297033484677954
		sp|DBNL	1.16744038528991	3.85452248314178e-05	0.00281528675057835
		sp|PLSL	1.16070689819034	0.00033559901145457	0.0101790498090589
		sp|CBL	1.15035393106947	0.000609000545026028	0.0147615132108403
		sp|TEC	1.14530584432725	1.5411787890493e-05	0.00161281159595729
		sp|BCR	1.13298270170612	0.00410094645851734	0.0452691128415806
		sp|LKHA4	1.13266687991243	0.000852649251032943	0.0181229401283265
		sp|DUOX	1.11648393519381	2.28260792415192e-05	0.00209422047607347
		sp|DNSL3	1.11275277529074	0.00117914417309742	0.0217813014918172
		sp|PIAS1	1.10110201396793	7.26895913680329e-06	0.00108997026568211
		sp|SNP29	1.0981846450767	0.00133457896728451	0.0232820928510517
		sp|PAK1	1.09624346106647	0.000109199308300358	0.00529374577824541
		sp|TBK1	1.08888495315496	0.000807198401569646	0.0175162943105775
		sp|BCL2	1.0866717078284	6.65958285517763e-05	0.00384380967025238
		sp|PDXK	-1.07724005068282	0.00144462374789239	0.0245454892495205
		sp|DEAF1	1.07184745606847	0.000116784557217134	0.00553287827630441
		sp|RNF8	1.06064004908238	0.00281900160688532	0.0363826817224373
		sp|HR4	1.04498336460107	0.000483798572940221	0.0129376678160454
		sp|PIK1	1.03537141679079	7.10530917799522e-05	0.00400706863155593
		sp|TRAD1	1.00902264933684	0.000328951023657286	0.0101081439479223
		sp|LACC1	1.00579346402011	0.000874065530213435	0.0183600403048675
transmembrane receptor protein tyrosine kinase signaling pathway	GO:0007169	sp|HHEX	4.41522118886934	2.17298342314985e-10	4.27686597344352e-06
		sp|PTPRJ	3.56706204426393	2.85337523077561e-06	0.000666182834517425
		sp|SOCS3	3.01262982069702	3.5196126051541e-07	0.000256566723313493
		sp|LRIG2	2.59307033623206	0.000632014486704351	0.0151884116328633
		sp|VGFR1	2.5770694742407	2.08700954765917e-08	7.50040703478441e-05
		sp|RHOQ	2.53249641309466	7.08259698537726e-08	0.000116166394888496
		sp|ZFN2B	2.4813081452735	0.000184831849648487	0.00742420503016637
		sp|PTP10	2.36988394604422	7.28983191026502e-07	0.000367893517071375
		sp|STA5A	2.13137675233877	3.51335599648113e-07	0.000256566723313493
		sp|ITB3	2.06348867888583	5.12036120411975e-05	0.00329942126930171
		sp|CY24B	2.02301083719047	2.44340110013498e-07	0.000203676443978796
		sp|MED12	-1.92099723240633	1.28729951368347e-05	0.00146454503053861
		sp|PTPRT	1.90296413863381	8.70133482530211e-07	0.000398157254015413
		sp|ITA5	1.80223534615264	3.31745031403999e-05	0.0026241440107998
		sp|GRDN	-1.74893952215088	0.00355713684446452	0.0420489894130635
		sp|CO4A2	-1.68947044040373	9.81506642866972e-05	0.00497886952188344
		sp|MET	1.62828759111758	1.1702061488327e-06	0.00041396828657026
		sp|PI2R	1.55562624390809	0.00263380762393938	0.0348377699290154
		sp|ITSN1	1.53901565629586	5.68309448886909e-05	0.00351744231855099
		sp|SHIP2	1.53870171441899	0.000185955583908197	0.00743897927333565
		sp|WASL	1.52678090955792	6.47657046066557e-06	0.00103635658379528
		sp|SOCS7	1.51016840465052	1.79818582531282e-05	0.00174344302531068
		sp|NEUL1	1.50832218790648	0.00379852799389426	0.0435679650208781
		sp|PTPRA	1.49698884225002	0.00318424225046534	0.0389995370091219
		sp|CY24A	1.4710814990966	3.58759500891159e-05	0.00270773763270753
		sp|FYN	1.46774317608516	7.70281389928044e-06	0.00110408999756377
		sp|DOCK1	1.44626964596063	3.23576494668339e-05	0.00259221949038476
		sp|ANGL1	-1.42935391701706	0.000834677536911184	0.0179150744618167
		sp|DAB2P	1.42281900875453	2.97115477378578e-05	0.00245707009485932
		sp|RPGF2	1.41719912806261	2.88597682711008e-05	0.00242742717569148
		sp|HNF4A	1.40300831899023	5.78222297411431e-05	0.00354296489189269
		sp|CDC42	1.36382213778293	6.37563762774157e-06	0.00103635658379528
		sp|UBS3B	1.35253976506234	7.38792881766343e-05	0.0041076049431992
		sp|RPGF1	1.31614546977944	0.000153383203407923	0.00656280045537989
		sp|VILI	-1.31144179498754	0.000263609102985931	0.00887077027015117
		sp|ELMO1	1.24698126332849	1.01624573385917e-06	0.000407500808531389
		sp|PTBP1	1.22988845418943	0.000411450986075103	0.0115886621406144
		sp|RASA1	1.20209097683746	3.35994498582158e-06	0.000700582798033863
		sp|ACHA3	-1.18922152813265	0.000200780128357275	0.00770322511954752
		sp|ACK1	1.17643146562542	0.00216385111717553	0.0310188766848134
		sp|PTN12	1.16065949144136	0.00022291781802473	0.00814001575948561
		sp|CBL	1.15035393106947	0.000609000545026028	0.0147615132108403
		sp|BCR	1.13298270170612	0.00410094645851734	0.0452691128415806
		sp|MAPK2	1.10053986451935	0.00240302128466381	0.0329131975815958
		sp|PAK1	1.09624346106647	0.000109199308300358	0.00529374577824541
		sp|VRK1	1.07660760402011	0.00344825808361367	0.0413833021961489
		sp|CLAP2	-1.0704592706344	0.000276297102022711	0.00918594520609964
		sp|HIP1R	1.01420793436384	0.000537693261401712	0.0137618709634701
regulation of immune system process	GO:0002682	sp|IRG1	4.62485116511338	3.7434462772011e-06	0.000732371517845145
		sp|PEBB	4.2766336580162	4.39134035424482e-06	0.000817246917981198
		sp|PTPRJ	3.56706204426393	2.85337523077561e-06	0.000666182834517425
		sp|CERK1	3.04373296305159	2.39187669474115e-06	0.000619433119814412
		sp|GRP1	-3.01275686689246	0.0015988176430367	0.0260711920880268
		sp|SOCS3	3.01262982069702	3.5196126051541e-07	0.000256566723313493
		sp|EBNA1	-2.992147478918	4.60510061061175e-05	0.00308291123190682
		sp|LEG9	2.99027348345359	5.41225531350892e-07	0.000304354311658522
		sp|IAN9	2.94195324508356	0.00102109057895644	0.0201768196411657
		sp|ENPP3	2.76022672819147	0.000640755794703497	0.0152112097551743
		sp|PTPRC	2.61869901764938	2.55631479285637e-06	0.000653420620168819
		sp|VGFR1	2.5770694742407	2.08700954765917e-08	7.50040703478441e-05
		sp|PPARG	-2.5257823132536	0.00260209733509153	0.034620485102008
		sp|RUNX1	2.45426369251248	0.00113214592929441	0.0213252472374032
		UniRef90_K1RUD6	2.42731157413428	3.40738356264271e-05	0.0026241440107998
		sp|KI3L1	-2.3954327793272	0.00122158122673499	0.0221745861471324
		sp|TRIB1	2.24669020316101	0.00187811461916384	0.0286328829855792
		sp|STA5A	2.13137675233877	3.51335599648113e-07	0.000256566723313493
		sp|ITB3	2.06348867888583	5.12036120411975e-05	0.00329942126930171
		sp|DP71L	1.98401586347642	3.53854796127314e-06	0.000723756916179083
		sp|S39AA	1.93297200470234	0.00104713910335256	0.0203855507736746
		sp|MED12	-1.92099723240633	1.28729951368347e-05	0.00146454503053861
		sp|IKBA	1.90587054922761	0.000634808731666738	0.0152112097551743
		sp|LDLR	1.88874418527097	0.000329713871281684	0.0101081439479223
		sp|NFKB1	1.85185172248785	0.000376536475694194	0.0108639553098405
		sp|PK3CD	1.75290872571823	1.87599423579571e-05	0.00179239410431705
		sp|PAXI1	-1.73442592745396	0.000164223896484265	0.00687713772468787
		sp|MED25	1.70366728850194	2.92941905856733e-06	0.000666182834517425
		sp|CBP	1.68814813036702	0.00106386717430091	0.0205640610676527
		sp|CEBPB	1.66990689074071	0.00423177941970375	0.0461364075515102
		sp|CACT	1.65172105238077	6.90992274586838e-07	0.000366651214881224
		sp|TRAF3	1.58309060825734	0.000223790414208898	0.00815674617122135
		sp|TKFC	-1.55764468385213	0.000847910813064479	0.0181122105894918
		sp|PA24A	1.55006905524432	6.53589233052908e-06	0.00103741478104414
		sp|ITB1	1.52780210093087	3.3204362313592e-06	0.000700582798033863
		sp|WASL	1.52678090955792	6.47657046066557e-06	0.00103635658379528
		sp|MEIS2	-1.50622289372812	0.00112400037120261	0.0212308784126773
		sp|P2RX7	1.48970860078778	0.00289877150451	0.0368087875817844
		sp|GPAT1	1.47774809435782	0.000205578194792159	0.00779612722523945
		sp|FZD5	-1.47704482620088	0.000767667686384951	0.0170725823767555
		sp|FYN	1.46774317608516	7.70281389928044e-06	0.00110408999756377
		sp|ABR	1.44770499866978	7.0789280385563e-07	0.000366651214881224
		sp|DOCK1	1.44626964596063	3.23576494668339e-05	0.00259221949038476
		sp|AIF1	1.43447930663559	4.3046130555365e-05	0.00297275067224805
		sp|DTX3L	1.43155309534462	2.95861107819675e-05	0.0024570203899185
		sp|VNN1	1.39796607756315	0.00461971689705229	0.0486374791664119
		sp|CDC42	1.36382213778293	6.37563762774157e-06	0.00103635658379528
		sp|UBS3B	1.35253976506234	7.38792881766343e-05	0.0041076049431992
		sp|RPGF1	1.31614546977944	0.000153383203407923	0.00656280045537989
		sp|TLR4	1.31312147703725	0.00029149180576884	0.0094914033726112
		sp|JUN	1.30331244422585	0.00432429000081194	0.0468155532431136
		sp|TRAF2	1.30258897994113	2.29878201457488e-05	0.00209422047607347
		sp|TNAP3	1.28795976513489	0.000605505645246684	0.0146948977925342
		sp|DDX58	1.28679923010913	0.000193924108767982	0.00755804813618105
		sp|ADA	1.26207821904277	0.000348886514559695	0.0103788315851891
		sp|ELMO1	1.24698126332849	1.01624573385917e-06	0.000407500808531389
		sp|PAR14	1.23285176700965	0.000504346843232418	0.0132354060913339
		sp|PE2R4	1.22171655777141	0.00384658565228712	0.043820537926408
		sp|PMS2	1.21274445053847	0.00173054326785043	0.0273359170127064
		sp|NOTC2	-1.18898346447856	0.000510117504884192	0.0132981890478552
		sp|BIRC3	1.18798198973543	5.01736988832086e-05	0.00325913776045977
		sp|IKBD	1.18537478450264	3.18654199281686e-06	0.000681712168506756
		sp|WIPF1	1.1847704191807	0.000498288533548446	0.0131465347416897
		sp|DORS	1.1828062758093	0.000227176439056474	0.0082527575689499
		sp|MYD88	1.1775841609458	0.00434803514990454	0.0469491998290626
		sp|ZAP70	1.17364931781444	4.28011545890306e-05	0.00297275067224805
		sp|TEC	1.14530584432725	1.5411787890493e-05	0.00161281159595729
		sp|BCR	1.13298270170612	0.00410094645851734	0.0452691128415806
		sp|DNSL3	1.11275277529074	0.00117914417309742	0.0217813014918172
		sp|PIAS1	1.10110201396793	7.26895913680329e-06	0.00108997026568211
		sp|PAK1	1.09624346106647	0.000109199308300358	0.00529374577824541
		sp|TBK1	1.08888495315496	0.000807198401569646	0.0175162943105775
		sp|BCL2	1.0866717078284	6.65958285517763e-05	0.00384380967025238
		sp|DEAF1	1.07184745606847	0.000116784557217134	0.00553287827630441
		sp|PIK1	1.03537141679079	7.10530917799522e-05	0.00400706863155593
		sp|RYR	-1.0321878560033	8.97656487876752e-05	0.00468638594015656
		sp|TRAD1	1.00902264933684	0.000328951023657286	0.0101081439479223
response to lipid	GO:0033993	sp|CALM2	4.84628435401179	0.00398317297037694	0.0446572907445928
		sp|IRG1	4.62485116511338	3.7434462772011e-06	0.000732371517845145
		sp|CYM1	4.38014980034815	0.00249532162493184	0.033601662526161
		sp|PEBB	4.2766336580162	4.39134035424482e-06	0.000817246917981198
		sp|KCJ10	-3.37981976601475	0.00132280310388164	0.0231418902658782
		sp|VLDLR	3.04709700604537	2.99090107156362e-05	0.00246305083223913
		sp|SOCS3	3.01262982069702	3.5196126051541e-07	0.000256566723313493
		sp|LEG9	2.99027348345359	5.41225531350892e-07	0.000304354311658522
		sp|DSPP	-2.93901764142629	0.00013780799438616	0.00609513920338966
		sp|CRERF	2.91514583160133	3.1566389604846e-06	0.000681712168506756
		sp|LIPR2	2.77317732995809	4.62382727923268e-05	0.00308495486474093
		sp|VGFR1	2.5770694742407	2.08700954765917e-08	7.50040703478441e-05
		sp|SGK1	-2.5651725615509	1.31040909542652e-05	0.00148226849518304
		sp|TYRO	-2.52668059303935	0.00219078417960688	0.0312230370912545
		sp|PPARG	-2.5257823132536	0.00260209733509153	0.034620485102008
		sp|RUNX1	2.45426369251248	0.00113214592929441	0.0213252472374032
		sp|FABP4	-2.43617932669644	6.79812171439926e-05	0.00390089304906141
		sp|MT	2.25704312572703	0.000418431515055361	0.0117059356600892
		sp|TRIB1	2.24669020316101	0.00187811461916384	0.0286328829855792
		sp|SMS1	2.1465081922206	0.00165903231226386	0.0266773480146873
		sp|CY24B	2.02301083719047	2.44340110013498e-07	0.000203676443978796
		sp|NKX25	1.94161700502438	4.8672212452531e-07	0.000299364526715849
		sp|MED12	-1.92099723240633	1.28729951368347e-05	0.00146454503053861
		sp|IKBA	1.90587054922761	0.000634808731666738	0.0152112097551743
		sp|LDLR	1.88874418527097	0.000329713871281684	0.0101081439479223
		sp|NFKB1	1.85185172248785	0.000376536475694194	0.0108639553098405
		sp|AT2A2	-1.73868467003137	0.000747349334387647	0.01675322277838
		sp|CEBPB	1.66990689074071	0.00423177941970375	0.0461364075515102
		sp|TNIP3	1.663691441917	0.000545077250191548	0.013914669829144
		sp|FKBP2	-1.65004120801695	8.29999818130201e-05	0.00446340339356247
		sp|ALBU	1.6344854416168	5.54182127898239e-05	0.00347369829340546
		sp|DNJA1	1.57938069321558	0.000590587329960493	0.0145389718217699
		sp|PI2R	1.55562624390809	0.00263380762393938	0.0348377699290154
		sp|PA24A	1.55006905524432	6.53589233052908e-06	0.00103741478104414
		sp|ITB1	1.52780210093087	3.3204362313592e-06	0.000700582798033863
		sp|ELP4	1.49697154689469	0.000324184966868047	0.0100395276879718
		sp|P2RX7	1.48970860078778	0.00289877150451	0.0368087875817844
		sp|GPAT1	1.47774809435782	0.000205578194792159	0.00779612722523945
		sp|CY24A	1.4710814990966	3.58759500891159e-05	0.00270773763270753
		sp|ABR	1.44770499866978	7.0789280385563e-07	0.000366651214881224
		sp|AIF1	1.43447930663559	4.3046130555365e-05	0.00297275067224805
		sp|DAB2P	1.42281900875453	2.97115477378578e-05	0.00245707009485932
		sp|HNF4A	1.40300831899023	5.78222297411431e-05	0.00354296489189269
		sp|SCAM3	-1.3997434402816	0.00228453612482747	0.0320985673395255
		sp|OSR1	1.38564235849533	0.000255979850501192	0.00880803394679103
		sp|GRP3	1.37959940576124	9.63571796809767e-06	0.00122354968418128
		sp|TRH	-1.34430402833162	0.00198154021955426	0.0295459656070204
		sp|TLR4	1.31312147703725	0.00029149180576884	0.0094914033726112
		sp|UFM1	-1.30335180070495	0.000349617180214427	0.0103788315851891
		sp|JUN	1.30331244422585	0.00432429000081194	0.0468155532431136
		sp|HMCS1	1.30232420661606	6.18665684490614e-05	0.00366764397654948
		sp|TNAP3	1.28795976513489	0.000605505645246684	0.0146948977925342
		sp|FBX32	1.2838242418209	0.000211885541291471	0.00792590000903257
		sp|B2CL1	1.25558236847316	0.000289229774711341	0.00945618010941631
		sp|PLPP1	1.23216710398456	1.06407727461577e-05	0.00131718043515645
		sp|PE2R4	1.22171655777141	0.00384658565228712	0.043820537926408
		sp|PIAS2	1.18188778771844	0.00331150755028642	0.0401089794490691
		sp|MYD88	1.1775841609458	0.00434803514990454	0.0469491998290626
		sp|GDE	-1.17064479285663	0.00201624192424422	0.0297033484677954
		sp|TPIS	-1.16083308414548	0.00115005695409197	0.0215100788133237
		sp|CBL	1.15035393106947	0.000609000545026028	0.0147615132108403
		sp|ATTY	1.13950093358838	0.0015895820720125	0.0260500333227742
		sp|BCR	1.13298270170612	0.00410094645851734	0.0452691128415806
		sp|KTU	1.12463680814385	0.000135226723760034	0.00601689113055214
		sp|ALDH2	1.12190966087534	0.000463277591763232	0.0125860538507569
		sp|PIAS1	1.10110201396793	7.26895913680329e-06	0.00108997026568211
		sp|MAPK2	1.10053986451935	0.00240302128466381	0.0329131975815958
		sp|PAK1	1.09624346106647	0.000109199308300358	0.00529374577824541
		sp|BCL2	1.0866717078284	6.65958285517763e-05	0.00384380967025238
		sp|PDXK	-1.07724005068282	0.00144462374789239	0.0245454892495205
		sp|HR4	1.04498336460107	0.000483798572940221	0.0129376678160454
		sp|ALS	-1.01547052831522	0.0001680838937527	0.00696860248737298
response to biotic stimulus	GO:0009607	sp|HSP71	5.49493841917859	2.73503321852367e-06	0.000666182834517425
		sp|PR1A	-5.10006732343486	0.00369295770208173	0.0429833196288425
		sp|IRG1	4.62485116511338	3.7434462772011e-06	0.000732371517845145
		sp|ANTR1	-3.64668370012581	0.0019127145784146	0.0289905438207862
		sp|PTPRJ	3.56706204426393	2.85337523077561e-06	0.000666182834517425
		sp|S26A6	-3.15957057743773	0.000100951542440815	0.00508165794966781
		sp|VLDLR	3.04709700604537	2.99090107156362e-05	0.00246305083223913
		sp|CERK1	3.04373296305159	2.39187669474115e-06	0.000619433119814412
		sp|GRP1	-3.01275686689246	0.0015988176430367	0.0260711920880268
		sp|SOCS3	3.01262982069702	3.5196126051541e-07	0.000256566723313493
		sp|EBNA1	-2.992147478918	4.60510061061175e-05	0.00308291123190682
		sp|LEG9	2.99027348345359	5.41225531350892e-07	0.000304354311658522
		sp|PRP	-2.94726500211058	0.00299916756808862	0.0375506463582189
		sp|IAN9	2.94195324508356	0.00102109057895644	0.0201768196411657
		UniRef90_K0I7H3	2.89107753100388	0.00238413085147647	0.0328372732111686
		sp|LIPR2	2.77317732995809	4.62382727923268e-05	0.00308495486474093
		sp|PTPRC	2.61869901764938	2.55631479285637e-06	0.000653420620168819
		sp|PPARG	-2.5257823132536	0.00260209733509153	0.034620485102008
		sp|FABP4	-2.43617932669644	6.79812171439926e-05	0.00390089304906141
		UniRef90_K1RUD6	2.42731157413428	3.40738356264271e-05	0.0026241440107998
		sp|KI3L1	-2.3954327793272	0.00122158122673499	0.0221745861471324
		sp|MTAA	2.2586058323516	0.000656827373983557	0.0154452525385237
		sp|MT	2.25704312572703	0.000418431515055361	0.0117059356600892
		sp|PR15B	2.2503427654945	0.000249962484702996	0.00867682826088953
		sp|TRIB1	2.24669020316101	0.00187811461916384	0.0286328829855792
		sp|SMS1	2.1465081922206	0.00165903231226386	0.0266773480146873
		sp|STA5A	2.13137675233877	3.51335599648113e-07	0.000256566723313493
		sp|EST1C	2.1113219260084	3.60444700624617e-05	0.00270773763270753
		sp|CY24B	2.02301083719047	2.44340110013498e-07	0.000203676443978796
		sp|DP71L	1.98401586347642	3.53854796127314e-06	0.000723756916179083
		sp|LAT1	1.94593472548073	0.00110353132007662	0.0210828468887947
		sp|IKBA	1.90587054922761	0.000634808731666738	0.0152112097551743
		sp|SERA	-1.85262145647924	1.7503831116425e-06	0.000536892340743782
		sp|NFKB1	1.85185172248785	0.000376536475694194	0.0108639553098405
		sp|PK3CD	1.75290872571823	1.87599423579571e-05	0.00179239410431705
		sp|MACD2	1.75192558434094	7.16273859093138e-06	0.00108997026568211
		sp|IFI44	1.7498090843239	0.0013680347484141	0.0236605095942762
		sp|AT2A2	-1.73868467003137	0.000747349334387647	0.01675322277838
		sp|MED25	1.70366728850194	2.92941905856733e-06	0.000666182834517425
		sp|GSXL2	-1.6976038665817	0.00289122137484664	0.0367603482556405
		sp|CBP	1.68814813036702	0.00106386717430091	0.0205640610676527
		sp|IRF2	1.6763199032187	0.00403139889357266	0.0449552368403949
		sp|CEBPB	1.66990689074071	0.00423177941970375	0.0461364075515102
		sp|TNIP3	1.663691441917	0.000545077250191548	0.013914669829144
		sp|CACT	1.65172105238077	6.90992274586838e-07	0.000366651214881224
		sp|ALBU	1.6344854416168	5.54182127898239e-05	0.00347369829340546
		sp|G3P	-1.63249398636222	0.000179869503224556	0.00731444537699527
		sp|GCY35	1.59718032536112	0.000351083488903897	0.0104066645009134
		sp|TRAF3	1.58309060825734	0.000223790414208898	0.00815674617122135
		sp|TKFC	-1.55764468385213	0.000847910813064479	0.0181122105894918
		sp|PI2R	1.55562624390809	0.00263380762393938	0.0348377699290154
		sp|PA24A	1.55006905524432	6.53589233052908e-06	0.00103741478104414
		sp|WASL	1.52678090955792	6.47657046066557e-06	0.00103635658379528
		sp|P2RX7	1.48970860078778	0.00289877150451	0.0368087875817844
		sp|GPAT1	1.47774809435782	0.000205578194792159	0.00779612722523945
		sp|FZD5	-1.47704482620088	0.000767667686384951	0.0170725823767555
		sp|CY24A	1.4710814990966	3.58759500891159e-05	0.00270773763270753
		sp|FYN	1.46774317608516	7.70281389928044e-06	0.00110408999756377
		sp|G6PD	1.46460418679255	3.98051535773265e-06	0.000763610291130064
		sp|GLPK	-1.44878741575625	0.0041275239795386	0.0454096852796415
		sp|ABR	1.44770499866978	7.0789280385563e-07	0.000366651214881224
		sp|AIF1	1.43447930663559	4.3046130555365e-05	0.00297275067224805
		sp|DTX3L	1.43155309534462	2.95861107819675e-05	0.0024570203899185
		sp|DAB2P	1.42281900875453	2.97115477378578e-05	0.00245707009485932
		sp|RPC5	1.40646095242757	0.000598252424209904	0.0146270859792538
		sp|HNF4A	1.40300831899023	5.78222297411431e-05	0.00354296489189269
		sp|VNN1	1.39796607756315	0.00461971689705229	0.0486374791664119
		sp|PLD3	1.38733612076897	4.39795930746349e-05	0.00301605000311834
		sp|CDC42	1.36382213778293	6.37563762774157e-06	0.00103635658379528
		sp|6PGD	1.34813264184822	0.0015864789654112	0.0260426013321295
		sp|CP341	-1.31784660047829	3.56693531497668e-06	0.000723756916179083
		sp|TLR4	1.31312147703725	0.00029149180576884	0.0094914033726112
		sp|VILI	-1.31144179498754	0.000263609102985931	0.00887077027015117
		sp|CED1	1.31077721656515	0.00480826505215335	0.0496778334679697
		sp|JUN	1.30331244422585	0.00432429000081194	0.0468155532431136
		sp|TNAP3	1.28795976513489	0.000605505645246684	0.0146948977925342
		sp|DDX58	1.28679923010913	0.000193924108767982	0.00755804813618105
		sp|MEF2	1.2666087410503	0.000111266873006683	0.00535441221153429
		sp|B2CL1	1.25558236847316	0.000289229774711341	0.00945618010941631
		sp|PAR14	1.23285176700965	0.000504346843232418	0.0132354060913339
		sp|PE2R4	1.22171655777141	0.00384658565228712	0.043820537926408
		sp|NOTC2	-1.18898346447856	0.000510117504884192	0.0132981890478552
		sp|BIRC3	1.18798198973543	5.01736988832086e-05	0.00325913776045977
		sp|WIPF1	1.1847704191807	0.000498288533548446	0.0131465347416897
		sp|DORS	1.1828062758093	0.000227176439056474	0.0082527575689499
		sp|MYD88	1.1775841609458	0.00434803514990454	0.0469491998290626
		sp|TPIS	-1.16083308414548	0.00115005695409197	0.0215100788133237
		sp|BCR	1.13298270170612	0.00410094645851734	0.0452691128415806
		sp|ALDH2	1.12190966087534	0.000463277591763232	0.0125860538507569
		sp|CED3	1.11778978564601	0.00331648981667741	0.0401446202778873
		sp|DUOX	1.11648393519381	2.28260792415192e-05	0.00209422047607347
		sp|PIAS1	1.10110201396793	7.26895913680329e-06	0.00108997026568211
		sp|MAPK2	1.10053986451935	0.00240302128466381	0.0329131975815958
		sp|PAK1	1.09624346106647	0.000109199308300358	0.00529374577824541
		sp|TBK1	1.08888495315496	0.000807198401569646	0.0175162943105775
		sp|BCL2	1.0866717078284	6.65958285517763e-05	0.00384380967025238
		sp|HR4	1.04498336460107	0.000483798572940221	0.0129376678160454
		sp|PIK1	1.03537141679079	7.10530917799522e-05	0.00400706863155593
		sp|CHI1	-1.01863706642158	0.00120315718651057	0.0219671055147504
		sp|TRAD1	1.00902264933684	0.000328951023657286	0.0101081439479223
		sp|LACC1	1.00579346402011	0.000874065530213435	0.0183600403048675
cell migration	GO:0016477	sp|PTPRJ	3.56706204426393	2.85337523077561e-06	0.000666182834517425
		sp|LEG9	2.99027348345359	5.41225531350892e-07	0.000304354311658522
		sp|PTPRC	2.61869901764938	2.55631479285637e-06	0.000653420620168819
		sp|LRIG2	2.59307033623206	0.000632014486704351	0.0151884116328633
		sp|VGFR1	2.5770694742407	2.08700954765917e-08	7.50040703478441e-05
		sp|SGK1	-2.5651725615509	1.31040909542652e-05	0.00148226849518304
		sp|RHOQ	2.53249641309466	7.08259698537726e-08	0.000116166394888496
		sp|PPARG	-2.5257823132536	0.00260209733509153	0.034620485102008
		sp|ST14	2.27780255607953	0.000497078569400116	0.0131437131219225
		sp|MT	2.25704312572703	0.000418431515055361	0.0117059356600892
		sp|TRIB1	2.24669020316101	0.00187811461916384	0.0286328829855792
		sp|BMP10	-2.20125335753482	0.000255097899611085	0.00879305929972921
		sp|CAP1	2.20071023598759	0.000240411485351845	0.0085103936235522
		sp|STA5A	2.13137675233877	3.51335599648113e-07	0.000256566723313493
		sp|FSCN2	2.11436307774593	0.00131336799946863	0.0230224134716349
		sp|ITB3	2.06348867888583	5.12036120411975e-05	0.00329942126930171
		sp|MLE	-1.98823733980841	0.00281665494080671	0.0363826817224373
		sp|ZFH1	1.98489372614934	1.30653031010309e-06	0.000443364302818086
		sp|SPD2A	1.96736676277508	0.000196238852953204	0.0076180929069526
		sp|LAT1	1.94593472548073	0.00110353132007662	0.0210828468887947
		sp|IKBA	1.90587054922761	0.000634808731666738	0.0152112097551743
		sp|PTPRT	1.90296413863381	8.70133482530211e-07	0.000398157254015413
		sp|NFKB1	1.85185172248785	0.000376536475694194	0.0108639553098405
		sp|ITA5	1.80223534615264	3.31745031403999e-05	0.0026241440107998
		sp|FSCN1	1.77310803533161	7.76573260138655e-05	0.00424569858501361
		sp|AUTS2	1.75564593263638	4.57519935404202e-07	0.000290480882858887
		sp|PK3CD	1.75290872571823	1.87599423579571e-05	0.00179239410431705
		sp|GRDN	-1.74893952215088	0.00355713684446452	0.0420489894130635
		sp|PAXI1	-1.73442592745396	0.000164223896484265	0.00687713772468787
		sp|CO4A2	-1.68947044040373	9.81506642866972e-05	0.00497886952188344
		sp|MET	1.62828759111758	1.1702061488327e-06	0.00041396828657026
		sp|ITB1	1.52780210093087	3.3204362313592e-06	0.000700582798033863
		sp|WASL	1.52678090955792	6.47657046066557e-06	0.00103635658379528
		sp|SOCS7	1.51016840465052	1.79818582531282e-05	0.00174344302531068
		sp|TES	1.49139120164146	0.00275240853648013	0.0358286407506627
		sp|SHCAF	1.48890290276587	0.00162975294416657	0.0264006563350505
		sp|FYN	1.46774317608516	7.70281389928044e-06	0.00110408999756377
		sp|RHG24	1.44930255016717	8.33230331943801e-06	0.00112439377931353
		sp|ABR	1.44770499866978	7.0789280385563e-07	0.000366651214881224
		sp|DOCK1	1.44626964596063	3.23576494668339e-05	0.00259221949038476
		sp|AIF1	1.43447930663559	4.3046130555365e-05	0.00297275067224805
		sp|DAB2P	1.42281900875453	2.97115477378578e-05	0.00245707009485932
		sp|RPGF2	1.41719912806261	2.88597682711008e-05	0.00242742717569148
		sp|HNF4A	1.40300831899023	5.78222297411431e-05	0.00354296489189269
		sp|PLXB2	1.36733267646617	0.001442323455364	0.0245454892495205
		sp|CDC42	1.36382213778293	6.37563762774157e-06	0.00103635658379528
		sp|MEG10	1.32751984854288	3.6756396733077e-05	0.00274090611009271
		sp|VILI	-1.31144179498754	0.000263609102985931	0.00887077027015117
		sp|CED1	1.31077721656515	0.00480826505215335	0.0496778334679697
		sp|JUN	1.30331244422585	0.00432429000081194	0.0468155532431136
		sp|TNAP3	1.28795976513489	0.000605505645246684	0.0146948977925342
		sp|DDX58	1.28679923010913	0.000193924108767982	0.00755804813618105
		sp|BTG1	1.26842197151767	0.0011100670593145	0.0211095071124908
		sp|ADA	1.26207821904277	0.000348886514559695	0.0103788315851891
		sp|ELP6	1.2499125138011	0.00096948476649025	0.0196310691091164
		sp|ELMO1	1.24698126332849	1.01624573385917e-06	0.000407500808531389
		sp|TRI33	1.2376418865596	3.17428635921433e-05	0.00257104132189532
		sp|PE2R4	1.22171655777141	0.00384658565228712	0.043820537926408
		sp|RHG35	1.19489242406523	0.000277692937372369	0.0092012666554932
		sp|MYD88	1.1775841609458	0.00434803514990454	0.0469491998290626
		sp|ZAP70	1.17364931781444	4.28011545890306e-05	0.00297275067224805
		sp|PLSL	1.16070689819034	0.00033559901145457	0.0101790498090589
		sp|BCR	1.13298270170612	0.00410094645851734	0.0452691128415806
		sp|CARL1	1.11538722963004	0.000198928997710738	0.00765848858664627
		sp|PAK1	1.09624346106647	0.000109199308300358	0.00529374577824541
		sp|WDR44	1.09568125617337	1.02178597462679e-05	0.00128094213710856
		sp|NISCH	1.08839199435731	0.000247549547512299	0.00862372352275061
		sp|BCL2	1.0866717078284	6.65958285517763e-05	0.00384380967025238
		sp|DOCK4	1.08616314620117	0.0010304776708422	0.0202161252873131
		sp|CANB	-1.08016200346751	0.00022768252006604	0.0082527575689499
		sp|CLAP2	-1.0704592706344	0.000276297102022711	0.00918594520609964
		sp|SPT13	1.06491486422304	5.57600539672959e-05	0.00348402978471212
		sp|CNTN2	-1.06296466779864	0.000156963094791616	0.0066591917828168
		sp|AT1B3	-1.03516247550252	0.000104552464562747	0.00518337936404029
cell motility	GO:0048870	sp|PTPRJ	3.56706204426393	2.85337523077561e-06	0.000666182834517425
		sp|LEG9	2.99027348345359	5.41225531350892e-07	0.000304354311658522
		sp|SPIT2	-2.68970525073468	1.00699141995259e-06	0.000407500808531389
		sp|PTPRC	2.61869901764938	2.55631479285637e-06	0.000653420620168819
		sp|LRIG2	2.59307033623206	0.000632014486704351	0.0151884116328633
		sp|VGFR1	2.5770694742407	2.08700954765917e-08	7.50040703478441e-05
		sp|SGK1	-2.5651725615509	1.31040909542652e-05	0.00148226849518304
		sp|RHOQ	2.53249641309466	7.08259698537726e-08	0.000116166394888496
		sp|PPARG	-2.5257823132536	0.00260209733509153	0.034620485102008
		sp|ST14	2.27780255607953	0.000497078569400116	0.0131437131219225
		sp|MT	2.25704312572703	0.000418431515055361	0.0117059356600892
		sp|TRIB1	2.24669020316101	0.00187811461916384	0.0286328829855792
		sp|BMP10	-2.20125335753482	0.000255097899611085	0.00879305929972921
		sp|CAP1	2.20071023598759	0.000240411485351845	0.0085103936235522
		sp|STA5A	2.13137675233877	3.51335599648113e-07	0.000256566723313493
		sp|FSCN2	2.11436307774593	0.00131336799946863	0.0230224134716349
		sp|ITB3	2.06348867888583	5.12036120411975e-05	0.00329942126930171
		sp|MLE	-1.98823733980841	0.00281665494080671	0.0363826817224373
		sp|ZFH1	1.98489372614934	1.30653031010309e-06	0.000443364302818086
		sp|SPD2A	1.96736676277508	0.000196238852953204	0.0076180929069526
		sp|LAT1	1.94593472548073	0.00110353132007662	0.0210828468887947
		sp|IKBA	1.90587054922761	0.000634808731666738	0.0152112097551743
		sp|PTPRT	1.90296413863381	8.70133482530211e-07	0.000398157254015413
		sp|NFKB1	1.85185172248785	0.000376536475694194	0.0108639553098405
		sp|ITA5	1.80223534615264	3.31745031403999e-05	0.0026241440107998
		sp|FSCN1	1.77310803533161	7.76573260138655e-05	0.00424569858501361
		sp|AUTS2	1.75564593263638	4.57519935404202e-07	0.000290480882858887
		sp|PK3CD	1.75290872571823	1.87599423579571e-05	0.00179239410431705
		sp|GRDN	-1.74893952215088	0.00355713684446452	0.0420489894130635
		sp|PAXI1	-1.73442592745396	0.000164223896484265	0.00687713772468787
		sp|CO4A2	-1.68947044040373	9.81506642866972e-05	0.00497886952188344
		sp|MET	1.62828759111758	1.1702061488327e-06	0.00041396828657026
		sp|DNJA1	1.57938069321558	0.000590587329960493	0.0145389718217699
		sp|ITB1	1.52780210093087	3.3204362313592e-06	0.000700582798033863
		sp|WASL	1.52678090955792	6.47657046066557e-06	0.00103635658379528
		sp|SOCS7	1.51016840465052	1.79818582531282e-05	0.00174344302531068
		sp|NEUL1	1.50832218790648	0.00379852799389426	0.0435679650208781
		sp|TES	1.49139120164146	0.00275240853648013	0.0358286407506627
		sp|SHCAF	1.48890290276587	0.00162975294416657	0.0264006563350505
		sp|FYN	1.46774317608516	7.70281389928044e-06	0.00110408999756377
		sp|RHG24	1.44930255016717	8.33230331943801e-06	0.00112439377931353
		sp|ABR	1.44770499866978	7.0789280385563e-07	0.000366651214881224
		sp|DOCK1	1.44626964596063	3.23576494668339e-05	0.00259221949038476
		sp|AIF1	1.43447930663559	4.3046130555365e-05	0.00297275067224805
		sp|DAB2P	1.42281900875453	2.97115477378578e-05	0.00245707009485932
		sp|RPGF2	1.41719912806261	2.88597682711008e-05	0.00242742717569148
		sp|HNF4A	1.40300831899023	5.78222297411431e-05	0.00354296489189269
		sp|PLXB2	1.36733267646617	0.001442323455364	0.0245454892495205
		sp|CDC42	1.36382213778293	6.37563762774157e-06	0.00103635658379528
		sp|MEG10	1.32751984854288	3.6756396733077e-05	0.00274090611009271
		sp|VILI	-1.31144179498754	0.000263609102985931	0.00887077027015117
		sp|CED1	1.31077721656515	0.00480826505215335	0.0496778334679697
		sp|JUN	1.30331244422585	0.00432429000081194	0.0468155532431136
		sp|TNAP3	1.28795976513489	0.000605505645246684	0.0146948977925342
		sp|DDX58	1.28679923010913	0.000193924108767982	0.00755804813618105
		sp|BTG1	1.26842197151767	0.0011100670593145	0.0211095071124908
		sp|ADA	1.26207821904277	0.000348886514559695	0.0103788315851891
		sp|ELP6	1.2499125138011	0.00096948476649025	0.0196310691091164
		sp|ELMO1	1.24698126332849	1.01624573385917e-06	0.000407500808531389
		sp|TRI33	1.2376418865596	3.17428635921433e-05	0.00257104132189532
		sp|PE2R4	1.22171655777141	0.00384658565228712	0.043820537926408
		sp|RHG35	1.19489242406523	0.000277692937372369	0.0092012666554932
		sp|MYD88	1.1775841609458	0.00434803514990454	0.0469491998290626
		sp|ZAP70	1.17364931781444	4.28011545890306e-05	0.00297275067224805
		sp|DBNL	1.16744038528991	3.85452248314178e-05	0.00281528675057835
		sp|PLSL	1.16070689819034	0.00033559901145457	0.0101790498090589
		sp|BCR	1.13298270170612	0.00410094645851734	0.0452691128415806
		sp|KTU	1.12463680814385	0.000135226723760034	0.00601689113055214
		sp|CARL1	1.11538722963004	0.000198928997710738	0.00765848858664627
		sp|PAK1	1.09624346106647	0.000109199308300358	0.00529374577824541
		sp|WDR44	1.09568125617337	1.02178597462679e-05	0.00128094213710856
		sp|NISCH	1.08839199435731	0.000247549547512299	0.00862372352275061
		sp|BCL2	1.0866717078284	6.65958285517763e-05	0.00384380967025238
		sp|DOCK4	1.08616314620117	0.0010304776708422	0.0202161252873131
		sp|CANB	-1.08016200346751	0.00022768252006604	0.0082527575689499
		sp|CLAP2	-1.0704592706344	0.000276297102022711	0.00918594520609964
		sp|SPT13	1.06491486422304	5.57600539672959e-05	0.00348402978471212
		sp|CNTN2	-1.06296466779864	0.000156963094791616	0.0066591917828168
		sp|AT1B3	-1.03516247550252	0.000104552464562747	0.00518337936404029
localization of cell	GO:0051674	sp|PTPRJ	3.56706204426393	2.85337523077561e-06	0.000666182834517425
		sp|LEG9	2.99027348345359	5.41225531350892e-07	0.000304354311658522
		sp|SPIT2	-2.68970525073468	1.00699141995259e-06	0.000407500808531389
		sp|PTPRC	2.61869901764938	2.55631479285637e-06	0.000653420620168819
		sp|LRIG2	2.59307033623206	0.000632014486704351	0.0151884116328633
		sp|VGFR1	2.5770694742407	2.08700954765917e-08	7.50040703478441e-05
		sp|SGK1	-2.5651725615509	1.31040909542652e-05	0.00148226849518304
		sp|RHOQ	2.53249641309466	7.08259698537726e-08	0.000116166394888496
		sp|PPARG	-2.5257823132536	0.00260209733509153	0.034620485102008
		sp|ST14	2.27780255607953	0.000497078569400116	0.0131437131219225
		sp|MT	2.25704312572703	0.000418431515055361	0.0117059356600892
		sp|TRIB1	2.24669020316101	0.00187811461916384	0.0286328829855792
		sp|BMP10	-2.20125335753482	0.000255097899611085	0.00879305929972921
		sp|CAP1	2.20071023598759	0.000240411485351845	0.0085103936235522
		sp|STA5A	2.13137675233877	3.51335599648113e-07	0.000256566723313493
		sp|FSCN2	2.11436307774593	0.00131336799946863	0.0230224134716349
		sp|ITB3	2.06348867888583	5.12036120411975e-05	0.00329942126930171
		sp|MLE	-1.98823733980841	0.00281665494080671	0.0363826817224373
		sp|ZFH1	1.98489372614934	1.30653031010309e-06	0.000443364302818086
		sp|SPD2A	1.96736676277508	0.000196238852953204	0.0076180929069526
		sp|LAT1	1.94593472548073	0.00110353132007662	0.0210828468887947
		sp|IKBA	1.90587054922761	0.000634808731666738	0.0152112097551743
		sp|PTPRT	1.90296413863381	8.70133482530211e-07	0.000398157254015413
		sp|NFKB1	1.85185172248785	0.000376536475694194	0.0108639553098405
		sp|ITA5	1.80223534615264	3.31745031403999e-05	0.0026241440107998
		sp|FSCN1	1.77310803533161	7.76573260138655e-05	0.00424569858501361
		sp|AUTS2	1.75564593263638	4.57519935404202e-07	0.000290480882858887
		sp|PK3CD	1.75290872571823	1.87599423579571e-05	0.00179239410431705
		sp|GRDN	-1.74893952215088	0.00355713684446452	0.0420489894130635
		sp|PAXI1	-1.73442592745396	0.000164223896484265	0.00687713772468787
		sp|CO4A2	-1.68947044040373	9.81506642866972e-05	0.00497886952188344
		sp|MET	1.62828759111758	1.1702061488327e-06	0.00041396828657026
		sp|DNJA1	1.57938069321558	0.000590587329960493	0.0145389718217699
		sp|ITB1	1.52780210093087	3.3204362313592e-06	0.000700582798033863
		sp|WASL	1.52678090955792	6.47657046066557e-06	0.00103635658379528
		sp|SOCS7	1.51016840465052	1.79818582531282e-05	0.00174344302531068
		sp|NEUL1	1.50832218790648	0.00379852799389426	0.0435679650208781
		sp|TES	1.49139120164146	0.00275240853648013	0.0358286407506627
		sp|SHCAF	1.48890290276587	0.00162975294416657	0.0264006563350505
		sp|FYN	1.46774317608516	7.70281389928044e-06	0.00110408999756377
		sp|RHG24	1.44930255016717	8.33230331943801e-06	0.00112439377931353
		sp|ABR	1.44770499866978	7.0789280385563e-07	0.000366651214881224
		sp|DOCK1	1.44626964596063	3.23576494668339e-05	0.00259221949038476
		sp|AIF1	1.43447930663559	4.3046130555365e-05	0.00297275067224805
		sp|DAB2P	1.42281900875453	2.97115477378578e-05	0.00245707009485932
		sp|RPGF2	1.41719912806261	2.88597682711008e-05	0.00242742717569148
		sp|HNF4A	1.40300831899023	5.78222297411431e-05	0.00354296489189269
		sp|PLXB2	1.36733267646617	0.001442323455364	0.0245454892495205
		sp|CDC42	1.36382213778293	6.37563762774157e-06	0.00103635658379528
		sp|MEG10	1.32751984854288	3.6756396733077e-05	0.00274090611009271
		sp|VILI	-1.31144179498754	0.000263609102985931	0.00887077027015117
		sp|CED1	1.31077721656515	0.00480826505215335	0.0496778334679697
		sp|JUN	1.30331244422585	0.00432429000081194	0.0468155532431136
		sp|TNAP3	1.28795976513489	0.000605505645246684	0.0146948977925342
		sp|DDX58	1.28679923010913	0.000193924108767982	0.00755804813618105
		sp|BTG1	1.26842197151767	0.0011100670593145	0.0211095071124908
		sp|ADA	1.26207821904277	0.000348886514559695	0.0103788315851891
		sp|ELP6	1.2499125138011	0.00096948476649025	0.0196310691091164
		sp|ELMO1	1.24698126332849	1.01624573385917e-06	0.000407500808531389
		sp|TRI33	1.2376418865596	3.17428635921433e-05	0.00257104132189532
		sp|PE2R4	1.22171655777141	0.00384658565228712	0.043820537926408
		sp|RHG35	1.19489242406523	0.000277692937372369	0.0092012666554932
		sp|MYD88	1.1775841609458	0.00434803514990454	0.0469491998290626
		sp|ZAP70	1.17364931781444	4.28011545890306e-05	0.00297275067224805
		sp|DBNL	1.16744038528991	3.85452248314178e-05	0.00281528675057835
		sp|PLSL	1.16070689819034	0.00033559901145457	0.0101790498090589
		sp|BCR	1.13298270170612	0.00410094645851734	0.0452691128415806
		sp|KTU	1.12463680814385	0.000135226723760034	0.00601689113055214
		sp|CARL1	1.11538722963004	0.000198928997710738	0.00765848858664627
		sp|PAK1	1.09624346106647	0.000109199308300358	0.00529374577824541
		sp|WDR44	1.09568125617337	1.02178597462679e-05	0.00128094213710856
		sp|NISCH	1.08839199435731	0.000247549547512299	0.00862372352275061
		sp|BCL2	1.0866717078284	6.65958285517763e-05	0.00384380967025238
		sp|DOCK4	1.08616314620117	0.0010304776708422	0.0202161252873131
		sp|CANB	-1.08016200346751	0.00022768252006604	0.0082527575689499
		sp|CLAP2	-1.0704592706344	0.000276297102022711	0.00918594520609964
		sp|SPT13	1.06491486422304	5.57600539672959e-05	0.00348402978471212
		sp|CNTN2	-1.06296466779864	0.000156963094791616	0.0066591917828168
		sp|AT1B3	-1.03516247550252	0.000104552464562747	0.00518337936404029
response to external biotic stimulus	GO:0043207	sp|HSP71	5.49493841917859	2.73503321852367e-06	0.000666182834517425
		sp|IRG1	4.62485116511338	3.7434462772011e-06	0.000732371517845145
		sp|ANTR1	-3.64668370012581	0.0019127145784146	0.0289905438207862
		sp|S26A6	-3.15957057743773	0.000100951542440815	0.00508165794966781
		sp|VLDLR	3.04709700604537	2.99090107156362e-05	0.00246305083223913
		sp|CERK1	3.04373296305159	2.39187669474115e-06	0.000619433119814412
		sp|GRP1	-3.01275686689246	0.0015988176430367	0.0260711920880268
		sp|SOCS3	3.01262982069702	3.5196126051541e-07	0.000256566723313493
		sp|EBNA1	-2.992147478918	4.60510061061175e-05	0.00308291123190682
		sp|LEG9	2.99027348345359	5.41225531350892e-07	0.000304354311658522
		sp|PRP	-2.94726500211058	0.00299916756808862	0.0375506463582189
		sp|IAN9	2.94195324508356	0.00102109057895644	0.0201768196411657
		UniRef90_K0I7H3	2.89107753100388	0.00238413085147647	0.0328372732111686
		sp|LIPR2	2.77317732995809	4.62382727923268e-05	0.00308495486474093
		sp|PTPRC	2.61869901764938	2.55631479285637e-06	0.000653420620168819
		sp|PPARG	-2.5257823132536	0.00260209733509153	0.034620485102008
		sp|FABP4	-2.43617932669644	6.79812171439926e-05	0.00390089304906141
		UniRef90_K1RUD6	2.42731157413428	3.40738356264271e-05	0.0026241440107998
		sp|KI3L1	-2.3954327793272	0.00122158122673499	0.0221745861471324
		sp|MTAA	2.2586058323516	0.000656827373983557	0.0154452525385237
		sp|MT	2.25704312572703	0.000418431515055361	0.0117059356600892
		sp|TRIB1	2.24669020316101	0.00187811461916384	0.0286328829855792
		sp|SMS1	2.1465081922206	0.00165903231226386	0.0266773480146873
		sp|STA5A	2.13137675233877	3.51335599648113e-07	0.000256566723313493
		sp|EST1C	2.1113219260084	3.60444700624617e-05	0.00270773763270753
		sp|CY24B	2.02301083719047	2.44340110013498e-07	0.000203676443978796
		sp|DP71L	1.98401586347642	3.53854796127314e-06	0.000723756916179083
		sp|LAT1	1.94593472548073	0.00110353132007662	0.0210828468887947
		sp|IKBA	1.90587054922761	0.000634808731666738	0.0152112097551743
		sp|SERA	-1.85262145647924	1.7503831116425e-06	0.000536892340743782
		sp|NFKB1	1.85185172248785	0.000376536475694194	0.0108639553098405
		sp|PK3CD	1.75290872571823	1.87599423579571e-05	0.00179239410431705
		sp|MACD2	1.75192558434094	7.16273859093138e-06	0.00108997026568211
		sp|IFI44	1.7498090843239	0.0013680347484141	0.0236605095942762
		sp|AT2A2	-1.73868467003137	0.000747349334387647	0.01675322277838
		sp|MED25	1.70366728850194	2.92941905856733e-06	0.000666182834517425
		sp|GSXL2	-1.6976038665817	0.00289122137484664	0.0367603482556405
		sp|CBP	1.68814813036702	0.00106386717430091	0.0205640610676527
		sp|IRF2	1.6763199032187	0.00403139889357266	0.0449552368403949
		sp|CEBPB	1.66990689074071	0.00423177941970375	0.0461364075515102
		sp|TNIP3	1.663691441917	0.000545077250191548	0.013914669829144
		sp|CACT	1.65172105238077	6.90992274586838e-07	0.000366651214881224
		sp|ALBU	1.6344854416168	5.54182127898239e-05	0.00347369829340546
		sp|G3P	-1.63249398636222	0.000179869503224556	0.00731444537699527
		sp|GCY35	1.59718032536112	0.000351083488903897	0.0104066645009134
		sp|TRAF3	1.58309060825734	0.000223790414208898	0.00815674617122135
		sp|TKFC	-1.55764468385213	0.000847910813064479	0.0181122105894918
		sp|PI2R	1.55562624390809	0.00263380762393938	0.0348377699290154
		sp|PA24A	1.55006905524432	6.53589233052908e-06	0.00103741478104414
		sp|WASL	1.52678090955792	6.47657046066557e-06	0.00103635658379528
		sp|P2RX7	1.48970860078778	0.00289877150451	0.0368087875817844
		sp|GPAT1	1.47774809435782	0.000205578194792159	0.00779612722523945
		sp|FZD5	-1.47704482620088	0.000767667686384951	0.0170725823767555
		sp|CY24A	1.4710814990966	3.58759500891159e-05	0.00270773763270753
		sp|FYN	1.46774317608516	7.70281389928044e-06	0.00110408999756377
		sp|GLPK	-1.44878741575625	0.0041275239795386	0.0454096852796415
		sp|ABR	1.44770499866978	7.0789280385563e-07	0.000366651214881224
		sp|AIF1	1.43447930663559	4.3046130555365e-05	0.00297275067224805
		sp|DTX3L	1.43155309534462	2.95861107819675e-05	0.0024570203899185
		sp|DAB2P	1.42281900875453	2.97115477378578e-05	0.00245707009485932
		sp|RPC5	1.40646095242757	0.000598252424209904	0.0146270859792538
		sp|HNF4A	1.40300831899023	5.78222297411431e-05	0.00354296489189269
		sp|VNN1	1.39796607756315	0.00461971689705229	0.0486374791664119
		sp|PLD3	1.38733612076897	4.39795930746349e-05	0.00301605000311834
		sp|CDC42	1.36382213778293	6.37563762774157e-06	0.00103635658379528
		sp|6PGD	1.34813264184822	0.0015864789654112	0.0260426013321295
		sp|CP341	-1.31784660047829	3.56693531497668e-06	0.000723756916179083
		sp|TLR4	1.31312147703725	0.00029149180576884	0.0094914033726112
		sp|VILI	-1.31144179498754	0.000263609102985931	0.00887077027015117
		sp|CED1	1.31077721656515	0.00480826505215335	0.0496778334679697
		sp|JUN	1.30331244422585	0.00432429000081194	0.0468155532431136
		sp|TNAP3	1.28795976513489	0.000605505645246684	0.0146948977925342
		sp|DDX58	1.28679923010913	0.000193924108767982	0.00755804813618105
		sp|MEF2	1.2666087410503	0.000111266873006683	0.00535441221153429
		sp|B2CL1	1.25558236847316	0.000289229774711341	0.00945618010941631
		sp|PAR14	1.23285176700965	0.000504346843232418	0.0132354060913339
		sp|PE2R4	1.22171655777141	0.00384658565228712	0.043820537926408
		sp|NOTC2	-1.18898346447856	0.000510117504884192	0.0132981890478552
		sp|BIRC3	1.18798198973543	5.01736988832086e-05	0.00325913776045977
		sp|WIPF1	1.1847704191807	0.000498288533548446	0.0131465347416897
		sp|DORS	1.1828062758093	0.000227176439056474	0.0082527575689499
		sp|MYD88	1.1775841609458	0.00434803514990454	0.0469491998290626
		sp|TPIS	-1.16083308414548	0.00115005695409197	0.0215100788133237
		sp|BCR	1.13298270170612	0.00410094645851734	0.0452691128415806
		sp|ALDH2	1.12190966087534	0.000463277591763232	0.0125860538507569
		sp|CED3	1.11778978564601	0.00331648981667741	0.0401446202778873
		sp|DUOX	1.11648393519381	2.28260792415192e-05	0.00209422047607347
		sp|PIAS1	1.10110201396793	7.26895913680329e-06	0.00108997026568211
		sp|MAPK2	1.10053986451935	0.00240302128466381	0.0329131975815958
		sp|PAK1	1.09624346106647	0.000109199308300358	0.00529374577824541
		sp|TBK1	1.08888495315496	0.000807198401569646	0.0175162943105775
		sp|BCL2	1.0866717078284	6.65958285517763e-05	0.00384380967025238
		sp|HR4	1.04498336460107	0.000483798572940221	0.0129376678160454
		sp|PIK1	1.03537141679079	7.10530917799522e-05	0.00400706863155593
		sp|CHI1	-1.01863706642158	0.00120315718651057	0.0219671055147504
		sp|TRAD1	1.00902264933684	0.000328951023657286	0.0101081439479223
		sp|LACC1	1.00579346402011	0.000874065530213435	0.0183600403048675
response to other organism	GO:0051707	sp|HSP71	5.49493841917859	2.73503321852367e-06	0.000666182834517425
		sp|IRG1	4.62485116511338	3.7434462772011e-06	0.000732371517845145
		sp|ANTR1	-3.64668370012581	0.0019127145784146	0.0289905438207862
		sp|S26A6	-3.15957057743773	0.000100951542440815	0.00508165794966781
		sp|VLDLR	3.04709700604537	2.99090107156362e-05	0.00246305083223913
		sp|CERK1	3.04373296305159	2.39187669474115e-06	0.000619433119814412
		sp|GRP1	-3.01275686689246	0.0015988176430367	0.0260711920880268
		sp|SOCS3	3.01262982069702	3.5196126051541e-07	0.000256566723313493
		sp|EBNA1	-2.992147478918	4.60510061061175e-05	0.00308291123190682
		sp|LEG9	2.99027348345359	5.41225531350892e-07	0.000304354311658522
		sp|PRP	-2.94726500211058	0.00299916756808862	0.0375506463582189
		sp|IAN9	2.94195324508356	0.00102109057895644	0.0201768196411657
		UniRef90_K0I7H3	2.89107753100388	0.00238413085147647	0.0328372732111686
		sp|LIPR2	2.77317732995809	4.62382727923268e-05	0.00308495486474093
		sp|PTPRC	2.61869901764938	2.55631479285637e-06	0.000653420620168819
		sp|PPARG	-2.5257823132536	0.00260209733509153	0.034620485102008
		sp|FABP4	-2.43617932669644	6.79812171439926e-05	0.00390089304906141
		UniRef90_K1RUD6	2.42731157413428	3.40738356264271e-05	0.0026241440107998
		sp|KI3L1	-2.3954327793272	0.00122158122673499	0.0221745861471324
		sp|MTAA	2.2586058323516	0.000656827373983557	0.0154452525385237
		sp|MT	2.25704312572703	0.000418431515055361	0.0117059356600892
		sp|TRIB1	2.24669020316101	0.00187811461916384	0.0286328829855792
		sp|SMS1	2.1465081922206	0.00165903231226386	0.0266773480146873
		sp|STA5A	2.13137675233877	3.51335599648113e-07	0.000256566723313493
		sp|EST1C	2.1113219260084	3.60444700624617e-05	0.00270773763270753
		sp|CY24B	2.02301083719047	2.44340110013498e-07	0.000203676443978796
		sp|DP71L	1.98401586347642	3.53854796127314e-06	0.000723756916179083
		sp|LAT1	1.94593472548073	0.00110353132007662	0.0210828468887947
		sp|IKBA	1.90587054922761	0.000634808731666738	0.0152112097551743
		sp|SERA	-1.85262145647924	1.7503831116425e-06	0.000536892340743782
		sp|NFKB1	1.85185172248785	0.000376536475694194	0.0108639553098405
		sp|PK3CD	1.75290872571823	1.87599423579571e-05	0.00179239410431705
		sp|MACD2	1.75192558434094	7.16273859093138e-06	0.00108997026568211
		sp|IFI44	1.7498090843239	0.0013680347484141	0.0236605095942762
		sp|AT2A2	-1.73868467003137	0.000747349334387647	0.01675322277838
		sp|MED25	1.70366728850194	2.92941905856733e-06	0.000666182834517425
		sp|GSXL2	-1.6976038665817	0.00289122137484664	0.0367603482556405
		sp|CBP	1.68814813036702	0.00106386717430091	0.0205640610676527
		sp|IRF2	1.6763199032187	0.00403139889357266	0.0449552368403949
		sp|CEBPB	1.66990689074071	0.00423177941970375	0.0461364075515102
		sp|TNIP3	1.663691441917	0.000545077250191548	0.013914669829144
		sp|CACT	1.65172105238077	6.90992274586838e-07	0.000366651214881224
		sp|ALBU	1.6344854416168	5.54182127898239e-05	0.00347369829340546
		sp|G3P	-1.63249398636222	0.000179869503224556	0.00731444537699527
		sp|GCY35	1.59718032536112	0.000351083488903897	0.0104066645009134
		sp|TRAF3	1.58309060825734	0.000223790414208898	0.00815674617122135
		sp|TKFC	-1.55764468385213	0.000847910813064479	0.0181122105894918
		sp|PI2R	1.55562624390809	0.00263380762393938	0.0348377699290154
		sp|PA24A	1.55006905524432	6.53589233052908e-06	0.00103741478104414
		sp|WASL	1.52678090955792	6.47657046066557e-06	0.00103635658379528
		sp|P2RX7	1.48970860078778	0.00289877150451	0.0368087875817844
		sp|GPAT1	1.47774809435782	0.000205578194792159	0.00779612722523945
		sp|FZD5	-1.47704482620088	0.000767667686384951	0.0170725823767555
		sp|CY24A	1.4710814990966	3.58759500891159e-05	0.00270773763270753
		sp|FYN	1.46774317608516	7.70281389928044e-06	0.00110408999756377
		sp|GLPK	-1.44878741575625	0.0041275239795386	0.0454096852796415
		sp|ABR	1.44770499866978	7.0789280385563e-07	0.000366651214881224
		sp|AIF1	1.43447930663559	4.3046130555365e-05	0.00297275067224805
		sp|DTX3L	1.43155309534462	2.95861107819675e-05	0.0024570203899185
		sp|DAB2P	1.42281900875453	2.97115477378578e-05	0.00245707009485932
		sp|RPC5	1.40646095242757	0.000598252424209904	0.0146270859792538
		sp|HNF4A	1.40300831899023	5.78222297411431e-05	0.00354296489189269
		sp|VNN1	1.39796607756315	0.00461971689705229	0.0486374791664119
		sp|PLD3	1.38733612076897	4.39795930746349e-05	0.00301605000311834
		sp|CDC42	1.36382213778293	6.37563762774157e-06	0.00103635658379528
		sp|6PGD	1.34813264184822	0.0015864789654112	0.0260426013321295
		sp|CP341	-1.31784660047829	3.56693531497668e-06	0.000723756916179083
		sp|TLR4	1.31312147703725	0.00029149180576884	0.0094914033726112
		sp|VILI	-1.31144179498754	0.000263609102985931	0.00887077027015117
		sp|CED1	1.31077721656515	0.00480826505215335	0.0496778334679697
		sp|JUN	1.30331244422585	0.00432429000081194	0.0468155532431136
		sp|TNAP3	1.28795976513489	0.000605505645246684	0.0146948977925342
		sp|DDX58	1.28679923010913	0.000193924108767982	0.00755804813618105
		sp|MEF2	1.2666087410503	0.000111266873006683	0.00535441221153429
		sp|B2CL1	1.25558236847316	0.000289229774711341	0.00945618010941631
		sp|PAR14	1.23285176700965	0.000504346843232418	0.0132354060913339
		sp|PE2R4	1.22171655777141	0.00384658565228712	0.043820537926408
		sp|NOTC2	-1.18898346447856	0.000510117504884192	0.0132981890478552
		sp|BIRC3	1.18798198973543	5.01736988832086e-05	0.00325913776045977
		sp|WIPF1	1.1847704191807	0.000498288533548446	0.0131465347416897
		sp|DORS	1.1828062758093	0.000227176439056474	0.0082527575689499
		sp|MYD88	1.1775841609458	0.00434803514990454	0.0469491998290626
		sp|TPIS	-1.16083308414548	0.00115005695409197	0.0215100788133237
		sp|BCR	1.13298270170612	0.00410094645851734	0.0452691128415806
		sp|ALDH2	1.12190966087534	0.000463277591763232	0.0125860538507569
		sp|CED3	1.11778978564601	0.00331648981667741	0.0401446202778873
		sp|DUOX	1.11648393519381	2.28260792415192e-05	0.00209422047607347
		sp|PIAS1	1.10110201396793	7.26895913680329e-06	0.00108997026568211
		sp|MAPK2	1.10053986451935	0.00240302128466381	0.0329131975815958
		sp|PAK1	1.09624346106647	0.000109199308300358	0.00529374577824541
		sp|TBK1	1.08888495315496	0.000807198401569646	0.0175162943105775
		sp|BCL2	1.0866717078284	6.65958285517763e-05	0.00384380967025238
		sp|HR4	1.04498336460107	0.000483798572940221	0.0129376678160454
		sp|PIK1	1.03537141679079	7.10530917799522e-05	0.00400706863155593
		sp|CHI1	-1.01863706642158	0.00120315718651057	0.0219671055147504
		sp|TRAD1	1.00902264933684	0.000328951023657286	0.0101081439479223
		sp|LACC1	1.00579346402011	0.000874065530213435	0.0183600403048675
platelet-derived growth factor receptor signaling pathway	GO:0048008	sp|PTPRJ	3.56706204426393	2.85337523077561e-06	0.000666182834517425
		sp|LRIG2	2.59307033623206	0.000632014486704351	0.0151884116328633
		sp|ITB3	2.06348867888583	5.12036120411975e-05	0.00329942126930171
		sp|PI2R	1.55562624390809	0.00263380762393938	0.0348377699290154
		sp|SHIP2	1.53870171441899	0.000185955583908197	0.00743897927333565
		sp|RPGF1	1.31614546977944	0.000153383203407923	0.00656280045537989
		sp|PTN12	1.16065949144136	0.00022291781802473	0.00814001575948561
		sp|CBL	1.15035393106947	0.000609000545026028	0.0147615132108403
		sp|BCR	1.13298270170612	0.00410094645851734	0.0452691128415806
		sp|CLAP2	-1.0704592706344	0.000276297102022711	0.00918594520609964
		sp|HIP1R	1.01420793436384	0.000537693261401712	0.0137618709634701
phagocytosis	GO:0006909	sp|PTPRJ	3.56706204426393	2.85337523077561e-06	0.000666182834517425
		sp|PTPRC	2.61869901764938	2.55631479285637e-06	0.000653420620168819
		sp|PPARG	-2.5257823132536	0.00260209733509153	0.034620485102008
		sp|RAC1B	2.38051050018807	5.68314239413783e-08	0.000111855608601421
		sp|ITB3	2.06348867888583	5.12036120411975e-05	0.00329942126930171
		sp|LDLR	1.88874418527097	0.000329713871281684	0.0101081439479223
		sp|NFKB1	1.85185172248785	0.000376536475694194	0.0108639553098405
		sp|PEAR1	1.53639772251464	0.0011065227535883	0.0210828468887947
		sp|ITB1	1.52780210093087	3.3204362313592e-06	0.000700582798033863
		sp|WASL	1.52678090955792	6.47657046066557e-06	0.00103635658379528
		sp|P2RX7	1.48970860078778	0.00289877150451	0.0368087875817844
		sp|CY24A	1.4710814990966	3.58759500891159e-05	0.00270773763270753
		sp|FYN	1.46774317608516	7.70281389928044e-06	0.00110408999756377
		sp|ABR	1.44770499866978	7.0789280385563e-07	0.000366651214881224
		sp|DOCK1	1.44626964596063	3.23576494668339e-05	0.00259221949038476
		sp|AIF1	1.43447930663559	4.3046130555365e-05	0.00297275067224805
		sp|CDC42	1.36382213778293	6.37563762774157e-06	0.00103635658379528
		sp|MEG10	1.32751984854288	3.6756396733077e-05	0.00274090611009271
		sp|RPGF1	1.31614546977944	0.000153383203407923	0.00656280045537989
		sp|TLR4	1.31312147703725	0.00029149180576884	0.0094914033726112
		sp|CED1	1.31077721656515	0.00480826505215335	0.0496778334679697
		sp|ELMO1	1.24698126332849	1.01624573385917e-06	0.000407500808531389
		sp|WIPF1	1.1847704191807	0.000498288533548446	0.0131465347416897
		sp|MYD88	1.1775841609458	0.00434803514990454	0.0469491998290626
		sp|RACB	1.17634792926957	0.00285474168777771	0.0365685129199096
		sp|DBNL	1.16744038528991	3.85452248314178e-05	0.00281528675057835
		sp|BCR	1.13298270170612	0.00410094645851734	0.0452691128415806
		sp|RPGP1	1.12157936735021	0.001151896304707	0.0215100788133237
		sp|PAK1	1.09624346106647	0.000109199308300358	0.00529374577824541
		sp|RHG12	1.06409226774742	0.00055236469335704	0.0140460489595003
Fc receptor mediated stimulatory signaling pathway	GO:0002431	sp|PTPRJ	3.56706204426393	2.85337523077561e-06	0.000666182834517425
		sp|PTPRC	2.61869901764938	2.55631479285637e-06	0.000653420620168819
		sp|WASL	1.52678090955792	6.47657046066557e-06	0.00103635658379528
		sp|FYN	1.46774317608516	7.70281389928044e-06	0.00110408999756377
		sp|DOCK1	1.44626964596063	3.23576494668339e-05	0.00259221949038476
		sp|CDC42	1.36382213778293	6.37563762774157e-06	0.00103635658379528
		sp|RPGF1	1.31614546977944	0.000153383203407923	0.00656280045537989
		sp|ELMO1	1.24698126332849	1.01624573385917e-06	0.000407500808531389
		sp|WIPF1	1.1847704191807	0.000498288533548446	0.0131465347416897
		sp|PAK1	1.09624346106647	0.000109199308300358	0.00529374577824541
positive regulation of leukocyte cell-cell adhesion	GO:1903039	sp|PEBB	4.2766336580162	4.39134035424482e-06	0.000817246917981198
		sp|GRP1	-3.01275686689246	0.0015988176430367	0.0260711920880268
		sp|LEG9	2.99027348345359	5.41225531350892e-07	0.000304354311658522
		sp|PTPRC	2.61869901764938	2.55631479285637e-06	0.000653420620168819
		sp|RUNX1	2.45426369251248	0.00113214592929441	0.0213252472374032
		sp|STA5A	2.13137675233877	3.51335599648113e-07	0.000256566723313493
		sp|GPAT1	1.47774809435782	0.000205578194792159	0.00779612722523945
		sp|FYN	1.46774317608516	7.70281389928044e-06	0.00110408999756377
		sp|AIF1	1.43447930663559	4.3046130555365e-05	0.00297275067224805
		sp|VNN1	1.39796607756315	0.00461971689705229	0.0486374791664119
		sp|CDC42	1.36382213778293	6.37563762774157e-06	0.00103635658379528
		sp|ADA	1.26207821904277	0.000348886514559695	0.0103788315851891
		sp|IKBD	1.18537478450264	3.18654199281686e-06	0.000681712168506756
		sp|ZAP70	1.17364931781444	4.28011545890306e-05	0.00297275067224805
		sp|PAK1	1.09624346106647	0.000109199308300358	0.00529374577824541
dendrite morphogenesis	GO:0048813	sp|CAPR2	4.21730995944528	0.00123414769803048	0.022233425379915
		sp|VLDLR	3.04709700604537	2.99090107156362e-05	0.00246305083223913
		sp|SGK1	-2.5651725615509	1.31040909542652e-05	0.00148226849518304
		sp|DAR1	2.48236611871426	0.00378646877265196	0.0435104047190874
		sp|CADN	2.36743608742296	8.12065221379802e-07	0.000394883977517607
		sp|ACES	-2.30631989541494	0.000958024884977087	0.0194993234603092
		sp|PARP6	2.24512028375852	0.0019429897930619	0.0292368376484165
		sp|NFKB1	1.85185172248785	0.000376536475694194	0.0108639553098405
		sp|GRDN	-1.74893952215088	0.00355713684446452	0.0420489894130635
		sp|RHG44	1.63650199448216	0.000296387712270748	0.00954357740884958
		sp|MET	1.62828759111758	1.1702061488327e-06	0.00041396828657026
		sp|ITB1	1.52780210093087	3.3204362313592e-06	0.000700582798033863
		sp|WASL	1.52678090955792	6.47657046066557e-06	0.00103635658379528
		sp|FYN	1.46774317608516	7.70281389928044e-06	0.00110408999756377
		sp|RPGF2	1.41719912806261	2.88597682711008e-05	0.00242742717569148
		sp|CDC42	1.36382213778293	6.37563762774157e-06	0.00103635658379528
		sp|ACHA3	-1.18922152813265	0.000200780128357275	0.00770322511954752
		sp|PIAS2	1.18188778771844	0.00331150755028642	0.0401089794490691
		sp|DBNL	1.16744038528991	3.85452248314178e-05	0.00281528675057835
		sp|MEF2A	-1.14604447056069	0.00191463618189621	0.0289905438207862
defense response	GO:0006952	sp|HSP71	5.49493841917859	2.73503321852367e-06	0.000666182834517425
		sp|PR1A	-5.10006732343486	0.00369295770208173	0.0429833196288425
		sp|IRG1	4.62485116511338	3.7434462772011e-06	0.000732371517845145
		sp|ITIH4	4.0424976812818	0.00239610470409399	0.0329100717278283
		sp|KCJ10	-3.37981976601475	0.00132280310388164	0.0231418902658782
		sp|S26A6	-3.15957057743773	0.000100951542440815	0.00508165794966781
		sp|CERK1	3.04373296305159	2.39187669474115e-06	0.000619433119814412
		sp|GRP1	-3.01275686689246	0.0015988176430367	0.0260711920880268
		sp|SOCS3	3.01262982069702	3.5196126051541e-07	0.000256566723313493
		sp|LEG9	2.99027348345359	5.41225531350892e-07	0.000304354311658522
		sp|PRP	-2.94726500211058	0.00299916756808862	0.0375506463582189
		sp|IAN9	2.94195324508356	0.00102109057895644	0.0201768196411657
		UniRef90_K0I7H3	2.89107753100388	0.00238413085147647	0.0328372732111686
		sp|LIPR2	2.77317732995809	4.62382727923268e-05	0.00308495486474093
		sp|ENPP3	2.76022672819147	0.000640755794703497	0.0152112097551743
		sp|PTPRC	2.61869901764938	2.55631479285637e-06	0.000653420620168819
		sp|SGK1	-2.5651725615509	1.31040909542652e-05	0.00148226849518304
		sp|PPARG	-2.5257823132536	0.00260209733509153	0.034620485102008
		sp|ATF1A	-2.43796881699284	0.00248921237580601	0.033601662526161
		sp|FABP4	-2.43617932669644	6.79812171439926e-05	0.00390089304906141
		UniRef90_K1RUD6	2.42731157413428	3.40738356264271e-05	0.0026241440107998
		sp|KI3L1	-2.3954327793272	0.00122158122673499	0.0221745861471324
		sp|MTAA	2.2586058323516	0.000656827373983557	0.0154452525385237
		sp|SMS1	2.1465081922206	0.00165903231226386	0.0266773480146873
		sp|STA5A	2.13137675233877	3.51335599648113e-07	0.000256566723313493
		sp|CY24B	2.02301083719047	2.44340110013498e-07	0.000203676443978796
		sp|DOXA1	2.00759657757483	4.8916255398168e-06	0.000875245217042493
		sp|DP71L	1.98401586347642	3.53854796127314e-06	0.000723756916179083
		sp|LAT1	1.94593472548073	0.00110353132007662	0.0210828468887947
		sp|IKBA	1.90587054922761	0.000634808731666738	0.0152112097551743
		sp|LDLR	1.88874418527097	0.000329713871281684	0.0101081439479223
		sp|NFKB1	1.85185172248785	0.000376536475694194	0.0108639553098405
		sp|PK3CD	1.75290872571823	1.87599423579571e-05	0.00179239410431705
		sp|MED25	1.70366728850194	2.92941905856733e-06	0.000666182834517425
		sp|GSXL2	-1.6976038665817	0.00289122137484664	0.0367603482556405
		sp|CBP	1.68814813036702	0.00106386717430091	0.0205640610676527
		sp|IRF2	1.6763199032187	0.00403139889357266	0.0449552368403949
		sp|CEBPB	1.66990689074071	0.00423177941970375	0.0461364075515102
		sp|TNIP3	1.663691441917	0.000545077250191548	0.013914669829144
		sp|CACT	1.65172105238077	6.90992274586838e-07	0.000366651214881224
		sp|G3P	-1.63249398636222	0.000179869503224556	0.00731444537699527
		sp|GCY35	1.59718032536112	0.000351083488903897	0.0104066645009134
		sp|TRAF3	1.58309060825734	0.000223790414208898	0.00815674617122135
		sp|GASR	1.56467645668191	4.91060991050082e-05	0.00323014561800339
		sp|TKFC	-1.55764468385213	0.000847910813064479	0.0181122105894918
		sp|PI2R	1.55562624390809	0.00263380762393938	0.0348377699290154
		sp|PA24A	1.55006905524432	6.53589233052908e-06	0.00103741478104414
		sp|ITB1	1.52780210093087	3.3204362313592e-06	0.000700582798033863
		sp|P2RX7	1.48970860078778	0.00289877150451	0.0368087875817844
		sp|GPAT1	1.47774809435782	0.000205578194792159	0.00779612722523945
		sp|CY24A	1.4710814990966	3.58759500891159e-05	0.00270773763270753
		sp|FYN	1.46774317608516	7.70281389928044e-06	0.00110408999756377
		sp|GLPK	-1.44878741575625	0.0041275239795386	0.0454096852796415
		sp|ABR	1.44770499866978	7.0789280385563e-07	0.000366651214881224
		sp|AIF1	1.43447930663559	4.3046130555365e-05	0.00297275067224805
		sp|DTX3L	1.43155309534462	2.95861107819675e-05	0.0024570203899185
		sp|DAB2P	1.42281900875453	2.97115477378578e-05	0.00245707009485932
		sp|RPC5	1.40646095242757	0.000598252424209904	0.0146270859792538
		sp|VNN1	1.39796607756315	0.00461971689705229	0.0486374791664119
		sp|PLD3	1.38733612076897	4.39795930746349e-05	0.00301605000311834
		sp|CALRL	1.3766098105631	1.09909226358301e-05	0.00134029794035637
		sp|CDC42	1.36382213778293	6.37563762774157e-06	0.00103635658379528
		sp|6PGD	1.34813264184822	0.0015864789654112	0.0260426013321295
		sp|TLR4	1.31312147703725	0.00029149180576884	0.0094914033726112
		sp|CED1	1.31077721656515	0.00480826505215335	0.0496778334679697
		sp|JUN	1.30331244422585	0.00432429000081194	0.0468155532431136
		sp|PDE8B	-1.29059359136693	0.000416024379015087	0.0116696479757763
		sp|TNAP3	1.28795976513489	0.000605505645246684	0.0146948977925342
		sp|DDX58	1.28679923010913	0.000193924108767982	0.00755804813618105
		sp|ADA	1.26207821904277	0.000348886514559695	0.0103788315851891
		sp|B2CL1	1.25558236847316	0.000289229774711341	0.00945618010941631
		sp|AREL1	1.23727190228996	0.00119644178558071	0.0218850996503713
		sp|PAR14	1.23285176700965	0.000504346843232418	0.0132354060913339
		sp|PE2R4	1.22171655777141	0.00384658565228712	0.043820537926408
		sp|NOTC2	-1.18898346447856	0.000510117504884192	0.0132981890478552
		sp|BIRC3	1.18798198973543	5.01736988832086e-05	0.00325913776045977
		sp|IKBD	1.18537478450264	3.18654199281686e-06	0.000681712168506756
		sp|DORS	1.1828062758093	0.000227176439056474	0.0082527575689499
		sp|MYD88	1.1775841609458	0.00434803514990454	0.0469491998290626
		sp|TPIS	-1.16083308414548	0.00115005695409197	0.0215100788133237
		sp|NU160	1.14301380069993	1.23464474903737e-05	0.00144947568599646
		sp|BCR	1.13298270170612	0.00410094645851734	0.0452691128415806
		sp|ALDH2	1.12190966087534	0.000463277591763232	0.0125860538507569
		sp|CED3	1.11778978564601	0.00331648981667741	0.0401446202778873
		sp|DUOX	1.11648393519381	2.28260792415192e-05	0.00209422047607347
		sp|DNSL3	1.11275277529074	0.00117914417309742	0.0217813014918172
		sp|PIAS1	1.10110201396793	7.26895913680329e-06	0.00108997026568211
		sp|MAPK2	1.10053986451935	0.00240302128466381	0.0329131975815958
		sp|PAK1	1.09624346106647	0.000109199308300358	0.00529374577824541
		sp|TBK1	1.08888495315496	0.000807198401569646	0.0175162943105775
		sp|BCL2	1.0866717078284	6.65958285517763e-05	0.00384380967025238
		sp|DEAF1	1.07184745606847	0.000116784557217134	0.00553287827630441
		sp|HR4	1.04498336460107	0.000483798572940221	0.0129376678160454
		sp|PIK1	1.03537141679079	7.10530917799522e-05	0.00400706863155593
		sp|CHI1	-1.01863706642158	0.00120315718651057	0.0219671055147504
		sp|TRAD1	1.00902264933684	0.000328951023657286	0.0101081439479223
		sp|LACC1	1.00579346402011	0.000874065530213435	0.0183600403048675
positive regulation of cell adhesion	GO:0045785	sp|PEBB	4.2766336580162	4.39134035424482e-06	0.000817246917981198
		sp|PTPRJ	3.56706204426393	2.85337523077561e-06	0.000666182834517425
		sp|NINJ1	3.32932745529941	5.80050373795882e-06	0.000984185470435392
		sp|GRP1	-3.01275686689246	0.0015988176430367	0.0260711920880268
		sp|LEG9	2.99027348345359	5.41225531350892e-07	0.000304354311658522
		sp|PTPRC	2.61869901764938	2.55631479285637e-06	0.000653420620168819
		sp|RUNX1	2.45426369251248	0.00113214592929441	0.0213252472374032
		sp|STA5A	2.13137675233877	3.51335599648113e-07	0.000256566723313493
		sp|ITB3	2.06348867888583	5.12036120411975e-05	0.00329942126930171
		sp|ITA5	1.80223534615264	3.31745031403999e-05	0.0026241440107998
		sp|AB1IP	1.58968903910042	7.64433161642216e-05	0.0042144463550258
		sp|ITB1	1.52780210093087	3.3204362313592e-06	0.000700582798033863
		sp|GPAT1	1.47774809435782	0.000205578194792159	0.00779612722523945
		sp|FYN	1.46774317608516	7.70281389928044e-06	0.00110408999756377
		sp|DOCK1	1.44626964596063	3.23576494668339e-05	0.00259221949038476
		sp|AIF1	1.43447930663559	4.3046130555365e-05	0.00297275067224805
		sp|VNN1	1.39796607756315	0.00461971689705229	0.0486374791664119
		sp|CDC42	1.36382213778293	6.37563762774157e-06	0.00103635658379528
		sp|MEG10	1.32751984854288	3.6756396733077e-05	0.00274090611009271
		sp|ADA	1.26207821904277	0.000348886514559695	0.0103788315851891
		sp|PE2R4	1.22171655777141	0.00384658565228712	0.043820537926408
		sp|IKBD	1.18537478450264	3.18654199281686e-06	0.000681712168506756
		sp|ZAP70	1.17364931781444	4.28011545890306e-05	0.00297275067224805
		sp|RPGP1	1.12157936735021	0.001151896304707	0.0215100788133237
		sp|CARL1	1.11538722963004	0.000198928997710738	0.00765848858664627
		sp|PAK1	1.09624346106647	0.000109199308300358	0.00529374577824541
		sp|EGFLA	-1.03829640202012	0.000401072702986224	0.0114073886418712
Fc-gamma receptor signaling pathway	GO:0038094	sp|PTPRJ	3.56706204426393	2.85337523077561e-06	0.000666182834517425
		sp|PTPRC	2.61869901764938	2.55631479285637e-06	0.000653420620168819
		sp|WASL	1.52678090955792	6.47657046066557e-06	0.00103635658379528
		sp|FYN	1.46774317608516	7.70281389928044e-06	0.00110408999756377
		sp|DOCK1	1.44626964596063	3.23576494668339e-05	0.00259221949038476
		sp|CDC42	1.36382213778293	6.37563762774157e-06	0.00103635658379528
		sp|RPGF1	1.31614546977944	0.000153383203407923	0.00656280045537989
		sp|ELMO1	1.24698126332849	1.01624573385917e-06	0.000407500808531389
		sp|WIPF1	1.1847704191807	0.000498288533548446	0.0131465347416897
		sp|PAK1	1.09624346106647	0.000109199308300358	0.00529374577824541
cytokine production	GO:0001816	sp|IRG1	4.62485116511338	3.7434462772011e-06	0.000732371517845145
		sp|PTPRJ	3.56706204426393	2.85337523077561e-06	0.000666182834517425
		sp|GRP1	-3.01275686689246	0.0015988176430367	0.0260711920880268
		sp|LEG9	2.99027348345359	5.41225531350892e-07	0.000304354311658522
		sp|PLCA	2.79727612405921	9.01466950727557e-07	0.000398157254015413
		sp|PTPRC	2.61869901764938	2.55631479285637e-06	0.000653420620168819
		sp|VGFR1	2.5770694742407	2.08700954765917e-08	7.50040703478441e-05
		sp|PPARG	-2.5257823132536	0.00260209733509153	0.034620485102008
		sp|RUNX1	2.45426369251248	0.00113214592929441	0.0213252472374032
		sp|FABP4	-2.43617932669644	6.79812171439926e-05	0.00390089304906141
		UniRef90_K1RUD6	2.42731157413428	3.40738356264271e-05	0.0026241440107998
		sp|MT	2.25704312572703	0.000418431515055361	0.0117059356600892
		sp|NFKB1	1.85185172248785	0.000376536475694194	0.0108639553098405
		sp|PK3CD	1.75290872571823	1.87599423579571e-05	0.00179239410431705
		sp|CBP	1.68814813036702	0.00106386717430091	0.0205640610676527
		sp|CEBPB	1.66990689074071	0.00423177941970375	0.0461364075515102
		sp|G3P	-1.63249398636222	0.000179869503224556	0.00731444537699527
		sp|MET	1.62828759111758	1.1702061488327e-06	0.00041396828657026
		sp|TRAF3	1.58309060825734	0.000223790414208898	0.00815674617122135
		sp|TKFC	-1.55764468385213	0.000847910813064479	0.0181122105894918
		sp|P2RX7	1.48970860078778	0.00289877150451	0.0368087875817844
		sp|GPAT1	1.47774809435782	0.000205578194792159	0.00779612722523945
		sp|FZD5	-1.47704482620088	0.000767667686384951	0.0170725823767555
		sp|CY24A	1.4710814990966	3.58759500891159e-05	0.00270773763270753
		sp|G6PD	1.46460418679255	3.98051535773265e-06	0.000763610291130064
		sp|AIF1	1.43447930663559	4.3046130555365e-05	0.00297275067224805
		sp|RPC5	1.40646095242757	0.000598252424209904	0.0146270859792538
		sp|PLD3	1.38733612076897	4.39795930746349e-05	0.00301605000311834
		sp|TLR4	1.31312147703725	0.00029149180576884	0.0094914033726112
		sp|TRAF2	1.30258897994113	2.29878201457488e-05	0.00209422047607347
		sp|TNAP3	1.28795976513489	0.000605505645246684	0.0146948977925342
		sp|DDX58	1.28679923010913	0.000193924108767982	0.00755804813618105
		sp|PE2R4	1.22171655777141	0.00384658565228712	0.043820537926408
		sp|BIRC3	1.18798198973543	5.01736988832086e-05	0.00325913776045977
		sp|MYD88	1.1775841609458	0.00434803514990454	0.0469491998290626
		sp|MAPK2	1.10053986451935	0.00240302128466381	0.0329131975815958
		sp|TBK1	1.08888495315496	0.000807198401569646	0.0175162943105775
		sp|LACC1	1.00579346402011	0.000874065530213435	0.0183600403048675
regulation of response to cytokine stimulus	GO:0060759	sp|PEBB	4.2766336580162	4.39134035424482e-06	0.000817246917981198
		sp|SOCS3	3.01262982069702	3.5196126051541e-07	0.000256566723313493
		sp|CRERF	2.91514583160133	3.1566389604846e-06	0.000681712168506756
		sp|PLCA	2.79727612405921	9.01466950727557e-07	0.000398157254015413
		sp|PTPRC	2.61869901764938	2.55631479285637e-06	0.000653420620168819
		sp|PPARG	-2.5257823132536	0.00260209733509153	0.034620485102008
		sp|RUNX1	2.45426369251248	0.00113214592929441	0.0213252472374032
		sp|DP71L	1.98401586347642	3.53854796127314e-06	0.000723756916179083
		sp|TLR4	1.31312147703725	0.00029149180576884	0.0094914033726112
		sp|TRAF2	1.30258897994113	2.29878201457488e-05	0.00209422047607347
		sp|TNAP3	1.28795976513489	0.000605505645246684	0.0146948977925342
		sp|DDX58	1.28679923010913	0.000193924108767982	0.00755804813618105
		sp|PAR14	1.23285176700965	0.000504346843232418	0.0132354060913339
		sp|BIRC3	1.18798198973543	5.01736988832086e-05	0.00325913776045977
		sp|PIAS1	1.10110201396793	7.26895913680329e-06	0.00108997026568211
		sp|TBK1	1.08888495315496	0.000807198401569646	0.0175162943105775
positive regulation of immune system process	GO:0002684	sp|IRG1	4.62485116511338	3.7434462772011e-06	0.000732371517845145
		sp|PEBB	4.2766336580162	4.39134035424482e-06	0.000817246917981198
		sp|PTPRJ	3.56706204426393	2.85337523077561e-06	0.000666182834517425
		sp|CERK1	3.04373296305159	2.39187669474115e-06	0.000619433119814412
		sp|GRP1	-3.01275686689246	0.0015988176430367	0.0260711920880268
		sp|LEG9	2.99027348345359	5.41225531350892e-07	0.000304354311658522
		sp|ENPP3	2.76022672819147	0.000640755794703497	0.0152112097551743
		sp|PTPRC	2.61869901764938	2.55631479285637e-06	0.000653420620168819
		sp|VGFR1	2.5770694742407	2.08700954765917e-08	7.50040703478441e-05
		sp|RUNX1	2.45426369251248	0.00113214592929441	0.0213252472374032
		UniRef90_K1RUD6	2.42731157413428	3.40738356264271e-05	0.0026241440107998
		sp|TRIB1	2.24669020316101	0.00187811461916384	0.0286328829855792
		sp|STA5A	2.13137675233877	3.51335599648113e-07	0.000256566723313493
		sp|ITB3	2.06348867888583	5.12036120411975e-05	0.00329942126930171
		sp|S39AA	1.93297200470234	0.00104713910335256	0.0203855507736746
		sp|NFKB1	1.85185172248785	0.000376536475694194	0.0108639553098405
		sp|PK3CD	1.75290872571823	1.87599423579571e-05	0.00179239410431705
		sp|PAXI1	-1.73442592745396	0.000164223896484265	0.00687713772468787
		sp|MED25	1.70366728850194	2.92941905856733e-06	0.000666182834517425
		sp|CBP	1.68814813036702	0.00106386717430091	0.0205640610676527
		sp|PA24A	1.55006905524432	6.53589233052908e-06	0.00103741478104414
		sp|WASL	1.52678090955792	6.47657046066557e-06	0.00103635658379528
		sp|P2RX7	1.48970860078778	0.00289877150451	0.0368087875817844
		sp|GPAT1	1.47774809435782	0.000205578194792159	0.00779612722523945
		sp|FZD5	-1.47704482620088	0.000767667686384951	0.0170725823767555
		sp|FYN	1.46774317608516	7.70281389928044e-06	0.00110408999756377
		sp|DOCK1	1.44626964596063	3.23576494668339e-05	0.00259221949038476
		sp|AIF1	1.43447930663559	4.3046130555365e-05	0.00297275067224805
		sp|VNN1	1.39796607756315	0.00461971689705229	0.0486374791664119
		sp|CDC42	1.36382213778293	6.37563762774157e-06	0.00103635658379528
		sp|RPGF1	1.31614546977944	0.000153383203407923	0.00656280045537989
		sp|TLR4	1.31312147703725	0.00029149180576884	0.0094914033726112
		sp|JUN	1.30331244422585	0.00432429000081194	0.0468155532431136
		sp|TRAF2	1.30258897994113	2.29878201457488e-05	0.00209422047607347
		sp|DDX58	1.28679923010913	0.000193924108767982	0.00755804813618105
		sp|ADA	1.26207821904277	0.000348886514559695	0.0103788315851891
		sp|ELMO1	1.24698126332849	1.01624573385917e-06	0.000407500808531389
		sp|PE2R4	1.22171655777141	0.00384658565228712	0.043820537926408
		sp|PMS2	1.21274445053847	0.00173054326785043	0.0273359170127064
		sp|NOTC2	-1.18898346447856	0.000510117504884192	0.0132981890478552
		sp|IKBD	1.18537478450264	3.18654199281686e-06	0.000681712168506756
		sp|WIPF1	1.1847704191807	0.000498288533548446	0.0131465347416897
		sp|DORS	1.1828062758093	0.000227176439056474	0.0082527575689499
		sp|MYD88	1.1775841609458	0.00434803514990454	0.0469491998290626
		sp|ZAP70	1.17364931781444	4.28011545890306e-05	0.00297275067224805
		sp|TEC	1.14530584432725	1.5411787890493e-05	0.00161281159595729
		sp|PAK1	1.09624346106647	0.000109199308300358	0.00529374577824541
		sp|TBK1	1.08888495315496	0.000807198401569646	0.0175162943105775
		sp|BCL2	1.0866717078284	6.65958285517763e-05	0.00384380967025238
		sp|PIK1	1.03537141679079	7.10530917799522e-05	0.00400706863155593
regulation of transmembrane transport	GO:0034762	sp|CALM2	4.84628435401179	0.00398317297037694	0.0446572907445928
		sp|KCJ10	-3.37981976601475	0.00132280310388164	0.0231418902658782
		sp|S26A6	-3.15957057743773	0.000100951542440815	0.00508165794966781
		sp|CRBL2	2.76595320137423	0.00025984022335169	0.00886338869325471
		sp|RHOQ	2.53249641309466	7.08259698537726e-08	0.000116166394888496
		sp|PRRT1	2.08624680553587	0.00130656983896581	0.0229706686239174
		sp|ITB3	2.06348867888583	5.12036120411975e-05	0.00329942126930171
		sp|CY24B	2.02301083719047	2.44340110013498e-07	0.000203676443978796
		sp|SAHH2	-1.83497844731211	3.825460994263e-05	0.00281528675057835
		sp|CASQ2	1.79246250409919	1.66350214372032e-05	0.00167952728105456
		sp|KCNJ6	-1.65668810022196	0.000189288590272039	0.00750638841286841
		sp|MET	1.62828759111758	1.1702061488327e-06	0.00041396828657026
		UniRef90_A0A210PUH1	-1.59119487996393	6.46088532621049e-06	0.00103635658379528
		sp|ITB1	1.52780210093087	3.3204362313592e-06	0.000700582798033863
		sp|ASPH	-1.50707674072425	6.39548986782804e-06	0.00103635658379528
		sp|P2RX7	1.48970860078778	0.00289877150451	0.0368087875817844
		sp|CY24A	1.4710814990966	3.58759500891159e-05	0.00270773763270753
		sp|FYN	1.46774317608516	7.70281389928044e-06	0.00110408999756377
		sp|G6PD	1.46460418679255	3.98051535773265e-06	0.000763610291130064
		sp|OSR1	1.38564235849533	0.000255979850501192	0.00880803394679103
		sp|UBS3B	1.35253976506234	7.38792881766343e-05	0.0041076049431992
		sp|KCNK6	-1.2710290223461	0.000945383231405369	0.0194025367680088
		sp|RASA1	1.20209097683746	3.35994498582158e-06	0.000700582798033863
		UniRef90_A0A210QIR2	-1.1789621877488	0.00178842932252497	0.0278479951945701
		sp|MEF2A	-1.14604447056069	0.00191463618189621	0.0289905438207862
		sp|BCL2	1.0866717078284	6.65958285517763e-05	0.00384380967025238
		sp|KCNKC	-1.07471078457021	0.00129117141379494	0.0228122403647326
		sp|KCNQ1	-1.06200757385206	0.000189527940907636	0.00750638841286841
		sp|JPH1	-1.0590271842256	0.00113368503212356	0.0213252472374032
		sp|AT1B3	-1.03516247550252	0.000104552464562747	0.00518337936404029
regulation of response to stress	GO:0080134	sp|HSP71	5.49493841917859	2.73503321852367e-06	0.000666182834517425
		sp|IRG1	4.62485116511338	3.7434462772011e-06	0.000732371517845145
		sp|PTPRJ	3.56706204426393	2.85337523077561e-06	0.000666182834517425
		sp|VKT	-3.24521350078745	0.00340263066915277	0.0409355604096973
		sp|CERK1	3.04373296305159	2.39187669474115e-06	0.000619433119814412
		sp|GRP1	-3.01275686689246	0.0015988176430367	0.0260711920880268
		sp|SOCS3	3.01262982069702	3.5196126051541e-07	0.000256566723313493
		sp|LEG9	2.99027348345359	5.41225531350892e-07	0.000304354311658522
		sp|IAN9	2.94195324508356	0.00102109057895644	0.0201768196411657
		sp|CRERF	2.91514583160133	3.1566389604846e-06	0.000681712168506756
		sp|DNJB1	2.8483021179216	2.82153751620236e-06	0.000666182834517425
		sp|ENPP3	2.76022672819147	0.000640755794703497	0.0152112097551743
		sp|PTPRC	2.61869901764938	2.55631479285637e-06	0.000653420620168819
		sp|LRIG2	2.59307033623206	0.000632014486704351	0.0151884116328633
		sp|PPARG	-2.5257823132536	0.00260209733509153	0.034620485102008
		sp|ATF1A	-2.43796881699284	0.00248921237580601	0.033601662526161
		sp|FABP4	-2.43617932669644	6.79812171439926e-05	0.00390089304906141
		UniRef90_K1RUD6	2.42731157413428	3.40738356264271e-05	0.0026241440107998
		sp|PR15B	2.2503427654945	0.000249962484702996	0.00867682826088953
		sp|BMP10	-2.20125335753482	0.000255097899611085	0.00879305929972921
		sp|STA5A	2.13137675233877	3.51335599648113e-07	0.000256566723313493
		sp|DOXA1	2.00759657757483	4.8916255398168e-06	0.000875245217042493
		sp|DP71L	1.98401586347642	3.53854796127314e-06	0.000723756916179083
		sp|IKBA	1.90587054922761	0.000634808731666738	0.0152112097551743
		sp|LDLR	1.88874418527097	0.000329713871281684	0.0101081439479223
		sp|NFKB1	1.85185172248785	0.000376536475694194	0.0108639553098405
		sp|SH3R3	1.83741908565997	0.00240118999303433	0.0329131975815958
		sp|UBC12	1.80260884341838	0.0038494924334295	0.043820537926408
		sp|PAXI1	-1.73442592745396	0.000164223896484265	0.00687713772468787
		sp|MED25	1.70366728850194	2.92941905856733e-06	0.000666182834517425
		sp|CBP	1.68814813036702	0.00106386717430091	0.0205640610676527
		sp|CEBPB	1.66990689074071	0.00423177941970375	0.0461364075515102
		sp|CACT	1.65172105238077	6.90992274586838e-07	0.000366651214881224
		sp|RNF8B	1.63764141887816	0.000125686387989946	0.00575292904283282
		sp|MET	1.62828759111758	1.1702061488327e-06	0.00041396828657026
		sp|TRAF3	1.58309060825734	0.000223790414208898	0.00815674617122135
		sp|DNJA1	1.57938069321558	0.000590587329960493	0.0145389718217699
		sp|GASR	1.56467645668191	4.91060991050082e-05	0.00323014561800339
		sp|TKFC	-1.55764468385213	0.000847910813064479	0.0181122105894918
		sp|PA24A	1.55006905524432	6.53589233052908e-06	0.00103741478104414
		sp|ITB1	1.52780210093087	3.3204362313592e-06	0.000700582798033863
		sp|FZD5	-1.47704482620088	0.000767667686384951	0.0170725823767555
		sp|CY24A	1.4710814990966	3.58759500891159e-05	0.00270773763270753
		sp|FYN	1.46774317608516	7.70281389928044e-06	0.00110408999756377
		sp|BIRC7	1.46198581271957	9.64007167065623e-05	0.00492820495121704
		sp|ABR	1.44770499866978	7.0789280385563e-07	0.000366651214881224
		sp|DTX3L	1.43155309534462	2.95861107819675e-05	0.0024570203899185
		sp|DAB2P	1.42281900875453	2.97115477378578e-05	0.00245707009485932
		sp|VNN1	1.39796607756315	0.00461971689705229	0.0486374791664119
		sp|PLD3	1.38733612076897	4.39795930746349e-05	0.00301605000311834
		sp|ERP29	-1.38569646200514	3.60472828798186e-06	0.000723961858816929
		sp|CALRL	1.3766098105631	1.09909226358301e-05	0.00134029794035637
		sp|CDC42	1.36382213778293	6.37563762774157e-06	0.00103635658379528
		sp|UBS3B	1.35253976506234	7.38792881766343e-05	0.0041076049431992
		sp|RPGF1	1.31614546977944	0.000153383203407923	0.00656280045537989
		sp|TLR4	1.31312147703725	0.00029149180576884	0.0094914033726112
		sp|VILI	-1.31144179498754	0.000263609102985931	0.00887077027015117
		sp|TRAF2	1.30258897994113	2.29878201457488e-05	0.00209422047607347
		sp|TNAP3	1.28795976513489	0.000605505645246684	0.0146948977925342
		sp|DDX58	1.28679923010913	0.000193924108767982	0.00755804813618105
		sp|ACH1	-1.27587791021994	0.00135128055751851	0.0234766916650032
		sp|ADA	1.26207821904277	0.000348886514559695	0.0103788315851891
		sp|B2CL1	1.25558236847316	0.000289229774711341	0.00945618010941631
		sp|TSN8	1.2537637729271	7.56129288970049e-06	0.00110408999756377
		sp|AREL1	1.23727190228996	0.00119644178558071	0.0218850996503713
		sp|PAR14	1.23285176700965	0.000504346843232418	0.0132354060913339
		sp|PE2R4	1.22171655777141	0.00384658565228712	0.043820537926408
		sp|KCNK2	-1.20321626525157	0.00240537113697567	0.0329224719874514
		sp|BIRC3	1.18798198973543	5.01736988832086e-05	0.00325913776045977
		sp|MYD88	1.1775841609458	0.00434803514990454	0.0469491998290626
		sp|CDK8	-1.17670622582708	0.000242449793019357	0.00852255376198226
		sp|DBNL	1.16744038528991	3.85452248314178e-05	0.00281528675057835
		sp|TPIS	-1.16083308414548	0.00115005695409197	0.0215100788133237
		sp|TEC	1.14530584432725	1.5411787890493e-05	0.00161281159595729
		sp|NU160	1.14301380069993	1.23464474903737e-05	0.00144947568599646
		sp|BCR	1.13298270170612	0.00410094645851734	0.0452691128415806
		sp|TFP8L	1.13086139684184	0.000872483386201541	0.0183463867598491
		sp|ALDH2	1.12190966087534	0.000463277591763232	0.0125860538507569
		sp|SESN1	1.11652779317186	0.00101144855646987	0.0201287467021637
		sp|DNSL3	1.11275277529074	0.00117914417309742	0.0217813014918172
		sp|PIAS1	1.10110201396793	7.26895913680329e-06	0.00108997026568211
		sp|MAPK2	1.10053986451935	0.00240302128466381	0.0329131975815958
		sp|PAK1	1.09624346106647	0.000109199308300358	0.00529374577824541
		sp|TBK1	1.08888495315496	0.000807198401569646	0.0175162943105775
		sp|BCL2	1.0866717078284	6.65958285517763e-05	0.00384380967025238
		sp|CLAP2	-1.0704592706344	0.000276297102022711	0.00918594520609964
		sp|RNF8	1.06064004908238	0.00281900160688532	0.0363826817224373
		sp|NU214	1.05590667197271	0.00059411774108564	0.0145440614179696
		sp|GCN2	1.04422153888203	0.00167831764836213	0.02685581134558
		sp|GABT	1.0365440154326	0.000146286320570271	0.00639823858103127
		sp|PIK1	1.03537141679079	7.10530917799522e-05	0.00400706863155593
		sp|UB2J1	1.03190536780474	0.000443137982391761	0.0122497777660599
		sp|RWDD3	1.01567180720502	0.00285569578080993	0.0365685129199096
		sp|TRAD1	1.00902264933684	0.000328951023657286	0.0101081439479223
		sp|LACC1	1.00579346402011	0.000874065530213435	0.0183600403048675
regulation of phosphorylation	GO:0042325	sp|DUS2	7.51328079429114	0.000310181468425792	0.00976798665849031
		sp|SYWC	5.14190685417363	2.21894274894997e-06	0.000606572655344907
		sp|CALM2	4.84628435401179	0.00398317297037694	0.0446572907445928
		sp|HHEX	4.41522118886934	2.17298342314985e-10	4.27686597344352e-06
		sp|CAPR2	4.21730995944528	0.00123414769803048	0.022233425379915
		sp|PTPRJ	3.56706204426393	2.85337523077561e-06	0.000666182834517425
		sp|HSP74	3.37698988765912	7.23582919119692e-06	0.00108997026568211
		sp|VLDLR	3.04709700604537	2.99090107156362e-05	0.00246305083223913
		sp|GRP1	-3.01275686689246	0.0015988176430367	0.0260711920880268
		sp|SOCS3	3.01262982069702	3.5196126051541e-07	0.000256566723313493
		sp|LEG9	2.99027348345359	5.41225531350892e-07	0.000304354311658522
		sp|CRBL2	2.76595320137423	0.00025984022335169	0.00886338869325471
		sp|DUS4	2.65961138749911	3.39436267406651e-05	0.0026241440107998
		sp|PTPRC	2.61869901764938	2.55631479285637e-06	0.000653420620168819
		sp|VGFR1	2.5770694742407	2.08700954765917e-08	7.50040703478441e-05
		sp|FABP4	-2.43617932669644	6.79812171439926e-05	0.00390089304906141
		sp|TIMP3	2.42615365304096	5.88395862704922e-05	0.00357432326227107
		sp|NENF	-2.28225521591023	0.000871935219303842	0.0183463867598491
		sp|PR15B	2.2503427654945	0.000249962484702996	0.00867682826088953
		sp|TRIB1	2.24669020316101	0.00187811461916384	0.0286328829855792
		sp|BMP10	-2.20125335753482	0.000255097899611085	0.00879305929972921
		sp|S27A1	2.10218833417694	1.86752516531587e-07	0.000193455948967089
		sp|ITB3	2.06348867888583	5.12036120411975e-05	0.00329942126930171
		sp|V1BR	2.03244418933153	3.57681980766899e-05	0.00270773763270753
		sp|F16P1	1.90912075865492	0.000352654953445799	0.0104286828937001
		sp|PTPRT	1.90296413863381	8.70133482530211e-07	0.000398157254015413
		sp|SH3R3	1.83741908565997	0.00240118999303433	0.0329131975815958
		sp|ITA5	1.80223534615264	3.31745031403999e-05	0.0026241440107998
		sp|TRIB2	1.7510230280347	0.000638612162501799	0.0152112097551743
		sp|GRDN	-1.74893952215088	0.00355713684446452	0.0420489894130635
		sp|MET	1.62828759111758	1.1702061488327e-06	0.00041396828657026
		sp|TRAF3	1.58309060825734	0.000223790414208898	0.00815674617122135
		sp|DNJA1	1.57938069321558	0.000590587329960493	0.0145389718217699
		sp|SHIP2	1.53870171441899	0.000185955583908197	0.00743897927333565
		sp|ITB1	1.52780210093087	3.3204362313592e-06	0.000700582798033863
		sp|NEUL1	1.50832218790648	0.00379852799389426	0.0435679650208781
		sp|NPFF2	1.49025066342918	5.77058342670634e-06	0.000984185470435392
		sp|P2RX7	1.48970860078778	0.00289877150451	0.0368087875817844
		sp|FZD5	-1.47704482620088	0.000767667686384951	0.0170725823767555
		sp|FYN	1.46774317608516	7.70281389928044e-06	0.00110408999756377
		sp|BIRC7	1.46198581271957	9.64007167065623e-05	0.00492820495121704
		sp|AIF1	1.43447930663559	4.3046130555365e-05	0.00297275067224805
		sp|DAB2P	1.42281900875453	2.97115477378578e-05	0.00245707009485932
		sp|RPGF2	1.41719912806261	2.88597682711008e-05	0.00242742717569148
		sp|HNF4A	1.40300831899023	5.78222297411431e-05	0.00354296489189269
		sp|ERP29	-1.38569646200514	3.60472828798186e-06	0.000723961858816929
		sp|PLXB2	1.36733267646617	0.001442323455364	0.0245454892495205
		sp|CDC42	1.36382213778293	6.37563762774157e-06	0.00103635658379528
		sp|UBS3B	1.35253976506234	7.38792881766343e-05	0.0041076049431992
		sp|RPGF1	1.31614546977944	0.000153383203407923	0.00656280045537989
		sp|TLR4	1.31312147703725	0.00029149180576884	0.0094914033726112
		sp|ASM	1.30959400802547	0.000181959097604495	0.00735383769825806
		sp|JUN	1.30331244422585	0.00432429000081194	0.0468155532431136
		sp|TRAF2	1.30258897994113	2.29878201457488e-05	0.00209422047607347
		sp|PDCL3	1.29668741893792	0.00174293272011697	0.0274435214378737
		sp|TNAP3	1.28795976513489	0.000605505645246684	0.0146948977925342
		sp|ACH10	1.26129728233898	3.39849876626595e-05	0.0026241440107998
		sp|PAR14	1.23285176700965	0.000504346843232418	0.0132354060913339
		sp|PE2R4	1.22171655777141	0.00384658565228712	0.043820537926408
		sp|PPM1E	1.2079402046432	0.000209818855496709	0.00791121592698509
		sp|RASA1	1.20209097683746	3.35994498582158e-06	0.000700582798033863
		sp|ACHA3	-1.18922152813265	0.000200780128357275	0.00770322511954752
		sp|NOTC2	-1.18898346447856	0.000510117504884192	0.0132981890478552
		sp|BIRC3	1.18798198973543	5.01736988832086e-05	0.00325913776045977
		sp|LRRK1	1.18356694800933	0.00052571934506438	0.01352920061118
		sp|MYD88	1.1775841609458	0.00434803514990454	0.0469491998290626
		sp|ACK1	1.17643146562542	0.00216385111717553	0.0310188766848134
		sp|DBNL	1.16744038528991	3.85452248314178e-05	0.00281528675057835
		sp|CBL	1.15035393106947	0.000609000545026028	0.0147615132108403
		sp|TEC	1.14530584432725	1.5411787890493e-05	0.00161281159595729
		sp|NU160	1.14301380069993	1.23464474903737e-05	0.00144947568599646
		sp|TFP8L	1.13086139684184	0.000872483386201541	0.0183463867598491
		sp|SY14L	-1.12401505137138	0.000777083658156554	0.0170799566311196
		sp|MAPK2	1.10053986451935	0.00240302128466381	0.0329131975815958
		sp|PAK1	1.09624346106647	0.000109199308300358	0.00529374577824541
		sp|TBK1	1.08888495315496	0.000807198401569646	0.0175162943105775
		sp|BCL2	1.0866717078284	6.65958285517763e-05	0.00384380967025238
		sp|NU214	1.05590667197271	0.00059411774108564	0.0145440614179696
		sp|GCN2	1.04422153888203	0.00167831764836213	0.02685581134558
		sp|SPS1	-1.02812813627995	0.00102183237192341	0.0201768196411657
		sp|FKBP8	1.00929810218592	0.000707979302617694	0.0161278340672702
positive regulation of cell-cell adhesion	GO:0022409	sp|PEBB	4.2766336580162	4.39134035424482e-06	0.000817246917981198
		sp|GRP1	-3.01275686689246	0.0015988176430367	0.0260711920880268
		sp|LEG9	2.99027348345359	5.41225531350892e-07	0.000304354311658522
		sp|PTPRC	2.61869901764938	2.55631479285637e-06	0.000653420620168819
		sp|RUNX1	2.45426369251248	0.00113214592929441	0.0213252472374032
		sp|STA5A	2.13137675233877	3.51335599648113e-07	0.000256566723313493
		sp|GPAT1	1.47774809435782	0.000205578194792159	0.00779612722523945
		sp|FYN	1.46774317608516	7.70281389928044e-06	0.00110408999756377
		sp|AIF1	1.43447930663559	4.3046130555365e-05	0.00297275067224805
		sp|VNN1	1.39796607756315	0.00461971689705229	0.0486374791664119
		sp|CDC42	1.36382213778293	6.37563762774157e-06	0.00103635658379528
		sp|MEG10	1.32751984854288	3.6756396733077e-05	0.00274090611009271
		sp|ADA	1.26207821904277	0.000348886514559695	0.0103788315851891
		sp|IKBD	1.18537478450264	3.18654199281686e-06	0.000681712168506756
		sp|ZAP70	1.17364931781444	4.28011545890306e-05	0.00297275067224805
		sp|RPGP1	1.12157936735021	0.001151896304707	0.0215100788133237
		sp|PAK1	1.09624346106647	0.000109199308300358	0.00529374577824541
immune effector process	GO:0002252	sp|IRG1	4.62485116511338	3.7434462772011e-06	0.000732371517845145
		sp|PTPRJ	3.56706204426393	2.85337523077561e-06	0.000666182834517425
		sp|GRP1	-3.01275686689246	0.0015988176430367	0.0260711920880268
		sp|LEG9	2.99027348345359	5.41225531350892e-07	0.000304354311658522
		sp|ENPP3	2.76022672819147	0.000640755794703497	0.0152112097551743
		sp|PTPRC	2.61869901764938	2.55631479285637e-06	0.000653420620168819
		sp|KI3L1	-2.3954327793272	0.00122158122673499	0.0221745861471324
		sp|CAP1	2.20071023598759	0.000240411485351845	0.0085103936235522
		sp|STA5A	2.13137675233877	3.51335599648113e-07	0.000256566723313493
		sp|CY24B	2.02301083719047	2.44340110013498e-07	0.000203676443978796
		sp|NFKB1	1.85185172248785	0.000376536475694194	0.0108639553098405
		sp|PK3CD	1.75290872571823	1.87599423579571e-05	0.00179239410431705
		sp|PAXI1	-1.73442592745396	0.000164223896484265	0.00687713772468787
		sp|MED25	1.70366728850194	2.92941905856733e-06	0.000666182834517425
		sp|IRF2	1.6763199032187	0.00403139889357266	0.0449552368403949
		sp|CEBPB	1.66990689074071	0.00423177941970375	0.0461364075515102
		sp|CACT	1.65172105238077	6.90992274586838e-07	0.000366651214881224
		sp|RNF8B	1.63764141887816	0.000125686387989946	0.00575292904283282
		sp|AB1IP	1.58968903910042	7.64433161642216e-05	0.0042144463550258
		sp|TRAF3	1.58309060825734	0.000223790414208898	0.00815674617122135
		sp|TKFC	-1.55764468385213	0.000847910813064479	0.0181122105894918
		sp|WASL	1.52678090955792	6.47657046066557e-06	0.00103635658379528
		sp|P2RX7	1.48970860078778	0.00289877150451	0.0368087875817844
		sp|GPAT1	1.47774809435782	0.000205578194792159	0.00779612722523945
		sp|FZD5	-1.47704482620088	0.000767667686384951	0.0170725823767555
		sp|CY24A	1.4710814990966	3.58759500891159e-05	0.00270773763270753
		sp|FYN	1.46774317608516	7.70281389928044e-06	0.00110408999756377
		sp|NIT2	-1.46552710578642	0.000759137914296463	0.0169019823859536
		sp|ABR	1.44770499866978	7.0789280385563e-07	0.000366651214881224
		sp|DOCK1	1.44626964596063	3.23576494668339e-05	0.00259221949038476
		sp|DTX3L	1.43155309534462	2.95861107819675e-05	0.0024570203899185
		sp|RPC5	1.40646095242757	0.000598252424209904	0.0146270859792538
		sp|VNN1	1.39796607756315	0.00461971689705229	0.0486374791664119
		sp|CDC42	1.36382213778293	6.37563762774157e-06	0.00103635658379528
		sp|RPGF1	1.31614546977944	0.000153383203407923	0.00656280045537989
		sp|TLR4	1.31312147703725	0.00029149180576884	0.0094914033726112
		sp|TRAF2	1.30258897994113	2.29878201457488e-05	0.00209422047607347
		sp|TNAP3	1.28795976513489	0.000605505645246684	0.0146948977925342
		sp|DDX58	1.28679923010913	0.000193924108767982	0.00755804813618105
		sp|ADA	1.26207821904277	0.000348886514559695	0.0103788315851891
		sp|B2CL1	1.25558236847316	0.000289229774711341	0.00945618010941631
		sp|ELMO1	1.24698126332849	1.01624573385917e-06	0.000407500808531389
		sp|PNCB	1.23902043386157	0.000840683237917404	0.0180047089104356
		sp|PE2R4	1.22171655777141	0.00384658565228712	0.043820537926408
		sp|PMS2	1.21274445053847	0.00173054326785043	0.0273359170127064
		sp|AT11B	1.18908782941806	0.000810471577220269	0.0175316517933804
		sp|NOTC2	-1.18898346447856	0.000510117504884192	0.0132981890478552
		sp|BIRC3	1.18798198973543	5.01736988832086e-05	0.00325913776045977
		sp|TSN14	1.18791260599433	0.000228209431494991	0.00825336136830604
		sp|IKBD	1.18537478450264	3.18654199281686e-06	0.000681712168506756
		sp|WIPF1	1.1847704191807	0.000498288533548446	0.0131465347416897
		sp|DORS	1.1828062758093	0.000227176439056474	0.0082527575689499
		sp|MYD88	1.1775841609458	0.00434803514990454	0.0469491998290626
		sp|PRDX6	-1.17268202532762	0.00264477730873121	0.0348928866062936
		sp|GDE	-1.17064479285663	0.00201624192424422	0.0297033484677954
		sp|DBNL	1.16744038528991	3.85452248314178e-05	0.00281528675057835
		sp|PLSL	1.16070689819034	0.00033559901145457	0.0101790498090589
		sp|CBL	1.15035393106947	0.000609000545026028	0.0147615132108403
		sp|BCR	1.13298270170612	0.00410094645851734	0.0452691128415806
		sp|LKHA4	1.13266687991243	0.000852649251032943	0.0181229401283265
		sp|DNSL3	1.11275277529074	0.00117914417309742	0.0217813014918172
		sp|SNP29	1.0981846450767	0.00133457896728451	0.0232820928510517
		sp|PAK1	1.09624346106647	0.000109199308300358	0.00529374577824541
		sp|TBK1	1.08888495315496	0.000807198401569646	0.0175162943105775
		sp|BCL2	1.0866717078284	6.65958285517763e-05	0.00384380967025238
		sp|PDXK	-1.07724005068282	0.00144462374789239	0.0245454892495205
		sp|RNF8	1.06064004908238	0.00281900160688532	0.0363826817224373
immune response-regulating cell surface receptor signaling pathway involved in phagocytosis	GO:0002433	sp|PTPRJ	3.56706204426393	2.85337523077561e-06	0.000666182834517425
		sp|PTPRC	2.61869901764938	2.55631479285637e-06	0.000653420620168819
		sp|WASL	1.52678090955792	6.47657046066557e-06	0.00103635658379528
		sp|FYN	1.46774317608516	7.70281389928044e-06	0.00110408999756377
		sp|DOCK1	1.44626964596063	3.23576494668339e-05	0.00259221949038476
		sp|CDC42	1.36382213778293	6.37563762774157e-06	0.00103635658379528
		sp|RPGF1	1.31614546977944	0.000153383203407923	0.00656280045537989
		sp|ELMO1	1.24698126332849	1.01624573385917e-06	0.000407500808531389
		sp|WIPF1	1.1847704191807	0.000498288533548446	0.0131465347416897
		sp|PAK1	1.09624346106647	0.000109199308300358	0.00529374577824541
Fc-gamma receptor signaling pathway involved in phagocytosis	GO:0038096	sp|PTPRJ	3.56706204426393	2.85337523077561e-06	0.000666182834517425
		sp|PTPRC	2.61869901764938	2.55631479285637e-06	0.000653420620168819
		sp|WASL	1.52678090955792	6.47657046066557e-06	0.00103635658379528
		sp|FYN	1.46774317608516	7.70281389928044e-06	0.00110408999756377
		sp|DOCK1	1.44626964596063	3.23576494668339e-05	0.00259221949038476
		sp|CDC42	1.36382213778293	6.37563762774157e-06	0.00103635658379528
		sp|RPGF1	1.31614546977944	0.000153383203407923	0.00656280045537989
		sp|ELMO1	1.24698126332849	1.01624573385917e-06	0.000407500808531389
		sp|WIPF1	1.1847704191807	0.000498288533548446	0.0131465347416897
		sp|PAK1	1.09624346106647	0.000109199308300358	0.00529374577824541
response to cytokine	GO:0034097	sp|IRG1	4.62485116511338	3.7434462772011e-06	0.000732371517845145
		sp|PEBB	4.2766336580162	4.39134035424482e-06	0.000817246917981198
		sp|ITIH4	4.0424976812818	0.00239610470409399	0.0329100717278283
		sp|S26A6	-3.15957057743773	0.000100951542440815	0.00508165794966781
		sp|VLDLR	3.04709700604537	2.99090107156362e-05	0.00246305083223913
		sp|SOCS3	3.01262982069702	3.5196126051541e-07	0.000256566723313493
		sp|LEG9	2.99027348345359	5.41225531350892e-07	0.000304354311658522
		sp|CRERF	2.91514583160133	3.1566389604846e-06	0.000681712168506756
		sp|PLCA	2.79727612405921	9.01466950727557e-07	0.000398157254015413
		sp|PTPRC	2.61869901764938	2.55631479285637e-06	0.000653420620168819
		sp|PPARG	-2.5257823132536	0.00260209733509153	0.034620485102008
		sp|RUNX1	2.45426369251248	0.00113214592929441	0.0213252472374032
		sp|FABP4	-2.43617932669644	6.79812171439926e-05	0.00390089304906141
		sp|TIMP3	2.42615365304096	5.88395862704922e-05	0.00357432326227107
		sp|EDA	-2.35947412683073	0.00165255692210264	0.0266603486400198
		sp|MT	2.25704312572703	0.000418431515055361	0.0117059356600892
		sp|SMS1	2.1465081922206	0.00165903231226386	0.0266773480146873
		sp|STA5A	2.13137675233877	3.51335599648113e-07	0.000256566723313493
		sp|S27A1	2.10218833417694	1.86752516531587e-07	0.000193455948967089
		sp|PTN9	1.99822947485589	7.68082273230458e-06	0.00110408999756377
		sp|DP71L	1.98401586347642	3.53854796127314e-06	0.000723756916179083
		sp|IKBA	1.90587054922761	0.000634808731666738	0.0152112097551743
		sp|PTPRT	1.90296413863381	8.70133482530211e-07	0.000398157254015413
		sp|NFKB1	1.85185172248785	0.000376536475694194	0.0108639553098405
		sp|FSCN1	1.77310803533161	7.76573260138655e-05	0.00424569858501361
		sp|PK3CD	1.75290872571823	1.87599423579571e-05	0.00179239410431705
		sp|CBP	1.68814813036702	0.00106386717430091	0.0205640610676527
		sp|IRF2	1.6763199032187	0.00403139889357266	0.0449552368403949
		sp|CEBPB	1.66990689074071	0.00423177941970375	0.0461364075515102
		sp|G3P	-1.63249398636222	0.000179869503224556	0.00731444537699527
		sp|MET	1.62828759111758	1.1702061488327e-06	0.00041396828657026
		sp|TRAF3	1.58309060825734	0.000223790414208898	0.00815674617122135
		sp|SHIP2	1.53870171441899	0.000185955583908197	0.00743897927333565
		sp|ITB1	1.52780210093087	3.3204362313592e-06	0.000700582798033863
		sp|CY24A	1.4710814990966	3.58759500891159e-05	0.00270773763270753
		sp|FYN	1.46774317608516	7.70281389928044e-06	0.00110408999756377
		sp|RASM	1.45507476195434	0.00243351099968625	0.0331097486142785
		sp|AIF1	1.43447930663559	4.3046130555365e-05	0.00297275067224805
		sp|DAB2P	1.42281900875453	2.97115477378578e-05	0.00245707009485932
		sp|KEAP1	-1.37738809656036	0.00142573081632865	0.0243798730903393
		sp|CDC42	1.36382213778293	6.37563762774157e-06	0.00103635658379528
		sp|RPGF1	1.31614546977944	0.000153383203407923	0.00656280045537989
		sp|TLR4	1.31312147703725	0.00029149180576884	0.0094914033726112
		sp|JUN	1.30331244422585	0.00432429000081194	0.0468155532431136
		sp|TRAF2	1.30258897994113	2.29878201457488e-05	0.00209422047607347
		sp|TNAP3	1.28795976513489	0.000605505645246684	0.0146948977925342
		sp|DDX58	1.28679923010913	0.000193924108767982	0.00755804813618105
		sp|B2CL1	1.25558236847316	0.000289229774711341	0.00945618010941631
		sp|PAR14	1.23285176700965	0.000504346843232418	0.0132354060913339
		sp|PE2R4	1.22171655777141	0.00384658565228712	0.043820537926408
		sp|BIRC3	1.18798198973543	5.01736988832086e-05	0.00325913776045977
		sp|DORS	1.1828062758093	0.000227176439056474	0.0082527575689499
		sp|MYD88	1.1775841609458	0.00434803514990454	0.0469491998290626
		sp|PLSL	1.16070689819034	0.00033559901145457	0.0101790498090589
		sp|PTN12	1.16065949144136	0.00022291781802473	0.00814001575948561
		sp|CBL	1.15035393106947	0.000609000545026028	0.0147615132108403
		sp|TEC	1.14530584432725	1.5411787890493e-05	0.00161281159595729
		sp|ANPRB	-1.13687886836971	0.0026233930849006	0.0347443611040461
		sp|ASAH2	1.12951223371923	0.000933130307933751	0.0191910874824996
		sp|DUOX	1.11648393519381	2.28260792415192e-05	0.00209422047607347
		sp|PIAS1	1.10110201396793	7.26895913680329e-06	0.00108997026568211
		sp|MAPK2	1.10053986451935	0.00240302128466381	0.0329131975815958
		sp|MPC1	-1.09947462275711	0.000162696886232082	0.00684230793764923
		sp|TBK1	1.08888495315496	0.000807198401569646	0.0175162943105775
		sp|BCL2	1.0866717078284	6.65958285517763e-05	0.00384380967025238
		sp|PIK1	1.03537141679079	7.10530917799522e-05	0.00400706863155593
		sp|ALS	-1.01547052831522	0.0001680838937527	0.00696860248737298
		sp|TRAD1	1.00902264933684	0.000328951023657286	0.0101081439479223
regulation of MAP kinase activity	GO:0043405	sp|DUS2	7.51328079429114	0.000310181468425792	0.00976798665849031
		sp|PTPRJ	3.56706204426393	2.85337523077561e-06	0.000666182834517425
		sp|GRP1	-3.01275686689246	0.0015988176430367	0.0260711920880268
		sp|DUS4	2.65961138749911	3.39436267406651e-05	0.0026241440107998
		sp|PTPRC	2.61869901764938	2.55631479285637e-06	0.000653420620168819
		sp|VGFR1	2.5770694742407	2.08700954765917e-08	7.50040703478441e-05
		sp|TRIB1	2.24669020316101	0.00187811461916384	0.0286328829855792
		sp|TRIB2	1.7510230280347	0.000638612162501799	0.0152112097551743
		sp|MET	1.62828759111758	1.1702061488327e-06	0.00041396828657026
		sp|DNJA1	1.57938069321558	0.000590587329960493	0.0145389718217699
		sp|SHIP2	1.53870171441899	0.000185955583908197	0.00743897927333565
		sp|P2RX7	1.48970860078778	0.00289877150451	0.0368087875817844
		sp|FZD5	-1.47704482620088	0.000767667686384951	0.0170725823767555
		sp|BIRC7	1.46198581271957	9.64007167065623e-05	0.00492820495121704
		sp|DAB2P	1.42281900875453	2.97115477378578e-05	0.00245707009485932
		sp|ERP29	-1.38569646200514	3.60472828798186e-06	0.000723961858816929
		sp|RPGF1	1.31614546977944	0.000153383203407923	0.00656280045537989
		sp|TLR4	1.31312147703725	0.00029149180576884	0.0094914033726112
		sp|ASM	1.30959400802547	0.000181959097604495	0.00735383769825806
		sp|TRAF2	1.30258897994113	2.29878201457488e-05	0.00209422047607347
		sp|DBNL	1.16744038528991	3.85452248314178e-05	0.00281528675057835
		sp|MAPK2	1.10053986451935	0.00240302128466381	0.0329131975815958
		sp|PAK1	1.09624346106647	0.000109199308300358	0.00529374577824541
positive regulation of T cell activation	GO:0050870	sp|PEBB	4.2766336580162	4.39134035424482e-06	0.000817246917981198
		sp|GRP1	-3.01275686689246	0.0015988176430367	0.0260711920880268
		sp|LEG9	2.99027348345359	5.41225531350892e-07	0.000304354311658522
		sp|PTPRC	2.61869901764938	2.55631479285637e-06	0.000653420620168819
		sp|RUNX1	2.45426369251248	0.00113214592929441	0.0213252472374032
		sp|STA5A	2.13137675233877	3.51335599648113e-07	0.000256566723313493
		sp|GPAT1	1.47774809435782	0.000205578194792159	0.00779612722523945
		sp|FYN	1.46774317608516	7.70281389928044e-06	0.00110408999756377
		sp|AIF1	1.43447930663559	4.3046130555365e-05	0.00297275067224805
		sp|VNN1	1.39796607756315	0.00461971689705229	0.0486374791664119
		sp|CDC42	1.36382213778293	6.37563762774157e-06	0.00103635658379528
		sp|ADA	1.26207821904277	0.000348886514559695	0.0103788315851891
		sp|IKBD	1.18537478450264	3.18654199281686e-06	0.000681712168506756
		sp|ZAP70	1.17364931781444	4.28011545890306e-05	0.00297275067224805
		sp|PAK1	1.09624346106647	0.000109199308300358	0.00529374577824541
inflammatory response	GO:0006954	sp|IRG1	4.62485116511338	3.7434462772011e-06	0.000732371517845145
		sp|ITIH4	4.0424976812818	0.00239610470409399	0.0329100717278283
		sp|KCJ10	-3.37981976601475	0.00132280310388164	0.0231418902658782
		sp|GRP1	-3.01275686689246	0.0015988176430367	0.0260711920880268
		sp|SOCS3	3.01262982069702	3.5196126051541e-07	0.000256566723313493
		sp|LEG9	2.99027348345359	5.41225531350892e-07	0.000304354311658522
		sp|ENPP3	2.76022672819147	0.000640755794703497	0.0152112097551743
		sp|PTPRC	2.61869901764938	2.55631479285637e-06	0.000653420620168819
		sp|SGK1	-2.5651725615509	1.31040909542652e-05	0.00148226849518304
		sp|PPARG	-2.5257823132536	0.00260209733509153	0.034620485102008
		sp|ATF1A	-2.43796881699284	0.00248921237580601	0.033601662526161
		sp|FABP4	-2.43617932669644	6.79812171439926e-05	0.00390089304906141
		sp|SMS1	2.1465081922206	0.00165903231226386	0.0266773480146873
		sp|STA5A	2.13137675233877	3.51335599648113e-07	0.000256566723313493
		sp|CY24B	2.02301083719047	2.44340110013498e-07	0.000203676443978796
		sp|DOXA1	2.00759657757483	4.8916255398168e-06	0.000875245217042493
		sp|IKBA	1.90587054922761	0.000634808731666738	0.0152112097551743
		sp|LDLR	1.88874418527097	0.000329713871281684	0.0101081439479223
		sp|NFKB1	1.85185172248785	0.000376536475694194	0.0108639553098405
		sp|PK3CD	1.75290872571823	1.87599423579571e-05	0.00179239410431705
		sp|CEBPB	1.66990689074071	0.00423177941970375	0.0461364075515102
		sp|TNIP3	1.663691441917	0.000545077250191548	0.013914669829144
		sp|PI2R	1.55562624390809	0.00263380762393938	0.0348377699290154
		sp|PA24A	1.55006905524432	6.53589233052908e-06	0.00103741478104414
		sp|ITB1	1.52780210093087	3.3204362313592e-06	0.000700582798033863
		sp|P2RX7	1.48970860078778	0.00289877150451	0.0368087875817844
		sp|CY24A	1.4710814990966	3.58759500891159e-05	0.00270773763270753
		sp|ABR	1.44770499866978	7.0789280385563e-07	0.000366651214881224
		sp|AIF1	1.43447930663559	4.3046130555365e-05	0.00297275067224805
		sp|DAB2P	1.42281900875453	2.97115477378578e-05	0.00245707009485932
		sp|VNN1	1.39796607756315	0.00461971689705229	0.0486374791664119
		sp|PLD3	1.38733612076897	4.39795930746349e-05	0.00301605000311834
		sp|CALRL	1.3766098105631	1.09909226358301e-05	0.00134029794035637
		sp|TLR4	1.31312147703725	0.00029149180576884	0.0094914033726112
		sp|JUN	1.30331244422585	0.00432429000081194	0.0468155532431136
		sp|TNAP3	1.28795976513489	0.000605505645246684	0.0146948977925342
		sp|ADA	1.26207821904277	0.000348886514559695	0.0103788315851891
		sp|AREL1	1.23727190228996	0.00119644178558071	0.0218850996503713
		sp|PE2R4	1.22171655777141	0.00384658565228712	0.043820537926408
		sp|NOTC2	-1.18898346447856	0.000510117504884192	0.0132981890478552
		sp|BIRC3	1.18798198973543	5.01736988832086e-05	0.00325913776045977
		sp|IKBD	1.18537478450264	3.18654199281686e-06	0.000681712168506756
		sp|MYD88	1.1775841609458	0.00434803514990454	0.0469491998290626
		sp|BCR	1.13298270170612	0.00410094645851734	0.0452691128415806
		sp|ALDH2	1.12190966087534	0.000463277591763232	0.0125860538507569
		sp|DNSL3	1.11275277529074	0.00117914417309742	0.0217813014918172
		sp|MAPK2	1.10053986451935	0.00240302128466381	0.0329131975815958
		sp|TBK1	1.08888495315496	0.000807198401569646	0.0175162943105775
		sp|LACC1	1.00579346402011	0.000874065530213435	0.0183600403048675
regulation of cytokine production	GO:0001817	sp|IRG1	4.62485116511338	3.7434462772011e-06	0.000732371517845145
		sp|PTPRJ	3.56706204426393	2.85337523077561e-06	0.000666182834517425
		sp|GRP1	-3.01275686689246	0.0015988176430367	0.0260711920880268
		sp|LEG9	2.99027348345359	5.41225531350892e-07	0.000304354311658522
		sp|PLCA	2.79727612405921	9.01466950727557e-07	0.000398157254015413
		sp|PTPRC	2.61869901764938	2.55631479285637e-06	0.000653420620168819
		sp|VGFR1	2.5770694742407	2.08700954765917e-08	7.50040703478441e-05
		sp|PPARG	-2.5257823132536	0.00260209733509153	0.034620485102008
		sp|RUNX1	2.45426369251248	0.00113214592929441	0.0213252472374032
		UniRef90_K1RUD6	2.42731157413428	3.40738356264271e-05	0.0026241440107998
		sp|MT	2.25704312572703	0.000418431515055361	0.0117059356600892
		sp|NFKB1	1.85185172248785	0.000376536475694194	0.0108639553098405
		sp|CBP	1.68814813036702	0.00106386717430091	0.0205640610676527
		sp|CEBPB	1.66990689074071	0.00423177941970375	0.0461364075515102
		sp|G3P	-1.63249398636222	0.000179869503224556	0.00731444537699527
		sp|MET	1.62828759111758	1.1702061488327e-06	0.00041396828657026
		sp|TRAF3	1.58309060825734	0.000223790414208898	0.00815674617122135
		sp|TKFC	-1.55764468385213	0.000847910813064479	0.0181122105894918
		sp|P2RX7	1.48970860078778	0.00289877150451	0.0368087875817844
		sp|GPAT1	1.47774809435782	0.000205578194792159	0.00779612722523945
		sp|FZD5	-1.47704482620088	0.000767667686384951	0.0170725823767555
		sp|CY24A	1.4710814990966	3.58759500891159e-05	0.00270773763270753
		sp|AIF1	1.43447930663559	4.3046130555365e-05	0.00297275067224805
		sp|RPC5	1.40646095242757	0.000598252424209904	0.0146270859792538
		sp|PLD3	1.38733612076897	4.39795930746349e-05	0.00301605000311834
		sp|TLR4	1.31312147703725	0.00029149180576884	0.0094914033726112
		sp|TRAF2	1.30258897994113	2.29878201457488e-05	0.00209422047607347
		sp|TNAP3	1.28795976513489	0.000605505645246684	0.0146948977925342
		sp|DDX58	1.28679923010913	0.000193924108767982	0.00755804813618105
		sp|PE2R4	1.22171655777141	0.00384658565228712	0.043820537926408
		sp|BIRC3	1.18798198973543	5.01736988832086e-05	0.00325913776045977
		sp|MYD88	1.1775841609458	0.00434803514990454	0.0469491998290626
		sp|MAPK2	1.10053986451935	0.00240302128466381	0.0329131975815958
		sp|TBK1	1.08888495315496	0.000807198401569646	0.0175162943105775
growth	GO:0040007	sp|SOX15	9.05540630646208	1.85274389903543e-06	0.000544264260012169
		sp|GDA1	4.44984888095542	1.81742176885423e-08	7.50040703478441e-05
		sp|HHEX	4.41522118886934	2.17298342314985e-10	4.27686597344352e-06
		sp|CAPR2	4.21730995944528	0.00123414769803048	0.022233425379915
		sp|PTPRJ	3.56706204426393	2.85337523077561e-06	0.000666182834517425
		sp|NINJ1	3.32932745529941	5.80050373795882e-06	0.000984185470435392
		sp|SOCS3	3.01262982069702	3.5196126051541e-07	0.000256566723313493
		sp|DSPP	-2.93901764142629	0.00013780799438616	0.00609513920338966
		sp|SGK1	-2.5651725615509	1.31040909542652e-05	0.00148226849518304
		sp|PPARG	-2.5257823132536	0.00260209733509153	0.034620485102008
		sp|DAR1	2.48236611871426	0.00378646877265196	0.0435104047190874
		sp|TIMP3	2.42615365304096	5.88395862704922e-05	0.00357432326227107
		sp|CADN	2.36743608742296	8.12065221379802e-07	0.000394883977517607
		sp|MT	2.25704312572703	0.000418431515055361	0.0117059356600892
		sp|HOP	2.21220109202281	0.000232706762635875	0.00832751727672599
		sp|BMP10	-2.20125335753482	0.000255097899611085	0.00879305929972921
		sp|STA5A	2.13137675233877	3.51335599648113e-07	0.000256566723313493
		sp|CO9A1	-2.07786657066523	0.000448793306081534	0.0122957184688403
		sp|MLE	-1.98823733980841	0.00281665494080671	0.0363826817224373
		sp|NKX25	1.94161700502438	4.8672212452531e-07	0.000299364526715849
		sp|OTU6	1.9305734104595	4.77536028072617e-05	0.00316963388086378
		sp|MED12	-1.92099723240633	1.28729951368347e-05	0.00146454503053861
		sp|F16P1	1.90912075865492	0.000352654953445799	0.0104286828937001
		sp|ITA5	1.80223534615264	3.31745031403999e-05	0.0026241440107998
		sp|AUTS2	1.75564593263638	4.57519935404202e-07	0.000290480882858887
		sp|GRDN	-1.74893952215088	0.00355713684446452	0.0420489894130635
		sp|ITB1	1.52780210093087	3.3204362313592e-06	0.000700582798033863
		sp|SOCS7	1.51016840465052	1.79818582531282e-05	0.00174344302531068
		sp|GPAT1	1.47774809435782	0.000205578194792159	0.00779612722523945
		sp|CY24A	1.4710814990966	3.58759500891159e-05	0.00270773763270753
		sp|G6PD	1.46460418679255	3.98051535773265e-06	0.000763610291130064
		sp|HELT	-1.44361543066574	0.000644007660427378	0.0152348062169852
		sp|JAG1B	1.43208951782517	0.00169463509964799	0.0270290178535428
		sp|DAB2P	1.42281900875453	2.97115477378578e-05	0.00245707009485932
		sp|HNF4A	1.40300831899023	5.78222297411431e-05	0.00354296489189269
		sp|GRP3	1.37959940576124	9.63571796809767e-06	0.00122354968418128
		sp|CDC42	1.36382213778293	6.37563762774157e-06	0.00103635658379528
		sp|VILI	-1.31144179498754	0.000263609102985931	0.00887077027015117
		sp|JUN	1.30331244422585	0.00432429000081194	0.0468155532431136
		sp|LARP7	1.2723294678078	0.000572514469499477	0.0143089208650826
		sp|BTG1	1.26842197151767	0.0011100670593145	0.0211095071124908
		sp|B2CL1	1.25558236847316	0.000289229774711341	0.00945618010941631
		sp|PE2R4	1.22171655777141	0.00384658565228712	0.043820537926408
		sp|KCNK2	-1.20321626525157	0.00240537113697567	0.0329224719874514
		sp|CIP4	1.19953531386315	0.00138458985906819	0.0238629576236252
		sp|NOTC2	-1.18898346447856	0.000510117504884192	0.0132981890478552
		sp|NLGNX	-1.18230016853124	0.00409121094790135	0.0452691128415806
		sp|DBNL	1.16744038528991	3.85452248314178e-05	0.00281528675057835
		sp|TPIS	-1.16083308414548	0.00115005695409197	0.0215100788133237
		sp|PTN12	1.16065949144136	0.00022291781802473	0.00814001575948561
		sp|TEC	1.14530584432725	1.5411787890493e-05	0.00161281159595729
		sp|SMAL1	1.13323109189811	0.000124809287600371	0.00572609883112004
		sp|RERG	-1.12805852644209	0.000192651193752853	0.00752398575792013
		sp|SY14L	-1.12401505137138	0.000777083658156554	0.0170799566311196
		sp|SESN1	1.11652779317186	0.00101144855646987	0.0201287467021637
		sp|PAK1	1.09624346106647	0.000109199308300358	0.00529374577824541
		sp|BCL2	1.0866717078284	6.65958285517763e-05	0.00384380967025238
		sp|CANB	-1.08016200346751	0.00022768252006604	0.0082527575689499
		sp|CLAP2	-1.0704592706344	0.000276297102022711	0.00918594520609964
		sp|TAF8	1.04991888343424	0.00203841132325251	0.0299626674116922
		sp|HR4	1.04498336460107	0.000483798572940221	0.0129376678160454
		sp|PIK1	1.03537141679079	7.10530917799522e-05	0.00400706863155593
		sp|CHI1	-1.01863706642158	0.00120315718651057	0.0219671055147504
		sp|CAUP	-1.01564603683947	0.00386618132403742	0.0439342845379356
		sp|FKBP8	1.00929810218592	0.000707979302617694	0.0161278340672702
		sp|RBF1	-1.00189339921811	0.00252419508421749	0.0339352511253884
positive regulation of molecular function	GO:0044093	sp|CALM2	4.84628435401179	0.00398317297037694	0.0446572907445928
		sp|CAPR2	4.21730995944528	0.00123414769803048	0.022233425379915
		sp|ANTR1	-3.64668370012581	0.0019127145784146	0.0289905438207862
		sp|HSP74	3.37698988765912	7.23582919119692e-06	0.00108997026568211
		sp|VLDLR	3.04709700604537	2.99090107156362e-05	0.00246305083223913
		sp|GRP1	-3.01275686689246	0.0015988176430367	0.0260711920880268
		sp|LEG9	2.99027348345359	5.41225531350892e-07	0.000304354311658522
		sp|DNJB1	2.8483021179216	2.82153751620236e-06	0.000666182834517425
		sp|PTPRC	2.61869901764938	2.55631479285637e-06	0.000653420620168819
		sp|VGFR1	2.5770694742407	2.08700954765917e-08	7.50040703478441e-05
		sp|SGK1	-2.5651725615509	1.31040909542652e-05	0.00148226849518304
		sp|PPARG	-2.5257823132536	0.00260209733509153	0.034620485102008
		sp|RHG27	2.5089780581897	0.00302799473711167	0.0377774284329505
		sp|EDA	-2.35947412683073	0.00165255692210264	0.0266603486400198
		sp|PR15B	2.2503427654945	0.000249962484702996	0.00867682826088953
		sp|TRIB1	2.24669020316101	0.00187811461916384	0.0286328829855792
		sp|S27A1	2.10218833417694	1.86752516531587e-07	0.000193455948967089
		sp|ITB3	2.06348867888583	5.12036120411975e-05	0.00329942126930171
		sp|V1BR	2.03244418933153	3.57681980766899e-05	0.00270773763270753
		sp|MLE	-1.98823733980841	0.00281665494080671	0.0363826817224373
		sp|S39AA	1.93297200470234	0.00104713910335256	0.0203855507736746
		sp|NFKB1	1.85185172248785	0.000376536475694194	0.0108639553098405
		sp|TRIB2	1.7510230280347	0.000638612162501799	0.0152112097551743
		sp|GRDN	-1.74893952215088	0.00355713684446452	0.0420489894130635
		sp|MED25	1.70366728850194	2.92941905856733e-06	0.000666182834517425
		sp|CBP	1.68814813036702	0.00106386717430091	0.0205640610676527
		sp|MET	1.62828759111758	1.1702061488327e-06	0.00041396828657026
		sp|RHG06	-1.61229475549325	0.00211305781368902	0.0307213339436236
		UniRef90_A0A210PUH1	-1.59119487996393	6.46088532621049e-06	0.00103635658379528
		UniRef90_K1Q5G2	1.58984146973571	0.000299794442101975	0.00956329693590125
		sp|TNKS1	1.56837887871856	0.00149614631803056	0.0250188205874914
		sp|ITB1	1.52780210093087	3.3204362313592e-06	0.000700582798033863
		sp|SC5A3	-1.52317438000065	0.000520647995659989	0.0134800583684811
[truncated: 682 more rows]

## Sheet: gs_deg_SL-SS
GO name	GO id	Symbol	log2FC	p.value	Adjusted p.value
axoneme assembly	GO:0035082	sp|NEUL1	-2.58124577204636	3.35299535613381e-05	0.00814736476536118
		sp|DAAF1	-2.14246834407139	8.70011721696643e-05	0.0145300918447156
		sp|DAAF5	-1.97979605286591	0.000141218170055983	0.0195736339650834
		UniRef90_A0A210PKS0	-1.95876995466959	0.000682842283589225	0.0496188258629206
		sp|RUVB2	-1.87110057266747	2.77727798607461e-05	0.00720408564848039
		sp|DAAF4	-1.66716553578808	4.2363596645483e-05	0.00936854279973479
		sp|ZMY10	-1.60742886186069	0.000128657899206475	0.0183495997984191
		sp|KTU	-1.59922762255789	2.70818199429964e-06	0.00296124655621141
		sp|RUVB1	-1.17455150020188	8.78508753948354e-05	0.0145300918447156
microtubule bundle formation	GO:0001578	sp|NEUL1	-2.58124577204636	3.35299535613381e-05	0.00814736476536118
		sp|DAAF1	-2.14246834407139	8.70011721696643e-05	0.0145300918447156
		sp|DAAF5	-1.97979605286591	0.000141218170055983	0.0195736339650834
		UniRef90_A0A210PKS0	-1.95876995466959	0.000682842283589225	0.0496188258629206
		sp|RUVB2	-1.87110057266747	2.77727798607461e-05	0.00720408564848039
		sp|DAAF4	-1.66716553578808	4.2363596645483e-05	0.00936854279973479
		sp|ZMY10	-1.60742886186069	0.000128657899206475	0.0183495997984191
		sp|KTU	-1.59922762255789	2.70818199429964e-06	0.00296124655621141
		sp|RUVB1	-1.17455150020188	8.78508753948354e-05	0.0145300918447156
cilium movement	GO:0003341	sp|DNJA1	-2.80112900881607	2.1329232759539e-06	0.00296124655621141
		sp|NEUL1	-2.58124577204636	3.35299535613381e-05	0.00814736476536118
		sp|FXJ1A	-2.44615430577172	0.000118139225700861	0.0174943659967191
		sp|DAAF1	-2.14246834407139	8.70011721696643e-05	0.0145300918447156
		sp|DAAF5	-1.97979605286591	0.000141218170055983	0.0195736339650834
		sp|RUVB2	-1.87110057266747	2.77727798607461e-05	0.00720408564848039
		sp|DAAF4	-1.66716553578808	4.2363596645483e-05	0.00936854279973479
		sp|ZMY10	-1.60742886186069	0.000128657899206475	0.0183495997984191
		sp|KTU	-1.59922762255789	2.70818199429964e-06	0.00296124655621141
		sp|CF298	-1.37003635909163	0.000385593778222578	0.0340545892467832
		sp|RUVB1	-1.17455150020188	8.78508753948354e-05	0.0145300918447156
cell projection assembly	GO:0030031	sp|NEUL1	-2.58124577204636	3.35299535613381e-05	0.00814736476536118
		sp|EGFR	-2.56966826343975	9.83778607957105e-05	0.0158330581435874
		sp|FXJ1A	-2.44615430577172	0.000118139225700861	0.0174943659967191
		sp|DAAF1	-2.14246834407139	8.70011721696643e-05	0.0145300918447156
		sp|DAAF5	-1.97979605286591	0.000141218170055983	0.0195736339650834
		UniRef90_A0A210PKS0	-1.95876995466959	0.000682842283589225	0.0496188258629206
		sp|RUVB2	-1.87110057266747	2.77727798607461e-05	0.00720408564848039
		sp|DAAF4	-1.66716553578808	4.2363596645483e-05	0.00936854279973479
		sp|ZMY10	-1.60742886186069	0.000128657899206475	0.0183495997984191
		sp|KTU	-1.59922762255789	2.70818199429964e-06	0.00296124655621141
		sp|TCPH	-1.50231108881441	0.000161972749816458	0.0212529844125835
		sp|TCPD	-1.45871241310095	6.01051202395229e-05	0.0115979311426891
		sp|SDCB1	-1.41567063701754	1.9738684595529e-05	0.00597687369552617
		sp|CF298	-1.37003635909163	0.000385593778222578	0.0340545892467832
		sp|RUVB1	-1.17455150020188	8.78508753948354e-05	0.0145300918447156
		sp|RHOU	-1.14258262724664	9.13757507841963e-05	0.0149871460577879
		sp|TCPB	-1.11663502799417	0.000550730685492737	0.0431198059577656
		sp|TCPQ	-1.03836842784164	0.00032591832838335	0.0306899610086541
plasma membrane bounded cell projection assembly	GO:0120031	sp|NEUL1	-2.58124577204636	3.35299535613381e-05	0.00814736476536118
		sp|FXJ1A	-2.44615430577172	0.000118139225700861	0.0174943659967191
		sp|DAAF1	-2.14246834407139	8.70011721696643e-05	0.0145300918447156
		sp|DAAF5	-1.97979605286591	0.000141218170055983	0.0195736339650834
		UniRef90_A0A210PKS0	-1.95876995466959	0.000682842283589225	0.0496188258629206
		sp|RUVB2	-1.87110057266747	2.77727798607461e-05	0.00720408564848039
		sp|DAAF4	-1.66716553578808	4.2363596645483e-05	0.00936854279973479
		sp|ZMY10	-1.60742886186069	0.000128657899206475	0.0183495997984191
		sp|KTU	-1.59922762255789	2.70818199429964e-06	0.00296124655621141
		sp|SDCB1	-1.41567063701754	1.9738684595529e-05	0.00597687369552617
		sp|CF298	-1.37003635909163	0.000385593778222578	0.0340545892467832
		sp|RUVB1	-1.17455150020188	8.78508753948354e-05	0.0145300918447156
cilium organization	GO:0044782	sp|NEUL1	-2.58124577204636	3.35299535613381e-05	0.00814736476536118
		sp|FXJ1A	-2.44615430577172	0.000118139225700861	0.0174943659967191
		sp|DAAF1	-2.14246834407139	8.70011721696643e-05	0.0145300918447156
		sp|DAAF5	-1.97979605286591	0.000141218170055983	0.0195736339650834
		UniRef90_A0A210PKS0	-1.95876995466959	0.000682842283589225	0.0496188258629206
		sp|RUVB2	-1.87110057266747	2.77727798607461e-05	0.00720408564848039
		sp|DAAF4	-1.66716553578808	4.2363596645483e-05	0.00936854279973479
		sp|ZMY10	-1.60742886186069	0.000128657899206475	0.0183495997984191
		sp|KTU	-1.59922762255789	2.70818199429964e-06	0.00296124655621141
		sp|CF298	-1.37003635909163	0.000385593778222578	0.0340545892467832
		sp|RUVB1	-1.17455150020188	8.78508753948354e-05	0.0145300918447156
cilium assembly	GO:0060271	sp|NEUL1	-2.58124577204636	3.35299535613381e-05	0.00814736476536118
		sp|FXJ1A	-2.44615430577172	0.000118139225700861	0.0174943659967191
		sp|DAAF1	-2.14246834407139	8.70011721696643e-05	0.0145300918447156
		sp|DAAF5	-1.97979605286591	0.000141218170055983	0.0195736339650834
		UniRef90_A0A210PKS0	-1.95876995466959	0.000682842283589225	0.0496188258629206
		sp|RUVB2	-1.87110057266747	2.77727798607461e-05	0.00720408564848039
		sp|DAAF4	-1.66716553578808	4.2363596645483e-05	0.00936854279973479
		sp|ZMY10	-1.60742886186069	0.000128657899206475	0.0183495997984191
		sp|KTU	-1.59922762255789	2.70818199429964e-06	0.00296124655621141
		sp|CF298	-1.37003635909163	0.000385593778222578	0.0340545892467832
		sp|RUVB1	-1.17455150020188	8.78508753948354e-05	0.0145300918447156
localization of cell	GO:0051674	sp|LRIG2	-3.12324199258812	6.88762489361948e-05	0.0124369021244237
		sp|DNJA1	-2.80112900881607	2.1329232759539e-06	0.00296124655621141
		sp|NEUL1	-2.58124577204636	3.35299535613381e-05	0.00814736476536118
		sp|EGFR	-2.56966826343975	9.83778607957105e-05	0.0158330581435874
		sp|FXJ1A	-2.44615430577172	0.000118139225700861	0.0174943659967191
		sp|IKBA	-2.37470550925889	7.1130518107102e-05	0.0126491706370155
		sp|SHCAF	-2.3507651473566	2.23012176190702e-05	0.00638668211811725
		sp|NFKB1	-2.22035175033887	4.14643530550026e-05	0.00936854279973479
		sp|BMP10	2.16166663261077	0.000317902127547711	0.0306713219333042
		sp|DAAF1	-2.14246834407139	8.70011721696643e-05	0.0145300918447156
		sp|ZFAN5	-2.08401901364387	3.67860614024038e-05	0.00872317181351942
		sp|DAAF5	-1.97979605286591	0.000141218170055983	0.0195736339650834
		UniRef90_A0A210PKS0	-1.95876995466959	0.000682842283589225	0.0496188258629206
		sp|DUS10	-1.71806650484769	0.000277032992704347	0.0285916080839479
		sp|NR4A3	-1.70666577076781	0.000243467275663127	0.0261853711453643
		sp|DAAF4	-1.66716553578808	4.2363596645483e-05	0.00936854279973479
		sp|BTG1	-1.64625187311072	6.67224283090551e-05	0.0122731853642881
		sp|ZMY10	-1.60742886186069	0.000128657899206475	0.0183495997984191
		sp|KTU	-1.59922762255789	2.70818199429964e-06	0.00296124655621141
		sp|SDCB1	-1.41567063701754	1.9738684595529e-05	0.00597687369552617
		sp|BCL2	-1.30368807311643	5.52291942201935e-06	0.00350651935690919
		sp|TNAP3	-1.25149758653011	0.000381145175514473	0.0339443409252301
		sp|HMDH	-1.24139501502439	0.00012132526521413	0.0178203273876456
		sp|RHOU	-1.14258262724664	9.13757507841963e-05	0.0149871460577879
		sp|VGFR1	1.11370625328122	1.64616840676409e-05	0.00549150620032725
		sp|CATIN	-1.08827590526801	0.000298274376314498	0.0296496781546563
		sp|ITA4	1.03589712990628	0.000478429865355413	0.0387508502466059
cell motility	GO:0048870	sp|LRIG2	-3.12324199258812	6.88762489361948e-05	0.0124369021244237
		sp|DNJA1	-2.80112900881607	2.1329232759539e-06	0.00296124655621141
		sp|NEUL1	-2.58124577204636	3.35299535613381e-05	0.00814736476536118
		sp|EGFR	-2.56966826343975	9.83778607957105e-05	0.0158330581435874
		sp|FXJ1A	-2.44615430577172	0.000118139225700861	0.0174943659967191
		sp|IKBA	-2.37470550925889	7.1130518107102e-05	0.0126491706370155
		sp|SHCAF	-2.3507651473566	2.23012176190702e-05	0.00638668211811725
		sp|NFKB1	-2.22035175033887	4.14643530550026e-05	0.00936854279973479
		sp|BMP10	2.16166663261077	0.000317902127547711	0.0306713219333042
		sp|DAAF1	-2.14246834407139	8.70011721696643e-05	0.0145300918447156
		sp|ZFAN5	-2.08401901364387	3.67860614024038e-05	0.00872317181351942
		sp|DAAF5	-1.97979605286591	0.000141218170055983	0.0195736339650834
		UniRef90_A0A210PKS0	-1.95876995466959	0.000682842283589225	0.0496188258629206
		sp|DUS10	-1.71806650484769	0.000277032992704347	0.0285916080839479
		sp|NR4A3	-1.70666577076781	0.000243467275663127	0.0261853711453643
		sp|DAAF4	-1.66716553578808	4.2363596645483e-05	0.00936854279973479
		sp|BTG1	-1.64625187311072	6.67224283090551e-05	0.0122731853642881
		sp|ZMY10	-1.60742886186069	0.000128657899206475	0.0183495997984191
		sp|KTU	-1.59922762255789	2.70818199429964e-06	0.00296124655621141
		sp|SDCB1	-1.41567063701754	1.9738684595529e-05	0.00597687369552617
		sp|BCL2	-1.30368807311643	5.52291942201935e-06	0.00350651935690919
		sp|TNAP3	-1.25149758653011	0.000381145175514473	0.0339443409252301
		sp|HMDH	-1.24139501502439	0.00012132526521413	0.0178203273876456
		sp|RHOU	-1.14258262724664	9.13757507841963e-05	0.0149871460577879
		sp|VGFR1	1.11370625328122	1.64616840676409e-05	0.00549150620032725
		sp|CATIN	-1.08827590526801	0.000298274376314498	0.0296496781546563
		sp|ITA4	1.03589712990628	0.000478429865355413	0.0387508502466059
axonemal dynein complex assembly	GO:0070286	sp|DAAF1	-2.14246834407139	8.70011721696643e-05	0.0145300918447156
		sp|DAAF5	-1.97979605286591	0.000141218170055983	0.0195736339650834
		UniRef90_A0A210PKS0	-1.95876995466959	0.000682842283589225	0.0496188258629206
		sp|RUVB2	-1.87110057266747	2.77727798607461e-05	0.00720408564848039
		sp|DAAF4	-1.66716553578808	4.2363596645483e-05	0.00936854279973479
		sp|ZMY10	-1.60742886186069	0.000128657899206475	0.0183495997984191
		sp|KTU	-1.59922762255789	2.70818199429964e-06	0.00296124655621141
		sp|RUVB1	-1.17455150020188	8.78508753948354e-05	0.0145300918447156
cilium-dependent cell motility	GO:0060285	sp|DNJA1	-2.80112900881607	2.1329232759539e-06	0.00296124655621141
		sp|NEUL1	-2.58124577204636	3.35299535613381e-05	0.00814736476536118
		sp|FXJ1A	-2.44615430577172	0.000118139225700861	0.0174943659967191
		sp|DAAF1	-2.14246834407139	8.70011721696643e-05	0.0145300918447156
		sp|DAAF5	-1.97979605286591	0.000141218170055983	0.0195736339650834
		UniRef90_A0A210PKS0	-1.95876995466959	0.000682842283589225	0.0496188258629206
		sp|ZMY10	-1.60742886186069	0.000128657899206475	0.0183495997984191
		sp|KTU	-1.59922762255789	2.70818199429964e-06	0.00296124655621141
cytokine-mediated signaling pathway	GO:0019221	sp|PEBB	-5.49346182726292	2.26811044846913e-07	0.00109960123328445
		sp|RUNX1	-4.60826270265305	3.50856115714174e-06	0.00328835717594589
		sp|CRERF	-3.2756669656025	4.24989195817738e-07	0.00139191940942511
		sp|IKBA	-2.37470550925889	7.1130518107102e-05	0.0126491706370155
		sp|NFKB1	-2.22035175033887	4.14643530550026e-05	0.00936854279973479
		sp|DP71L	-1.79988222354459	3.8209571265257e-06	0.0034183671892854
		sp|ELF1	-1.33069027626692	0.000336810805617204	0.0309771508231673
		sp|TREX1	-1.31039620455373	0.0003325720990356	0.030730911047975
		sp|BCL2	-1.30368807311643	5.52291942201935e-06	0.00350651935690919
		sp|TNAP3	-1.25149758653011	0.000381145175514473	0.0339443409252301
		sp|TCPA	-1.19315776098731	0.000104705339981475	0.0162268543426409
		sp|BIRC3	-1.14441088406639	3.04599881270131e-05	0.00761315725862004
		sp|RHOU	-1.14258262724664	9.13757507841963e-05	0.0149871460577879
		sp|SQSTM	-1.09110070283093	0.00046931695452903	0.0384402569190313
		sp|CATIN	-1.08827590526801	0.000298274376314498	0.0296496781546563
cilium or flagellum-dependent cell motility	GO:0001539	sp|DNJA1	-2.80112900881607	2.1329232759539e-06	0.00296124655621141
		sp|NEUL1	-2.58124577204636	3.35299535613381e-05	0.00814736476536118
		sp|FXJ1A	-2.44615430577172	0.000118139225700861	0.0174943659967191
		sp|DAAF1	-2.14246834407139	8.70011721696643e-05	0.0145300918447156
		sp|DAAF5	-1.97979605286591	0.000141218170055983	0.0195736339650834
		UniRef90_A0A210PKS0	-1.95876995466959	0.000682842283589225	0.0496188258629206
		sp|ZMY10	-1.60742886186069	0.000128657899206475	0.0183495997984191
		sp|KTU	-1.59922762255789	2.70818199429964e-06	0.00296124655621141
cilium movement involved in cell motility	GO:0060294	sp|DNJA1	-2.80112900881607	2.1329232759539e-06	0.00296124655621141
		sp|NEUL1	-2.58124577204636	3.35299535613381e-05	0.00814736476536118
		sp|FXJ1A	-2.44615430577172	0.000118139225700861	0.0174943659967191
		sp|DAAF5	-1.97979605286591	0.000141218170055983	0.0195736339650834
		sp|ZMY10	-1.60742886186069	0.000128657899206475	0.0183495997984191
		sp|KTU	-1.59922762255789	2.70818199429964e-06	0.00296124655621141
response to cytokine	GO:0034097	sp|PEBB	-5.49346182726292	2.26811044846913e-07	0.00109960123328445
		sp|RUNX1	-4.60826270265305	3.50856115714174e-06	0.00328835717594589
		sp|CRERF	-3.2756669656025	4.24989195817738e-07	0.00139191940942511
		sp|RASM	-3.11963310418806	2.08759670032282e-06	0.00296124655621141
		sp|IKBA	-2.37470550925889	7.1130518107102e-05	0.0126491706370155
		sp|NFKB1	-2.22035175033887	4.14643530550026e-05	0.00936854279973479
		sp|MAPK2	-2.01806337440573	9.35781808477342e-06	0.00472257886011565
		sp|TIMP3	-1.80901288236717	0.000321448933754919	0.0306899610086541
		sp|DP71L	-1.79988222354459	3.8209571265257e-06	0.0034183671892854
		sp|TISD	-1.73145101173966	5.51050068689862e-05	0.0111812035587153
		sp|DORS	-1.44995101209058	2.03214902494963e-05	0.00606011471349372
		sp|ELF1	-1.33069027626692	0.000336810805617204	0.0309771508231673
		sp|TREX1	-1.31039620455373	0.0003325720990356	0.030730911047975
		sp|BCL2	-1.30368807311643	5.52291942201935e-06	0.00350651935690919
		sp|TNAP3	-1.25149758653011	0.000381145175514473	0.0339443409252301
		sp|TCPA	-1.19315776098731	0.000104705339981475	0.0162268543426409
		sp|BIRC3	-1.14441088406639	3.04599881270131e-05	0.00761315725862004
		sp|RHOU	-1.14258262724664	9.13757507841963e-05	0.0149871460577879
		sp|SQSTM	-1.09110070283093	0.00046931695452903	0.0384402569190313
		sp|CATIN	-1.08827590526801	0.000298274376314498	0.0296496781546563
		sp|ITA4	1.03589712990628	0.000478429865355413	0.0387508502466059
motile cilium assembly	GO:0044458	sp|DAAF1	-2.14246834407139	8.70011721696643e-05	0.0145300918447156
		sp|RUVB2	-1.87110057266747	2.77727798607461e-05	0.00720408564848039
		sp|ZMY10	-1.60742886186069	0.000128657899206475	0.0183495997984191
		sp|CF298	-1.37003635909163	0.000385593778222578	0.0340545892467832
protein catabolic process	GO:0030163	sp|HSP71	-4.38160015529469	6.80840168064355e-06	0.00382865605366932
		sp|IF4A	-4.20064303132946	1.7057983362697e-05	0.00556434320905051
		UniRef90_A0A210R0V7	-3.27915783098396	0.000434787730849617	0.0362510092836538
		sp|CRERF	-3.2756669656025	4.24989195817738e-07	0.00139191940942511
		sp|ZFN2B	-3.22696943017899	1.13015151023557e-05	0.00479795412977602
		sp|LRIG2	-3.12324199258812	6.88762489361948e-05	0.0124369021244237
		sp|ARI1	-2.88275378736298	4.91978363311204e-05	0.0101927559438854
		sp|EGFR	-2.56966826343975	9.83778607957105e-05	0.0158330581435874
		sp|MYCB2	-2.31657849096915	9.9620903222428e-05	0.0158330581435874
		sp|UBE3C	-2.17032794222607	9.71340498462487e-06	0.00477948092268467
		sp|YNS9	-1.9356315174157	3.56264381132328e-05	0.00855121408469083
		sp|PDCL3	-1.86075930927017	5.78844861694454e-05	0.0113928245678702
		sp|TIMP3	-1.80901288236717	0.000321448933754919	0.0306899610086541
		sp|SOCS6	-1.72212752248964	0.000155799614384076	0.0211479173124648
		sp|RNF8B	-1.68430409560169	6.24787912674947e-05	0.0118964093734721
		sp|DAAF4	-1.66716553578808	4.2363596645483e-05	0.00936854279973479
		sp|TRIB2	-1.66333009430334	0.000433817953279206	0.0362510092836538
		sp|RNF11	-1.6398131451479	5.23175616192015e-06	0.00350651935690919
		sp|HPBP1	-1.56872499175233	1.19449117142071e-05	0.00479795412977602
		sp|SOCS4	-1.48148768130089	0.000288510851705511	0.0291203619654763
		sp|UBIQF	-1.42125815987748	0.000429732696343049	0.0362510092836538
		sp|SDCB1	-1.41567063701754	1.9738684595529e-05	0.00597687369552617
		sp|TNAP3	-1.25149758653011	0.000381145175514473	0.0339443409252301
		sp|DESI1	-1.24778250056258	0.000103066184002004	0.0160995923295829
		sp|HMDH	-1.24139501502439	0.00012132526521413	0.0178203273876456
		sp|ANKZ1	-1.11934674948826	0.000683008898829128	0.0496188258629206
		sp|SQSTM	-1.09110070283093	0.00046931695452903	0.0384402569190313
		sp|CATD	1.00941289458845	0.000552087750297578	0.0431198059577656
cell activation	GO:0001775	sp|PEBB	-5.49346182726292	2.26811044846913e-07	0.00109960123328445
		sp|RUNX1	-4.60826270265305	3.50856115714174e-06	0.00328835717594589
		sp|SYT11	-3.27287227965724	5.9372612822662e-05	0.0115700174809469
		sp|EGFR	-2.56966826343975	9.83778607957105e-05	0.0158330581435874
		sp|NFKB1	-2.22035175033887	4.14643530550026e-05	0.00936854279973479
		sp|TISD	-1.73145101173966	5.51050068689862e-05	0.0111812035587153
		sp|SOCS6	-1.72212752248964	0.000155799614384076	0.0211479173124648
		sp|DUS10	-1.71806650484769	0.000277032992704347	0.0285916080839479
		sp|NR4A3	-1.70666577076781	0.000243467275663127	0.0261853711453643
		sp|RNF8B	-1.68430409560169	6.24787912674947e-05	0.0118964093734721
		sp|SDCB1	-1.41567063701754	1.9738684595529e-05	0.00597687369552617
		sp|SOX11	-1.40519445415501	0.000437449690121973	0.0362510092836538
		sp|MVP	-1.33208875544634	1.77752977836758e-05	0.0055969472331181
		sp|TREX1	-1.31039620455373	0.0003325720990356	0.030730911047975
		sp|IKBD	-1.30542483372583	4.9504297662716e-07	0.00139191940942511
		sp|BCL2	-1.30368807311643	5.52291942201935e-06	0.00350651935690919
		sp|CEBPG	-1.27999956101434	0.000634025975478776	0.0479066259886816
		sp|TNAP3	-1.25149758653011	0.000381145175514473	0.0339443409252301
		sp|BCL3	-1.14658972325114	0.000571387811637755	0.0444508099156296
		sp|TCPB	-1.11663502799417	0.000550730685492737	0.0431198059577656
		sp|TCPQ	-1.03836842784164	0.00032591832838335	0.0306899610086541
		sp|ITA4	1.03589712990628	0.000478429865355413	0.0387508502466059
		sp|CATD	1.00941289458845	0.000552087750297578	0.0431198059577656
regulation of leukocyte differentiation	GO:1902105	sp|PEBB	-5.49346182726292	2.26811044846913e-07	0.00109960123328445
		sp|RUNX1	-4.60826270265305	3.50856115714174e-06	0.00328835717594589
		sp|TISD	-1.73145101173966	5.51050068689862e-05	0.0111812035587153
		sp|DUS10	-1.71806650484769	0.000277032992704347	0.0285916080839479
		sp|IKBD	-1.30542483372583	4.9504297662716e-07	0.00139191940942511
microtubule-based movement	GO:0007018	sp|DNJA1	-2.80112900881607	2.1329232759539e-06	0.00296124655621141
		sp|NEUL1	-2.58124577204636	3.35299535613381e-05	0.00814736476536118
		sp|FXJ1A	-2.44615430577172	0.000118139225700861	0.0174943659967191
		sp|DAAF1	-2.14246834407139	8.70011721696643e-05	0.0145300918447156
		sp|DAAF5	-1.97979605286591	0.000141218170055983	0.0195736339650834
		sp|RUVB2	-1.87110057266747	2.77727798607461e-05	0.00720408564848039
		sp|DAAF4	-1.66716553578808	4.2363596645483e-05	0.00936854279973479
		sp|ZMY10	-1.60742886186069	0.000128657899206475	0.0183495997984191
		sp|KTU	-1.59922762255789	2.70818199429964e-06	0.00296124655621141
		sp|CF298	-1.37003635909163	0.000385593778222578	0.0340545892467832
		sp|RUVB1	-1.17455150020188	8.78508753948354e-05	0.0145300918447156
negative regulation of signal transduction	GO:0009968	sp|RGS3	-4.38792362473079	1.11556894701236e-06	0.00219566280150973
		sp|IF4A	-4.20064303132946	1.7057983362697e-05	0.00556434320905051
		sp|CRERF	-3.2756669656025	4.24989195817738e-07	0.00139191940942511
		sp|DUS4	-3.11245051918574	4.94106823881595e-06	0.00350651935690919
		sp|TNIP3	-3.08770979143989	1.27937436139534e-06	0.00228914965281665
		sp|DNJA1	-2.80112900881607	2.1329232759539e-06	0.00296124655621141
		sp|NEUL1	-2.58124577204636	3.35299535613381e-05	0.00814736476536118
		sp|EGFR	-2.56966826343975	9.83778607957105e-05	0.0158330581435874
		sp|IKBA	-2.37470550925889	7.1130518107102e-05	0.0126491706370155
		sp|PR15B	-2.04554545974309	0.000492820188700736	0.0396976047411397
		sp|RUVB2	-1.87110057266747	2.77727798607461e-05	0.00720408564848039
		sp|TOB1	-1.84358686195	0.00010018600894273	0.0158330581435874
		sp|TIMP3	-1.80901288236717	0.000321448933754919	0.0306899610086541
		sp|DP71L	-1.79988222354459	3.8209571265257e-06	0.0034183671892854
		sp|SOCS6	-1.72212752248964	0.000155799614384076	0.0211479173124648
		sp|DUS10	-1.71806650484769	0.000277032992704347	0.0285916080839479
		sp|SOCS4	-1.48148768130089	0.000288510851705511	0.0291203619654763
		sp|MVP	-1.33208875544634	1.77752977836758e-05	0.0055969472331181
		sp|ELF1	-1.33069027626692	0.000336810805617204	0.0309771508231673
		sp|TREX1	-1.31039620455373	0.0003325720990356	0.030730911047975
		sp|IKBD	-1.30542483372583	4.9504297662716e-07	0.00139191940942511
		sp|BCL2	-1.30368807311643	5.52291942201935e-06	0.00350651935690919
		sp|TNAP3	-1.25149758653011	0.000381145175514473	0.0339443409252301
		sp|HMDH	-1.24139501502439	0.00012132526521413	0.0178203273876456
		sp|BCL3	-1.14658972325114	0.000571387811637755	0.0444508099156296
		sp|CATIN	-1.08827590526801	0.000298274376314498	0.0296496781546563
regulation of response to biotic stimulus	GO:0002831	sp|SYT11	-3.27287227965724	5.9372612822662e-05	0.0115700174809469
		sp|NFKB1	-2.22035175033887	4.14643530550026e-05	0.00936854279973479
		sp|DP71L	-1.79988222354459	3.8209571265257e-06	0.0034183671892854
		sp|DUS10	-1.71806650484769	0.000277032992704347	0.0285916080839479
		sp|DORS	-1.44995101209058	2.03214902494963e-05	0.00606011471349372
		sp|TOLL	-1.3331845691854	0.000329010353258105	0.0306899610086541
		sp|TREX1	-1.31039620455373	0.0003325720990356	0.030730911047975
		sp|TNAP3	-1.25149758653011	0.000381145175514473	0.0339443409252301
		sp|BIRC3	-1.14441088406639	3.04599881270131e-05	0.00761315725862004
		sp|CATIN	-1.08827590526801	0.000298274376314498	0.0296496781546563
leukocyte activation	GO:0045321	sp|PEBB	-5.49346182726292	2.26811044846913e-07	0.00109960123328445
		sp|RUNX1	-4.60826270265305	3.50856115714174e-06	0.00328835717594589
		sp|SYT11	-3.27287227965724	5.9372612822662e-05	0.0115700174809469
		sp|NFKB1	-2.22035175033887	4.14643530550026e-05	0.00936854279973479
		sp|TISD	-1.73145101173966	5.51050068689862e-05	0.0111812035587153
		sp|SOCS6	-1.72212752248964	0.000155799614384076	0.0211479173124648
		sp|DUS10	-1.71806650484769	0.000277032992704347	0.0285916080839479
		sp|NR4A3	-1.70666577076781	0.000243467275663127	0.0261853711453643
		sp|RNF8B	-1.68430409560169	6.24787912674947e-05	0.0118964093734721
		sp|SDCB1	-1.41567063701754	1.9738684595529e-05	0.00597687369552617
		sp|SOX11	-1.40519445415501	0.000437449690121973	0.0362510092836538
		sp|MVP	-1.33208875544634	1.77752977836758e-05	0.0055969472331181
		sp|TREX1	-1.31039620455373	0.0003325720990356	0.030730911047975
		sp|IKBD	-1.30542483372583	4.9504297662716e-07	0.00139191940942511
		sp|BCL2	-1.30368807311643	5.52291942201935e-06	0.00350651935690919
		sp|CEBPG	-1.27999956101434	0.000634025975478776	0.0479066259886816
		sp|TNAP3	-1.25149758653011	0.000381145175514473	0.0339443409252301
		sp|BCL3	-1.14658972325114	0.000571387811637755	0.0444508099156296
		sp|TCPB	-1.11663502799417	0.000550730685492737	0.0431198059577656
		sp|TCPQ	-1.03836842784164	0.00032591832838335	0.0306899610086541
		sp|ITA4	1.03589712990628	0.000478429865355413	0.0387508502466059
		sp|CATD	1.00941289458845	0.000552087750297578	0.0431198059577656
proteolysis involved in cellular protein catabolic process	GO:0051603	sp|HSP71	-4.38160015529469	6.80840168064355e-06	0.00382865605366932
		sp|IF4A	-4.20064303132946	1.7057983362697e-05	0.00556434320905051
		UniRef90_A0A210R0V7	-3.27915783098396	0.000434787730849617	0.0362510092836538
		sp|ZFN2B	-3.22696943017899	1.13015151023557e-05	0.00479795412977602
		sp|ARI1	-2.88275378736298	4.91978363311204e-05	0.0101927559438854
		sp|UBE3C	-2.17032794222607	9.71340498462487e-06	0.00477948092268467
		sp|YNS9	-1.9356315174157	3.56264381132328e-05	0.00855121408469083
		sp|PDCL3	-1.86075930927017	5.78844861694454e-05	0.0113928245678702
		sp|SOCS6	-1.72212752248964	0.000155799614384076	0.0211479173124648
		sp|RNF8B	-1.68430409560169	6.24787912674947e-05	0.0118964093734721
		sp|DAAF4	-1.66716553578808	4.2363596645483e-05	0.00936854279973479
		sp|TRIB2	-1.66333009430334	0.000433817953279206	0.0362510092836538
		sp|RNF11	-1.6398131451479	5.23175616192015e-06	0.00350651935690919
		sp|HPBP1	-1.56872499175233	1.19449117142071e-05	0.00479795412977602
		sp|SOCS4	-1.48148768130089	0.000288510851705511	0.0291203619654763
		sp|UBIQF	-1.42125815987748	0.000429732696343049	0.0362510092836538
		sp|SDCB1	-1.41567063701754	1.9738684595529e-05	0.00597687369552617
		sp|TNAP3	-1.25149758653011	0.000381145175514473	0.0339443409252301
		sp|DESI1	-1.24778250056258	0.000103066184002004	0.0160995923295829
		sp|ANKZ1	-1.11934674948826	0.000683008898829128	0.0496188258629206
		sp|SQSTM	-1.09110070283093	0.00046931695452903	0.0384402569190313
protein modification by small protein conjugation or removal	GO:0070647	sp|PEBB	-5.49346182726292	2.26811044846913e-07	0.00109960123328445
		sp|HSP71	-4.38160015529469	6.80840168064355e-06	0.00382865605366932
		UniRef90_A0A210R0V7	-3.27915783098396	0.000434787730849617	0.0362510092836538
		sp|TNIP3	-3.08770979143989	1.27937436139534e-06	0.00228914965281665
		sp|ARI1	-2.88275378736298	4.91978363311204e-05	0.0101927559438854
		sp|DNJA1	-2.80112900881607	2.1329232759539e-06	0.00296124655621141
		sp|NEUL1	-2.58124577204636	3.35299535613381e-05	0.00814736476536118
		sp|IKBA	-2.37470550925889	7.1130518107102e-05	0.0126491706370155
		sp|MYCB2	-2.31657849096915	9.9620903222428e-05	0.0158330581435874
		sp|DESI2	-2.20150648314306	1.55583652024516e-05	0.005372276209029
		sp|UBE3C	-2.17032794222607	9.71340498462487e-06	0.00477948092268467
		sp|YNS9	-1.9356315174157	3.56264381132328e-05	0.00855121408469083
		sp|NFX1	-1.86687102613195	5.27234092231724e-06	0.00350651935690919
		sp|BIR7A	-1.72800977132513	2.38486563480983e-05	0.00661111625694748
		sp|SOCS6	-1.72212752248964	0.000155799614384076	0.0211479173124648
		sp|RNF8B	-1.68430409560169	6.24787912674947e-05	0.0118964093734721
		sp|TRIB2	-1.66333009430334	0.000433817953279206	0.0362510092836538
		sp|RNF11	-1.6398131451479	5.23175616192015e-06	0.00350651935690919
		sp|HPBP1	-1.56872499175233	1.19449117142071e-05	0.00479795412977602
		sp|SOCS4	-1.48148768130089	0.000288510851705511	0.0291203619654763
		sp|UBIQF	-1.42125815987748	0.000429732696343049	0.0362510092836538
		sp|BCL2	-1.30368807311643	5.52291942201935e-06	0.00350651935690919
		sp|TNAP3	-1.25149758653011	0.000381145175514473	0.0339443409252301
		sp|DESI1	-1.24778250056258	0.000103066184002004	0.0160995923295829
		sp|RUVB1	-1.17455150020188	8.78508753948354e-05	0.0145300918447156
		sp|BIRC3	-1.14441088406639	3.04599881270131e-05	0.00761315725862004
		sp|SQSTM	-1.09110070283093	0.00046931695452903	0.0384402569190313
		sp|MSL2	1.05119174101762	0.00022246517680736	0.0250203406281283
regulation of cellular component movement	GO:0051270	sp|LRIG2	-3.12324199258812	6.88762489361948e-05	0.0124369021244237
		sp|EGFR	-2.56966826343975	9.83778607957105e-05	0.0158330581435874
		sp|FXJ1A	-2.44615430577172	0.000118139225700861	0.0174943659967191
		sp|SHCAF	-2.3507651473566	2.23012176190702e-05	0.00638668211811725
		sp|MYCB2	-2.31657849096915	9.9620903222428e-05	0.0158330581435874
		sp|BMP10	2.16166663261077	0.000317902127547711	0.0306713219333042
		sp|DAAF1	-2.14246834407139	8.70011721696643e-05	0.0145300918447156
		sp|DUS10	-1.71806650484769	0.000277032992704347	0.0285916080839479
		sp|NR4A3	-1.70666577076781	0.000243467275663127	0.0261853711453643
		sp|SDCB1	-1.41567063701754	1.9738684595529e-05	0.00597687369552617
		sp|CF298	-1.37003635909163	0.000385593778222578	0.0340545892467832
		sp|BCL2	-1.30368807311643	5.52291942201935e-06	0.00350651935690919
		sp|VGFR1	1.11370625328122	1.64616840676409e-05	0.00549150620032725
		sp|CATIN	-1.08827590526801	0.000298274376314498	0.0296496781546563
		sp|ITA4	1.03589712990628	0.000478429865355413	0.0387508502466059
cellular protein catabolic process	GO:0044257	sp|HSP71	-4.38160015529469	6.80840168064355e-06	0.00382865605366932
		sp|IF4A	-4.20064303132946	1.7057983362697e-05	0.00556434320905051
		UniRef90_A0A210R0V7	-3.27915783098396	0.000434787730849617	0.0362510092836538
		sp|ZFN2B	-3.22696943017899	1.13015151023557e-05	0.00479795412977602
		sp|ARI1	-2.88275378736298	4.91978363311204e-05	0.0101927559438854
		sp|UBE3C	-2.17032794222607	9.71340498462487e-06	0.00477948092268467
		sp|YNS9	-1.9356315174157	3.56264381132328e-05	0.00855121408469083
		sp|PDCL3	-1.86075930927017	5.78844861694454e-05	0.0113928245678702
		sp|SOCS6	-1.72212752248964	0.000155799614384076	0.0211479173124648
		sp|RNF8B	-1.68430409560169	6.24787912674947e-05	0.0118964093734721
		sp|DAAF4	-1.66716553578808	4.2363596645483e-05	0.00936854279973479
		sp|TRIB2	-1.66333009430334	0.000433817953279206	0.0362510092836538
		sp|RNF11	-1.6398131451479	5.23175616192015e-06	0.00350651935690919
		sp|HPBP1	-1.56872499175233	1.19449117142071e-05	0.00479795412977602
		sp|SOCS4	-1.48148768130089	0.000288510851705511	0.0291203619654763
		sp|UBIQF	-1.42125815987748	0.000429732696343049	0.0362510092836538
		sp|SDCB1	-1.41567063701754	1.9738684595529e-05	0.00597687369552617
		sp|TNAP3	-1.25149758653011	0.000381145175514473	0.0339443409252301
		sp|DESI1	-1.24778250056258	0.000103066184002004	0.0160995923295829
		sp|ANKZ1	-1.11934674948826	0.000683008898829128	0.0496188258629206
		sp|SQSTM	-1.09110070283093	0.00046931695452903	0.0384402569190313
negative regulation of signaling	GO:0023057	sp|RGS3	-4.38792362473079	1.11556894701236e-06	0.00219566280150973
		sp|IF4A	-4.20064303132946	1.7057983362697e-05	0.00556434320905051
		sp|CRERF	-3.2756669656025	4.24989195817738e-07	0.00139191940942511
		sp|SYT11	-3.27287227965724	5.9372612822662e-05	0.0115700174809469
		sp|DUS4	-3.11245051918574	4.94106823881595e-06	0.00350651935690919
		sp|TNIP3	-3.08770979143989	1.27937436139534e-06	0.00228914965281665
		sp|DNJA1	-2.80112900881607	2.1329232759539e-06	0.00296124655621141
		sp|NEUL1	-2.58124577204636	3.35299535613381e-05	0.00814736476536118
		sp|EGFR	-2.56966826343975	9.83778607957105e-05	0.0158330581435874
		sp|IKBA	-2.37470550925889	7.1130518107102e-05	0.0126491706370155
		sp|PR15B	-2.04554545974309	0.000492820188700736	0.0396976047411397
		sp|CHLE	1.89484688244237	4.19833354177819e-05	0.00936854279973479
		sp|RUVB2	-1.87110057266747	2.77727798607461e-05	0.00720408564848039
		sp|TOB1	-1.84358686195	0.00010018600894273	0.0158330581435874
		sp|TIMP3	-1.80901288236717	0.000321448933754919	0.0306899610086541
		sp|DP71L	-1.79988222354459	3.8209571265257e-06	0.0034183671892854
		sp|SOCS6	-1.72212752248964	0.000155799614384076	0.0211479173124648
		sp|DUS10	-1.71806650484769	0.000277032992704347	0.0285916080839479
		sp|SOCS4	-1.48148768130089	0.000288510851705511	0.0291203619654763
		sp|MVP	-1.33208875544634	1.77752977836758e-05	0.0055969472331181
		sp|ELF1	-1.33069027626692	0.000336810805617204	0.0309771508231673
		sp|TREX1	-1.31039620455373	0.0003325720990356	0.030730911047975
		sp|IKBD	-1.30542483372583	4.9504297662716e-07	0.00139191940942511
		sp|BCL2	-1.30368807311643	5.52291942201935e-06	0.00350651935690919
		sp|TNAP3	-1.25149758653011	0.000381145175514473	0.0339443409252301
		sp|HMDH	-1.24139501502439	0.00012132526521413	0.0178203273876456
		sp|BCL3	-1.14658972325114	0.000571387811637755	0.0444508099156296
		sp|CATIN	-1.08827590526801	0.000298274376314498	0.0296496781546563
regulation of hemopoiesis	GO:1903706	sp|PEBB	-5.49346182726292	2.26811044846913e-07	0.00109960123328445
		sp|RUNX1	-4.60826270265305	3.50856115714174e-06	0.00328835717594589
		sp|IKBA	-2.37470550925889	7.1130518107102e-05	0.0126491706370155
		sp|TISD	-1.73145101173966	5.51050068689862e-05	0.0111812035587153
		sp|DUS10	-1.71806650484769	0.000277032992704347	0.0285916080839479
		sp|NR4A3	-1.70666577076781	0.000243467275663127	0.0261853711453643
		sp|IKBD	-1.30542483372583	4.9504297662716e-07	0.00139191940942511
		sp|SMAP1	-1.21253339160523	0.000647657426925884	0.0484684162614268
		sp|VGFR1	1.11370625328122	1.64616840676409e-05	0.00549150620032725
negative regulation of cell communication	GO:0010648	sp|RGS3	-4.38792362473079	1.11556894701236e-06	0.00219566280150973
		sp|IF4A	-4.20064303132946	1.7057983362697e-05	0.00556434320905051
		sp|CRERF	-3.2756669656025	4.24989195817738e-07	0.00139191940942511
		sp|SYT11	-3.27287227965724	5.9372612822662e-05	0.0115700174809469
		sp|DUS4	-3.11245051918574	4.94106823881595e-06	0.00350651935690919
		sp|TNIP3	-3.08770979143989	1.27937436139534e-06	0.00228914965281665
		sp|DNJA1	-2.80112900881607	2.1329232759539e-06	0.00296124655621141
		sp|NEUL1	-2.58124577204636	3.35299535613381e-05	0.00814736476536118
		sp|EGFR	-2.56966826343975	9.83778607957105e-05	0.0158330581435874
		sp|IKBA	-2.37470550925889	7.1130518107102e-05	0.0126491706370155
		sp|PR15B	-2.04554545974309	0.000492820188700736	0.0396976047411397
		sp|CHLE	1.89484688244237	4.19833354177819e-05	0.00936854279973479
		sp|RUVB2	-1.87110057266747	2.77727798607461e-05	0.00720408564848039
		sp|TOB1	-1.84358686195	0.00010018600894273	0.0158330581435874
		sp|TIMP3	-1.80901288236717	0.000321448933754919	0.0306899610086541
		sp|DP71L	-1.79988222354459	3.8209571265257e-06	0.0034183671892854
		sp|SOCS6	-1.72212752248964	0.000155799614384076	0.0211479173124648
		sp|DUS10	-1.71806650484769	0.000277032992704347	0.0285916080839479
		sp|SOCS4	-1.48148768130089	0.000288510851705511	0.0291203619654763
		sp|MVP	-1.33208875544634	1.77752977836758e-05	0.0055969472331181
		sp|ELF1	-1.33069027626692	0.000336810805617204	0.0309771508231673
		sp|TREX1	-1.31039620455373	0.0003325720990356	0.030730911047975
		sp|IKBD	-1.30542483372583	4.9504297662716e-07	0.00139191940942511
		sp|BCL2	-1.30368807311643	5.52291942201935e-06	0.00350651935690919
		sp|TNAP3	-1.25149758653011	0.000381145175514473	0.0339443409252301
		sp|HMDH	-1.24139501502439	0.00012132526521413	0.0178203273876456
		sp|BCL3	-1.14658972325114	0.000571387811637755	0.0444508099156296
		sp|CATIN	-1.08827590526801	0.000298274376314498	0.0296496781546563
protein deubiquitination	GO:0016579	UniRef90_A0A210R0V7	-3.27915783098396	0.000434787730849617	0.0362510092836538
		sp|TNIP3	-3.08770979143989	1.27937436139534e-06	0.00228914965281665
		sp|IKBA	-2.37470550925889	7.1130518107102e-05	0.0126491706370155
		sp|DESI2	-2.20150648314306	1.55583652024516e-05	0.005372276209029
		sp|TNAP3	-1.25149758653011	0.000381145175514473	0.0339443409252301
		sp|DESI1	-1.24778250056258	0.000103066184002004	0.0160995923295829
		sp|RUVB1	-1.17455150020188	8.78508753948354e-05	0.0145300918447156
		sp|BIRC3	-1.14441088406639	3.04599881270131e-05	0.00761315725862004
modification-dependent protein catabolic process	GO:0019941	sp|HSP71	-4.38160015529469	6.80840168064355e-06	0.00382865605366932
		sp|IF4A	-4.20064303132946	1.7057983362697e-05	0.00556434320905051
		UniRef90_A0A210R0V7	-3.27915783098396	0.000434787730849617	0.0362510092836538
		sp|ZFN2B	-3.22696943017899	1.13015151023557e-05	0.00479795412977602
		sp|ARI1	-2.88275378736298	4.91978363311204e-05	0.0101927559438854
		sp|UBE3C	-2.17032794222607	9.71340498462487e-06	0.00477948092268467
		sp|YNS9	-1.9356315174157	3.56264381132328e-05	0.00855121408469083
		sp|PDCL3	-1.86075930927017	5.78844861694454e-05	0.0113928245678702
		sp|RNF8B	-1.68430409560169	6.24787912674947e-05	0.0118964093734721
		sp|TRIB2	-1.66333009430334	0.000433817953279206	0.0362510092836538
		sp|RNF11	-1.6398131451479	5.23175616192015e-06	0.00350651935690919
		sp|HPBP1	-1.56872499175233	1.19449117142071e-05	0.00479795412977602
		sp|SOCS4	-1.48148768130089	0.000288510851705511	0.0291203619654763
		sp|UBIQF	-1.42125815987748	0.000429732696343049	0.0362510092836538
		sp|SDCB1	-1.41567063701754	1.9738684595529e-05	0.00597687369552617
		sp|TNAP3	-1.25149758653011	0.000381145175514473	0.0339443409252301
		sp|DESI1	-1.24778250056258	0.000103066184002004	0.0160995923295829
		sp|ANKZ1	-1.11934674948826	0.000683008898829128	0.0496188258629206
		sp|SQSTM	-1.09110070283093	0.00046931695452903	0.0384402569190313
modification-dependent macromolecule catabolic process	GO:0043632	sp|HSP71	-4.38160015529469	6.80840168064355e-06	0.00382865605366932
		sp|IF4A	-4.20064303132946	1.7057983362697e-05	0.00556434320905051
		UniRef90_A0A210R0V7	-3.27915783098396	0.000434787730849617	0.0362510092836538
		sp|ZFN2B	-3.22696943017899	1.13015151023557e-05	0.00479795412977602
		sp|ARI1	-2.88275378736298	4.91978363311204e-05	0.0101927559438854
		sp|UBE3C	-2.17032794222607	9.71340498462487e-06	0.00477948092268467
		sp|YNS9	-1.9356315174157	3.56264381132328e-05	0.00855121408469083
		sp|PDCL3	-1.86075930927017	5.78844861694454e-05	0.0113928245678702
		sp|RNF8B	-1.68430409560169	6.24787912674947e-05	0.0118964093734721
		sp|TRIB2	-1.66333009430334	0.000433817953279206	0.0362510092836538
		sp|RNF11	-1.6398131451479	5.23175616192015e-06	0.00350651935690919
		sp|HPBP1	-1.56872499175233	1.19449117142071e-05	0.00479795412977602
		sp|SOCS4	-1.48148768130089	0.000288510851705511	0.0291203619654763
		sp|UBIQF	-1.42125815987748	0.000429732696343049	0.0362510092836538
		sp|SDCB1	-1.41567063701754	1.9738684595529e-05	0.00597687369552617
		sp|TNAP3	-1.25149758653011	0.000381145175514473	0.0339443409252301
		sp|DESI1	-1.24778250056258	0.000103066184002004	0.0160995923295829
		sp|ANKZ1	-1.11934674948826	0.000683008898829128	0.0496188258629206
		sp|SQSTM	-1.09110070283093	0.00046931695452903	0.0384402569190313
regulation of immune system process	GO:0002682	sp|PEBB	-5.49346182726292	2.26811044846913e-07	0.00109960123328445
		sp|RUNX1	-4.60826270265305	3.50856115714174e-06	0.00328835717594589
		sp|SYT11	-3.27287227965724	5.9372612822662e-05	0.0115700174809469
		sp|IKBA	-2.37470550925889	7.1130518107102e-05	0.0126491706370155
		sp|MP2K4	-2.28590211299561	6.67664775045181e-06	0.00382865605366932
		sp|NFKB1	-2.22035175033887	4.14643530550026e-05	0.00936854279973479
		sp|DP71L	-1.79988222354459	3.8209571265257e-06	0.0034183671892854
		sp|TISD	-1.73145101173966	5.51050068689862e-05	0.0111812035587153
		sp|SOCS6	-1.72212752248964	0.000155799614384076	0.0211479173124648
		sp|DUS10	-1.71806650484769	0.000277032992704347	0.0285916080839479
		sp|NR4A3	-1.70666577076781	0.000243467275663127	0.0261853711453643
		sp|DORS	-1.44995101209058	2.03214902494963e-05	0.00606011471349372
		sp|SOX11	-1.40519445415501	0.000437449690121973	0.0362510092836538
		sp|TOLL	-1.3331845691854	0.000329010353258105	0.0306899610086541
		sp|ELF1	-1.33069027626692	0.000336810805617204	0.0309771508231673
		sp|TREX1	-1.31039620455373	0.0003325720990356	0.030730911047975
		sp|IKBD	-1.30542483372583	4.9504297662716e-07	0.00139191940942511
		sp|BCL2	-1.30368807311643	5.52291942201935e-06	0.00350651935690919
		sp|TNAP3	-1.25149758653011	0.000381145175514473	0.0339443409252301
		sp|SMAP1	-1.21253339160523	0.000647657426925884	0.0484684162614268
		sp|BIRC3	-1.14441088406639	3.04599881270131e-05	0.00761315725862004
		sp|VGFR1	1.11370625328122	1.64616840676409e-05	0.00549150620032725
		sp|CATIN	-1.08827590526801	0.000298274376314498	0.0296496781546563
		sp|ITA4	1.03589712990628	0.000478429865355413	0.0387508502466059
protein modification by small protein removal	GO:0070646	UniRef90_A0A210R0V7	-3.27915783098396	0.000434787730849617	0.0362510092836538
		sp|TNIP3	-3.08770979143989	1.27937436139534e-06	0.00228914965281665
		sp|IKBA	-2.37470550925889	7.1130518107102e-05	0.0126491706370155
		sp|DESI2	-2.20150648314306	1.55583652024516e-05	0.005372276209029
		sp|TNAP3	-1.25149758653011	0.000381145175514473	0.0339443409252301
		sp|DESI1	-1.24778250056258	0.000103066184002004	0.0160995923295829
		sp|RUVB1	-1.17455150020188	8.78508753948354e-05	0.0145300918447156
		sp|BIRC3	-1.14441088406639	3.04599881270131e-05	0.00761315725862004
MAPK cascade	GO:0000165	sp|RGS3	-4.38792362473079	1.11556894701236e-06	0.00219566280150973
		sp|DUS4	-3.11245051918574	4.94106823881595e-06	0.00350651935690919
		sp|DNJA1	-2.80112900881607	2.1329232759539e-06	0.00296124655621141
		sp|EGFR	-2.56966826343975	9.83778607957105e-05	0.0158330581435874
		sp|MP2K4	-2.28590211299561	6.67664775045181e-06	0.00382865605366932
		sp|NFKB1	-2.22035175033887	4.14643530550026e-05	0.00936854279973479
		sp|MAPK2	-2.01806337440573	9.35781808477342e-06	0.00472257886011565
		sp|TIMP3	-1.80901288236717	0.000321448933754919	0.0306899610086541
		sp|TISD	-1.73145101173966	5.51050068689862e-05	0.0111812035587153
		sp|DUS10	-1.71806650484769	0.000277032992704347	0.0285916080839479
		sp|TRIB2	-1.66333009430334	0.000433817953279206	0.0362510092836538
		sp|SDCB1	-1.41567063701754	1.9738684595529e-05	0.00597687369552617
		sp|STK25	-1.38793553915764	0.000579061070108966	0.0446944313015085
		sp|HMDH	-1.24139501502439	0.00012132526521413	0.0178203273876456
		sp|VGFR1	1.11370625328122	1.64616840676409e-05	0.00549150620032725
regulation of response to external stimulus	GO:0032101	sp|SYT11	-3.27287227965724	5.9372612822662e-05	0.0115700174809469
		sp|LRIG2	-3.12324199258812	6.88762489361948e-05	0.0124369021244237
		sp|EGFR	-2.56966826343975	9.83778607957105e-05	0.0158330581435874
		sp|IKBA	-2.37470550925889	7.1130518107102e-05	0.0126491706370155
		sp|MYCB2	-2.31657849096915	9.9620903222428e-05	0.0158330581435874
		sp|NFKB1	-2.22035175033887	4.14643530550026e-05	0.00936854279973479
		sp|DP71L	-1.79988222354459	3.8209571265257e-06	0.0034183671892854
		sp|DUS10	-1.71806650484769	0.000277032992704347	0.0285916080839479
		sp|CR3L3	-1.66243872886081	0.000160221517507525	0.0212529844125835
		sp|DORS	-1.44995101209058	2.03214902494963e-05	0.00606011471349372
		sp|LACC1	-1.33666451168075	5.72018828665992e-05	0.0113928245678702
		sp|TOLL	-1.3331845691854	0.000329010353258105	0.0306899610086541
		sp|TREX1	-1.31039620455373	0.0003325720990356	0.030730911047975
		sp|TNAP3	-1.25149758653011	0.000381145175514473	0.0339443409252301
		sp|HMDH	-1.24139501502439	0.00012132526521413	0.0178203273876456
		sp|BIRC3	-1.14441088406639	3.04599881270131e-05	0.00761315725862004
		sp|CATIN	-1.08827590526801	0.000298274376314498	0.0296496781546563
ubiquitin-dependent protein catabolic process	GO:0006511	sp|HSP71	-4.38160015529469	6.80840168064355e-06	0.00382865605366932
		sp|IF4A	-4.20064303132946	1.7057983362697e-05	0.00556434320905051
		UniRef90_A0A210R0V7	-3.27915783098396	0.000434787730849617	0.0362510092836538
		sp|ZFN2B	-3.22696943017899	1.13015151023557e-05	0.00479795412977602
		sp|ARI1	-2.88275378736298	4.91978363311204e-05	0.0101927559438854
		sp|UBE3C	-2.17032794222607	9.71340498462487e-06	0.00477948092268467
		sp|YNS9	-1.9356315174157	3.56264381132328e-05	0.00855121408469083
		sp|PDCL3	-1.86075930927017	5.78844861694454e-05	0.0113928245678702
		sp|RNF8B	-1.68430409560169	6.24787912674947e-05	0.0118964093734721
		sp|TRIB2	-1.66333009430334	0.000433817953279206	0.0362510092836538
		sp|RNF11	-1.6398131451479	5.23175616192015e-06	0.00350651935690919
		sp|HPBP1	-1.56872499175233	1.19449117142071e-05	0.00479795412977602
		sp|SOCS4	-1.48148768130089	0.000288510851705511	0.0291203619654763
		sp|SDCB1	-1.41567063701754	1.9738684595529e-05	0.00597687369552617
		sp|TNAP3	-1.25149758653011	0.000381145175514473	0.0339443409252301
		sp|DESI1	-1.24778250056258	0.000103066184002004	0.0160995923295829
		sp|ANKZ1	-1.11934674948826	0.000683008898829128	0.0496188258629206
		sp|SQSTM	-1.09110070283093	0.00046931695452903	0.0384402569190313
regulation of immune effector process	GO:0002697	sp|NFKB1	-2.22035175033887	4.14643530550026e-05	0.00936854279973479
		sp|DUS10	-1.71806650484769	0.000277032992704347	0.0285916080839479
		sp|NR4A3	-1.70666577076781	0.000243467275663127	0.0261853711453643
		sp|DORS	-1.44995101209058	2.03214902494963e-05	0.00606011471349372
		sp|TOLL	-1.3331845691854	0.000329010353258105	0.0306899610086541
		sp|TREX1	-1.31039620455373	0.0003325720990356	0.030730911047975
		sp|IKBD	-1.30542483372583	4.9504297662716e-07	0.00139191940942511
		sp|TNAP3	-1.25149758653011	0.000381145175514473	0.0339443409252301
		sp|BIRC3	-1.14441088406639	3.04599881270131e-05	0.00761315725862004
vascular endothelial growth factor receptor signaling pathway	GO:0048010	sp|MAPK2	-2.01806337440573	9.35781808477342e-06	0.00472257886011565
		sp|VGFR1	1.11370625328122	1.64616840676409e-05	0.00549150620032725
extracellular transport	GO:0006858	sp|FXJ1A	-2.44615430577172	0.000118139225700861	0.0174943659967191
		sp|DAAF1	-2.14246834407139	8.70011721696643e-05	0.0145300918447156
		sp|RUVB2	-1.87110057266747	2.77727798607461e-05	0.00720408564848039
		sp|DAAF4	-1.66716553578808	4.2363596645483e-05	0.00936854279973479
		sp|CF298	-1.37003635909163	0.000385593778222578	0.0340545892467832
		sp|RUVB1	-1.17455150020188	8.78508753948354e-05	0.0145300918447156
signal transduction by protein phosphorylation	GO:0023014	sp|RGS3	-4.38792362473079	1.11556894701236e-06	0.00219566280150973
		sp|DUS4	-3.11245051918574	4.94106823881595e-06	0.00350651935690919
		sp|DNJA1	-2.80112900881607	2.1329232759539e-06	0.00296124655621141
		sp|EGFR	-2.56966826343975	9.83778607957105e-05	0.0158330581435874
		sp|MP2K4	-2.28590211299561	6.67664775045181e-06	0.00382865605366932
		sp|NFKB1	-2.22035175033887	4.14643530550026e-05	0.00936854279973479
		sp|MAPK2	-2.01806337440573	9.35781808477342e-06	0.00472257886011565
		sp|TIMP3	-1.80901288236717	0.000321448933754919	0.0306899610086541
		sp|TISD	-1.73145101173966	5.51050068689862e-05	0.0111812035587153
		sp|DUS10	-1.71806650484769	0.000277032992704347	0.0285916080839479
		sp|TRIB2	-1.66333009430334	0.000433817953279206	0.0362510092836538
		sp|CDC7	-1.66111904685555	0.000241651200443751	0.0261853711453643
		sp|SDCB1	-1.41567063701754	1.9738684595529e-05	0.00597687369552617
		sp|STK25	-1.38793553915764	0.000579061070108966	0.0446944313015085
		sp|HMDH	-1.24139501502439	0.00012132526521413	0.0178203273876456
		sp|VGFR1	1.11370625328122	1.64616840676409e-05	0.00549150620032725
positive regulation of hemopoiesis	GO:1903708	sp|PEBB	-5.49346182726292	2.26811044846913e-07	0.00109960123328445
		sp|RUNX1	-4.60826270265305	3.50856115714174e-06	0.00328835717594589
		sp|DUS10	-1.71806650484769	0.000277032992704347	0.0285916080839479
		sp|IKBD	-1.30542483372583	4.9504297662716e-07	0.00139191940942511
		sp|SMAP1	-1.21253339160523	0.000647657426925884	0.0484684162614268
		sp|VGFR1	1.11370625328122	1.64616840676409e-05	0.00549150620032725
negative regulation of leukocyte activation	GO:0002695	sp|PEBB	-5.49346182726292	2.26811044846913e-07	0.00109960123328445
		sp|RUNX1	-4.60826270265305	3.50856115714174e-06	0.00328835717594589
		sp|SYT11	-3.27287227965724	5.9372612822662e-05	0.0115700174809469
		sp|SOCS6	-1.72212752248964	0.000155799614384076	0.0211479173124648
		sp|SOX11	-1.40519445415501	0.000437449690121973	0.0362510092836538
		sp|IKBD	-1.30542483372583	4.9504297662716e-07	0.00139191940942511
		sp|TNAP3	-1.25149758653011	0.000381145175514473	0.0339443409252301
regulation of MAP kinase activity	GO:0043405	sp|RGS3	-4.38792362473079	1.11556894701236e-06	0.00219566280150973
		sp|DUS4	-3.11245051918574	4.94106823881595e-06	0.00350651935690919
		sp|DNJA1	-2.80112900881607	2.1329232759539e-06	0.00296124655621141
		sp|EGFR	-2.56966826343975	9.83778607957105e-05	0.0158330581435874
		sp|MP2K4	-2.28590211299561	6.67664775045181e-06	0.00382865605366932
		sp|MAPK2	-2.01806337440573	9.35781808477342e-06	0.00472257886011565
		sp|DUS10	-1.71806650484769	0.000277032992704347	0.0285916080839479
		sp|TRIB2	-1.66333009430334	0.000433817953279206	0.0362510092836538
		sp|HMDH	-1.24139501502439	0.00012132526521413	0.0178203273876456
		sp|VGFR1	1.11370625328122	1.64616840676409e-05	0.00549150620032725
peptidyl-tyrosine dephosphorylation	GO:0035335	sp|DUS4	-3.11245051918574	4.94106823881595e-06	0.00350651935690919
		sp|DUS10	-1.71806650484769	0.000277032992704347	0.0285916080839479
regulation of cell motility	GO:2000145	sp|LRIG2	-3.12324199258812	6.88762489361948e-05	0.0124369021244237
		sp|EGFR	-2.56966826343975	9.83778607957105e-05	0.0158330581435874
		sp|FXJ1A	-2.44615430577172	0.000118139225700861	0.0174943659967191
		sp|SHCAF	-2.3507651473566	2.23012176190702e-05	0.00638668211811725
		sp|BMP10	2.16166663261077	0.000317902127547711	0.0306713219333042
		sp|DAAF1	-2.14246834407139	8.70011721696643e-05	0.0145300918447156
		sp|DUS10	-1.71806650484769	0.000277032992704347	0.0285916080839479
		sp|NR4A3	-1.70666577076781	0.000243467275663127	0.0261853711453643
		sp|SDCB1	-1.41567063701754	1.9738684595529e-05	0.00597687369552617
		sp|BCL2	-1.30368807311643	5.52291942201935e-06	0.00350651935690919
		sp|VGFR1	1.11370625328122	1.64616840676409e-05	0.00549150620032725
		sp|CATIN	-1.08827590526801	0.000298274376314498	0.0296496781546563
		sp|ITA4	1.03589712990628	0.000478429865355413	0.0387508502466059
stress-activated MAPK cascade	GO:0051403	sp|DNJA1	-2.80112900881607	2.1329232759539e-06	0.00296124655621141
		sp|EGFR	-2.56966826343975	9.83778607957105e-05	0.0158330581435874
		sp|MP2K4	-2.28590211299561	6.67664775045181e-06	0.00382865605366932
		sp|NFKB1	-2.22035175033887	4.14643530550026e-05	0.00936854279973479
		sp|MAPK2	-2.01806337440573	9.35781808477342e-06	0.00472257886011565
		sp|DUS10	-1.71806650484769	0.000277032992704347	0.0285916080839479
		sp|SDCB1	-1.41567063701754	1.9738684595529e-05	0.00597687369552617
		sp|STK25	-1.38793553915764	0.000579061070108966	0.0446944313015085
		sp|HMDH	-1.24139501502439	0.00012132526521413	0.0178203273876456
immune response	GO:0006955	sp|PEBB	-5.49346182726292	2.26811044846913e-07	0.00109960123328445
		sp|RUNX1	-4.60826270265305	3.50856115714174e-06	0.00328835717594589
		sp|HSP71	-4.38160015529469	6.80840168064355e-06	0.00382865605366932
		sp|MP2K4	-2.28590211299561	6.67664775045181e-06	0.00382865605366932
		sp|NFKB1	-2.22035175033887	4.14643530550026e-05	0.00936854279973479
		sp|DP71L	-1.79988222354459	3.8209571265257e-06	0.0034183671892854
		sp|DUS10	-1.71806650484769	0.000277032992704347	0.0285916080839479
		sp|NR4A3	-1.70666577076781	0.000243467275663127	0.0261853711453643
		sp|RNF8B	-1.68430409560169	6.24787912674947e-05	0.0118964093734721
		sp|MEF2	-1.62484427086314	6.49205547719192e-06	0.00382865605366932
		sp|DORS	-1.44995101209058	2.03214902494963e-05	0.00606011471349372
		sp|SDCB1	-1.41567063701754	1.9738684595529e-05	0.00597687369552617
		sp|LACC1	-1.33666451168075	5.72018828665992e-05	0.0113928245678702
		sp|TOLL	-1.3331845691854	0.000329010353258105	0.0306899610086541
		sp|MVP	-1.33208875544634	1.77752977836758e-05	0.0055969472331181
		sp|ELF1	-1.33069027626692	0.000336810805617204	0.0309771508231673
		sp|TREX1	-1.31039620455373	0.0003325720990356	0.030730911047975
		sp|IKBD	-1.30542483372583	4.9504297662716e-07	0.00139191940942511
		sp|BCL2	-1.30368807311643	5.52291942201935e-06	0.00350651935690919
		sp|CEBPG	-1.27999956101434	0.000634025975478776	0.0479066259886816
		sp|TNAP3	-1.25149758653011	0.000381145175514473	0.0339443409252301
		sp|BCL3	-1.14658972325114	0.000571387811637755	0.0444508099156296
		sp|BIRC3	-1.14441088406639	3.04599881270131e-05	0.00761315725862004
		sp|TCPB	-1.11663502799417	0.000550730685492737	0.0431198059577656
		sp|CATIN	-1.08827590526801	0.000298274376314498	0.0296496781546563
		sp|TCPQ	-1.03836842784164	0.00032591832838335	0.0306899610086541
		sp|ITA4	1.03589712990628	0.000478429865355413	0.0387508502466059
		sp|CATD	1.00941289458845	0.000552087750297578	0.0431198059577656
negative regulation of transcription by RNA polymerase II	GO:0000122	sp|H14	-6.26053127506742	1.72454494335983e-05	0.00556434320905051
		sp|PEBB	-5.49346182726292	2.26811044846913e-07	0.00109960123328445
		sp|RUNX1	-4.60826270265305	3.50856115714174e-06	0.00328835717594589
		sp|DAR1	-3.39815719296624	0.000215514164993794	0.0249199782972323
		sp|CRERF	-3.2756669656025	4.24989195817738e-07	0.00139191940942511
		sp|DNJB5	-2.68730948178227	6.71908269788825e-07	0.00152458404391336
		sp|DNJB1	-2.6072616283124	3.45679284944544e-06	0.00328835717594589
		sp|NFKB1	-2.22035175033887	4.14643530550026e-05	0.00936854279973479
		sp|CREM	-2.09679209246424	6.71920389115478e-06	0.00382865605366932
		sp|NFX1	-1.86687102613195	5.27234092231724e-06	0.00350651935690919
		sp|NR4A3	-1.70666577076781	0.000243467275663127	0.0261853711453643
		sp|RNF8B	-1.68430409560169	6.24787912674947e-05	0.0118964093734721
		sp|DORS	-1.44995101209058	2.03214902494963e-05	0.00606011471349372
		sp|CBX2	-1.44746681100252	2.23900551849451e-05	0.00638668211811725
		sp|SOX11	-1.40519445415501	0.000437449690121973	0.0362510092836538
		sp|SQSTM	-1.09110070283093	0.00046931695452903	0.0384402569190313
		sp|BM1LA	-1.03800345544381	0.000134424634450918	0.0188981832518783
